# Supplementary material for: The global spread of Oriental Horses in the past 1,500 years through the lens of the Y chromosome
Source: Proc Natl Acad Sci U S A. 2024 Nov 18;121(49):e2414408121. doi: 10.1073/pnas.2414408121 (PMC11626155; doi:10.1073/pnas.2414408121)
Supplement: Supplementary file 2 — Dataset S01 (XLSX) [file pnas.2414408121.sd01.xlsx]

## Sheet: dataset
Sample_ID	Breed	Country/region of breed	Geographic region	Remarks on sampled horse	Breed group-main	Breed group-detailed	Pedigree available	ancestor - past 75 years	ancestor 1900-1950	ancestor 1850-1900	1800-1850	1750-1800	1700-1750	< 1700	MSY-Allocation	Haplotype	Most terminal variant with derived Allele	sHG	Used for signature determination	MSY Ancestry source/details	MSY Ancestry	Sample used in published research (last)	Biosample Source	Sample contact
Sample1	Appaloosa	United States of America	North America		Riding Europe and USA	Riding Europe and USA	Yes	APACHE APPLESAUCE,1959,APPALOOSA	APACHE KID,1948,APPALOOSA						Crown	daC_Tb-dW1	rD_1	daC_Tb-d	No	Ancestry prediction - shown in Figure S6	Thoroughbred	Bozlak et al., 2023	hair	Wallner/Brem
Sample10	Lipizzaner	Austria	CentralWest Europe	Beclean Stud	Arabian	Arabian lines	Yes	SIGLAVY CAPRIOLA VII,1965,Fagaras	SIGLAVY CAPRIOLA I,1931,Topolcianky	SIGLAVY BONITA,1864,Lipica	SIGLAVY SENIOR,1810,SYR_ARABIAN DB				Crown	daC_Ao-aA1a	rY_1	daC_Ao-aA1	Yes	Ancestry signature determination	Arabian	Bozlak et al., 2023	blood	Wallner/Brem
Sample100	Quarter Horse	United States of America	North America		Thoroughbred	Thoroughbred lines	Yes	TOPSAIL CODY,1977,QUARTER HORSE	OLD SORREL,1915,QUARTER HORSE	PETER MCCUE,1895,QUARTER HORSE	VAN TROMP,1832,QUARTER HORSE	FLORIZEL,1768,GBR_THOROUGHBRED	TARTAR,1743,GBR_THOROUGHBRED	BYERLEY TURK,1679,NA	Crown	daC_Tb-oB1	fBVB_1	daC_Tb-oB1	Yes	Ancestry signature determination	West Asian/Arabian/Thoroughbred	Bozlak et al., 2023	DNA provided	Wallner/Brem
Sample1000	Paso Fino	Puerto Rico	Latin America	Puerto Rican Paso Fino	Spanish influenced	Spanish Colonial	No	no tail lane							Crown	daC_Am*	qCU_1	daC_Am	Yes	Ancestry signature determination	Spanish	Bozlak et al., 2023	DNA provided	Juras/Cothran
Sample1001	Paso Fino	Puerto Rico	Latin America	Puerto Rican Paso Fino	Spanish influenced	Spanish Colonial	No	no tail lane							Crown	daC_Am*	qCU_1	daC_Am	Yes	Ancestry signature determination	Spanish	Bozlak et al., 2023	DNA provided	Juras/Cothran
Sample1002	Paso Fino	Puerto Rico	Latin America	Puerto Rican Paso Fino	Spanish influenced	Spanish Colonial	No	no tail lane							Crown	daC_Am*	qCU_1	daC_Am	Yes	Ancestry signature determination	Spanish	Bozlak et al., 2023	DNA provided	Juras/Cothran
Sample1003	Hucul	Romania	SouthernEastern Europe		Local riding and lightdraft-Europe, USA and other colonial territories	Local Europe/USA/other territories	No	no tail lane							Crown	daC_T3a	sPZ_1	daC_T3a	No	Ancestry prediction - shown in Figure 4	Arabian	Bozlak et al., 2023	DNA provided	Juras/Cothran
Sample1004	Hucul	Romania	SouthernEastern Europe		Local riding and lightdraft-Europe, USA and other colonial territories	Local Europe/USA/other territories	No	no tail lane							Crown	daC_Ao-a1H	eASK_1	daC_Ao-a1H	No	Ancestry prediction - shown in Figure 4	West Asian	Bozlak et al., 2023	DNA provided	Juras/Cothran
Sample1005	Galiceno	Mexico	Latin America		Spanish influenced	Spanish Colonial	No	no tail lane							Crown	daC_Am*	qCU_1	daC_Am	Yes	Ancestry signature determination	Spanish	Bozlak et al., 2023	DNA provided	Juras/Cothran
Sample1006	Galiceno	Mexico	Latin America		Spanish influenced	Spanish Colonial	No	no tail lane							Crown	daC_Am-s*	fTT_1	daC_Am	Yes	Ancestry signature determination	Spanish	Bozlak et al., 2023	DNA provided	Juras/Cothran
Sample1007	Galiceno	Mexico	Latin America		Spanish influenced	Spanish Colonial	No	no tail lane							Crown	daC_Tb-oB3b	rJ_1	daC_Tb-oB3b	Yes	Ancestry signature determination	Thoroughbred	Bozlak et al., 2023	DNA provided	Juras/Cothran
Sample1008	Galiceno	Mexico	Latin America		Spanish influenced	Spanish Colonial	No	no tail lane							Crown	daC_Am*	qCU_1	daC_Am	Yes	Ancestry signature determination	Spanish	Bozlak et al., 2023	DNA provided	Juras/Cothran
Sample1009	Galiceno	Mexico	Latin America		Spanish influenced	Spanish Colonial	No	no tail lane							Crown	daC_Am*	qCU_1	daC_Am	Yes	Ancestry signature determination	Spanish	Bozlak et al., 2023	DNA provided	Juras/Cothran
Sample101	Hanoverian Warmblood	Germany	CentralWest Europe		Thoroughbred	Thoroughbred lines	Yes	LADYKILLER,1961,GBR_THOROUGHBRED	BLUE PETER,1936,GBR_THOROUGHBRED	DONCASTER,1870,GBR_THOROUGHBRED	BIRDCATCHER,1833,IRE_THOROUGHBRED	ECLIPSE,1764,GBR_THOROUGHBRED	SQUIRT,1732,GBR_THOROUGHBRED	DARLEY ARABIAN,1700,SYR_FDAAN_ARABIAN DB	Crown	daC_Tb-dW1	rD_1	daC_Tb-d	Yes	Ancestry signature determination	Thoroughbred	Bozlak et al., 2023	DNA provided	Wallner/Brem
Sample1010	Galiceno	Mexico	Latin America		Spanish influenced	Spanish Colonial	No	no tail lane							Crown	daC_Am*	qCU_1	daC_Am	Yes	Ancestry signature determination	Spanish	Bozlak et al., 2023	DNA provided	Juras/Cothran
Sample1011	Galiceno	Mexico	Latin America		Spanish influenced	Spanish Colonial	No	no tail lane							Crown	daC_Tb-oB3b	rJ_1	daC_Tb-oB3b	Yes	Ancestry signature determination	Thoroughbred	Bozlak et al., 2023	DNA provided	Juras/Cothran
Sample1012	British Columbia	Canada	North America		Local riding and lightdraft-Europe, USA and other colonial territories	Local Europe/USA/other territories	No	no tail lane							Crown	daC_Ad-b*	rDT_1	daC_Ad-b	No	Ancestry prediction - not visualized	Spanish/Coldblood	Bozlak et al., 2023	DNA provided	Juras/Cothran
Sample1013	British Columbia	Canada	North America		Local riding and lightdraft-Europe, USA and other colonial territories	Local Europe/USA/other territories	No	no tail lane							Crown	daC_Ad-h*	rOR_1	daC_Ad-h	No	Ancestry prediction - not visualized	Spanish/Coldblood	Bozlak et al., 2023	DNA provided	Juras/Cothran
Sample1014	British Columbia	Canada	North America		Local riding and lightdraft-Europe, USA and other colonial territories	Local Europe/USA/other territories	No	no tail lane							Crown	daC_Tb-oB*	fUJ_1	daC_Tb-oB*	No	Ancestry prediction - not visualized	West Asian	Bozlak et al., 2023	DNA provided	Juras/Cothran
Sample1015	British Columbia	Canada	North America		Local riding and lightdraft-Europe, USA and other colonial territories	Local Europe/USA/other territories	No	no tail lane							Crown	daC_Tb-oB1	fBVB_1	daC_Tb-oB1	No	Ancestry prediction - not visualized	West Asian/Arabian/Thoroughbred	Bozlak et al., 2023	DNA provided	Juras/Cothran
Sample1016	Colombian Paso Horse	Colombia	Latin America		Spanish influenced	Spanish Colonial	No	no tail lane							Crown	daC_Ao-a1D2	qW_1	daC_Ao-a1D	Yes	Ancestry signature determination	Arabian	Bozlak et al., 2023	DNA provided	Juras/Cothran
Sample1017	Colombian Paso Horse	Colombia	Latin America		Spanish influenced	Spanish Colonial	No	no tail lane							Crown	daC_Hs-b	fABO_1	daC_Hs	Yes	Ancestry signature determination	Spanish	Bozlak et al., 2023	DNA provided	Juras/Cothran
Sample1018	Colombian Paso Horse	Colombia	Latin America		Spanish influenced	Spanish Colonial	No	no tail lane							Crown	daC_Hs-b	fABO_1	daC_Hs	Yes	Ancestry signature determination	Spanish	Bozlak et al., 2023	DNA provided	Juras/Cothran
Sample1019	Colombian Paso Horse	Colombia	Latin America		Spanish influenced	Spanish Colonial	No	no tail lane							Crown	daC_Hs-b	fABO_1	daC_Hs	Yes	Ancestry signature determination	Spanish	Bozlak et al., 2023	DNA provided	Juras/Cothran
Sample102	Austrian Warmblood	Austria	CentralWest Europe		Thoroughbred	Thoroughbred lines	Yes	HOME GUARD,1969,USA_THOROUGHBRED	HYPERION,1930,GBR_THOROUGHBRED	HAMPTON,1872,GBR_THOROUGHBRED	TOUCHSTONE,1831,GBR_THOROUGHBRED	ECLIPSE,1764,GBR_THOROUGHBRED	SQUIRT,1732,GBR_THOROUGHBRED	DARLEY ARABIAN,1700,SYR_FDAAN_ARABIAN DB	Crown	daC_Tb-dW1	rD_1	daC_Tb-d	Yes	Ancestry signature determination	Thoroughbred	Bozlak et al., 2023	DNA provided	Wallner/Brem
Sample1020	Colombian Paso Horse	Colombia	Latin America		Spanish influenced	Spanish Colonial	No	no tail lane							Crown	daC_Hs-b	fABO_1	daC_Hs	Yes	Ancestry signature determination	Spanish	Bozlak et al., 2023	DNA provided	Juras/Cothran
Sample1021	Colombian Paso Horse	Colombia	Latin America		Spanish influenced	Spanish Colonial	No	no tail lane							Crown	daC_Hs-b	fABO_1	daC_Hs	Yes	Ancestry signature determination	Spanish	Bozlak et al., 2023	DNA provided	Juras/Cothran
Sample1022	Colombian Paso Horse	Colombia	Latin America		Spanish influenced	Spanish Colonial	No	no tail lane							Crown	daC_Hs-b	fABO_1	daC_Hs	Yes	Ancestry signature determination	Spanish	Bozlak et al., 2023	DNA provided	Juras/Cothran
Sample1023	Gotland Pony	Sweden	North Europe		Local riding and lightdraft-Europe, USA and other colonial territories	Local Europe/USA/other territories	No	no tail lane							Non Crown	da1_N	rBA_1	Non Crown	No	Ancestry prediction - shown in Figure 4	Non Crown	Bozlak et al., 2023	DNA provided	Juras/Cothran
Sample1024	Gotland Pony	Sweden	North Europe		Local riding and lightdraft-Europe, USA and other colonial territories	Local Europe/USA/other territories	No	no tail lane							Crown	daC_Tb1*	fAAC_1	daC_Tb1*	No	Ancestry prediction - shown in Figure 4	West Asian	Bozlak et al., 2023	DNA provided	Juras/Cothran
Sample1025	Gotland Pony	Sweden	North Europe		Local riding and lightdraft-Europe, USA and other colonial territories	Local Europe/USA/other territories	No	no tail lane							Non Crown	da1_N	rBA_1	Non Crown	No	Ancestry prediction - shown in Figure 4	Non Crown	Bozlak et al., 2023	DNA provided	Juras/Cothran
Sample1026	Gotland Pony	Sweden	North Europe		Local riding and lightdraft-Europe, USA and other colonial territories	Local Europe/USA/other territories	No	no tail lane							Non Crown	da1_N	rBA_1	Non Crown	No	Ancestry prediction - shown in Figure 4	Non Crown	Bozlak et al., 2023	DNA provided	Juras/Cothran
Sample1027	Gotland Pony	Sweden	North Europe		Local riding and lightdraft-Europe, USA and other colonial territories	Local Europe/USA/other territories	No	no tail lane							Crown	daC_Tb1*	fAAC_1	daC_Tb1*	No	Ancestry prediction - shown in Figure 4	West Asian	Bozlak et al., 2023	DNA provided	Juras/Cothran
Sample1028	Gotland Pony	Sweden	North Europe		Local riding and lightdraft-Europe, USA and other colonial territories	Local Europe/USA/other territories	No	no tail lane							Non Crown	da1_N	rBA_1	Non Crown	No	Ancestry prediction - shown in Figure 4	Non Crown	Bozlak et al., 2023	DNA provided	Juras/Cothran
Sample1029	Gotland Pony	Sweden	North Europe		Local riding and lightdraft-Europe, USA and other colonial territories	Local Europe/USA/other territories	No	no tail lane							Crown	daC_Tb1-a*	eAVK_1	daC_Tb1-a	No	Ancestry prediction - shown in Figure 4	West Asian	Bozlak et al., 2023	DNA provided	Juras/Cothran
Sample103	Austrian Warmblood	Austria	CentralWest Europe		Thoroughbred	Thoroughbred lines	Yes	WORLD CUP I,1977,GER_HANOVERIAN WARMBLOOD	FLUEGELADJUTANT,1938,GER_HANOVERIAN WARMBLOOD	FLENHEIM,1886,GER_HANOVERIAN WARMBLOOD	JUPITER,1840,GBR_THOROUGHBRED	SORCERER,1796,GBR_THOROUGHBRED	GODOLPHIN ARABIAN,1724,NA		Crown	daC_Tb-dW1	rD_1	daC_Tb-d	Yes	Ancestry signature determination	Thoroughbred	Bozlak et al., 2023	DNA provided	Wallner/Brem
Sample1030	Gotland Pony	Sweden	North Europe		Local riding and lightdraft-Europe, USA and other colonial territories	Local Europe/USA/other territories	No	no tail lane							Crown	daC_Tb1-a*	eAVK_1	daC_Tb1-a	No	Ancestry prediction - shown in Figure 4	West Asian	Bozlak et al., 2023	DNA provided	Juras/Cothran
Sample1031	Gotland Pony	Sweden	North Europe		Local riding and lightdraft-Europe, USA and other colonial territories	Local Europe/USA/other territories	No	no tail lane							Crown	daC_Tb1-a*	eAVK_1	daC_Tb1-a	No	Ancestry prediction - shown in Figure 4	West Asian	Bozlak et al., 2023	DNA provided	Juras/Cothran
Sample1032	Gotland Pony	Sweden	North Europe		Local riding and lightdraft-Europe, USA and other colonial territories	Local Europe/USA/other territories	No	no tail lane							Crown	daC_Tb1-a*	eAVK_1	daC_Tb1-a	No	Ancestry prediction - shown in Figure 4	West Asian	Bozlak et al., 2023	DNA provided	Juras/Cothran
Sample1033	Campolina	Brazil	Latin America		Spanish influenced	Spanish Colonial	No	no tail lane							Crown	daC_T2*	qBV_1	daC_T2*	Yes	Ancestry signature determination	Spanish/West Asian	Bozlak et al., 2023	DNA provided	Juras/Cothran
Sample1034	Campolina	Brazil	Latin America		Spanish influenced	Spanish Colonial	No	no tail lane							Crown	daC_T2*	qBV_1	daC_T2*	Yes	Ancestry signature determination	Spanish/West Asian	Bozlak et al., 2023	DNA provided	Juras/Cothran
Sample1035	Campolina	Brazil	Latin America		Spanish influenced	Spanish Colonial	No	no tail lane							Crown	daC_T2*	qBV_1	daC_T2*	Yes	Ancestry signature determination	Spanish/West Asian	Bozlak et al., 2023	DNA provided	Juras/Cothran
Sample1036	Campolina	Brazil	Latin America		Spanish influenced	Spanish Colonial	No	no tail lane							Crown	daC_T1m	eAUB_1	daC_T1m	Yes	Ancestry signature determination	Spanish	Bozlak et al., 2023	DNA provided	Juras/Cothran
Sample1037	Campolina	Brazil	Latin America		Spanish influenced	Spanish Colonial	No	no tail lane							Crown	daC_T2*	qBV_1	daC_T2*	Yes	Ancestry signature determination	Spanish/West Asian	Bozlak et al., 2023	DNA provided	Juras/Cothran
Sample1038	Campolina	Brazil	Latin America		Spanish influenced	Spanish Colonial	No	no tail lane							Crown	daC_T2*	qBV_1	daC_T2*	Yes	Ancestry signature determination	Spanish/West Asian	Bozlak et al., 2023	DNA provided	Juras/Cothran
Sample1039	Campolina	Brazil	Latin America		Spanish influenced	Spanish Colonial	No	no tail lane							Crown	daC_T2*	qBV_1	daC_T2*	Yes	Ancestry signature determination	Spanish/West Asian	Bozlak et al., 2023	DNA provided	Juras/Cothran
Sample104	Connemara Pony	Ireland	North Europe		Local riding and lightdraft-Europe, USA and other colonial territories	Local Europe/USA/other territories	Yes	ABBEYLEIX DOLPHIN,,CONNEMARA PONY	GIL,1939,CONNEMARA PONY	DEFENCE,1896,OTHER					Crown	daC_Ad-bA	fSA_1	daC_Ad-b	No	Ancestry prediction - shown in Figure 4	Spanish	Bozlak et al., 2023	DNA provided	Wallner/Brem
Sample1040	Campolina	Brazil	Latin America		Spanish influenced	Spanish Colonial	No	no tail lane							Crown	daC_T2*	qBV_1	daC_T2*	Yes	Ancestry signature determination	Spanish/West Asian	Bozlak et al., 2023	DNA provided	Juras/Cothran
Sample1041	Campolina	Brazil	Latin America		Spanish influenced	Spanish Colonial	No	no tail lane							Crown	daC_T2*	qBV_1	daC_T2*	Yes	Ancestry signature determination	Spanish/West Asian	Bozlak et al., 2023	DNA provided	Juras/Cothran
Sample1042	Campolina	Brazil	Latin America		Spanish influenced	Spanish Colonial	No	no tail lane							Crown	daC_Am-sM	fRQ_1	daC_Am	Yes	Ancestry signature determination	Spanish	Bozlak et al., 2023	DNA provided	Juras/Cothran
Sample1043	Mangalarga Marchador	Brazil	Latin America		Spanish influenced	Spanish Colonial	No	no tail lane							Crown	daC_T1m	eAUB_1	daC_T1m	Yes	Ancestry signature determination	Spanish	Bozlak et al., 2023	DNA provided	Juras/Cothran
Sample1044	Mangalarga Marchador	Brazil	Latin America		Spanish influenced	Spanish Colonial	No	no tail lane							Crown	daC_Hs-b	fABO_1	daC_Hs	Yes	Ancestry signature determination	Spanish	Bozlak et al., 2023	DNA provided	Juras/Cothran
Sample1045	Mangalarga Marchador	Brazil	Latin America		Spanish influenced	Spanish Colonial	No	no tail lane							Crown	daC_Hs-b	fABO_1	daC_Hs	Yes	Ancestry signature determination	Spanish	Bozlak et al., 2023	DNA provided	Juras/Cothran
Sample1046	Mangalarga Marchador	Brazil	Latin America		Spanish influenced	Spanish Colonial	No	no tail lane							Crown	daC_T2*	qBV_1	daC_T2*	Yes	Ancestry signature determination	Spanish/West Asian	Bozlak et al., 2023	DNA provided	Juras/Cothran
Sample1047	Mangalarga Marchador	Brazil	Latin America		Spanish influenced	Spanish Colonial	No	no tail lane							Crown	daC_Hs-b	fABO_1	daC_Hs	Yes	Ancestry signature determination	Spanish	Bozlak et al., 2023	DNA provided	Juras/Cothran
Sample1048	Mangalarga Marchador	Brazil	Latin America		Spanish influenced	Spanish Colonial	No	no tail lane							Crown	daC_Am-sM	fRQ_1	daC_Am	Yes	Ancestry signature determination	Spanish	Bozlak et al., 2023	DNA provided	Juras/Cothran
Sample1049	Waler	Australia	Other colonial territories		Local riding and lightdraft-Europe, USA and other colonial territories	Local Europe/USA/other territories	No	no tail lane							Crown	daC_Ad-h*	rOR_1	daC_Ad-h	No	Ancestry prediction - not visualized	Spanish/Coldblood	Bozlak et al., 2023	DNA provided	Juras/Cothran
Sample105	Arabian Partbred	not specific	Central Asia		Arabian	Arabian lines	Yes	ASHIR PTA ANFORDERN							Crown	daC_Ao-a1D2	qW_1	daC_Ao-a1D	Yes	Ancestry signature determination	Arabian	Bozlak et al., 2023	DNA provided	Wallner/Brem
Sample1050	Waler	Australia	Other colonial territories		Local riding and lightdraft-Europe, USA and other colonial territories	Local Europe/USA/other territories	No	no tail lane							Crown	daC_Ad-h*	rOR_1	daC_Ad-h	No	Ancestry prediction - not visualized	Spanish/Coldblood	Bozlak et al., 2023	DNA provided	Juras/Cothran
Sample1051	Waler	Australia	Other colonial territories		Local riding and lightdraft-Europe, USA and other colonial territories	Local Europe/USA/other territories	No	no tail lane							Crown	daC_Ad-bS	eAPT_1	daC_Ad-b	No	Ancestry prediction - not visualized	Coldblood	Bozlak et al., 2023	DNA provided	Juras/Cothran
Sample1052	Waler	Australia	Other colonial territories		Local riding and lightdraft-Europe, USA and other colonial territories	Local Europe/USA/other territories	No	no tail lane							Crown	daC_Ad-bS	eAPT_1	daC_Ad-b	No	Ancestry prediction - not visualized	Coldblood	Bozlak et al., 2023	DNA provided	Juras/Cothran
Sample1053	Waler	Australia	Other colonial territories		Local riding and lightdraft-Europe, USA and other colonial territories	Local Europe/USA/other territories	No	no tail lane							Crown	daC_Ad-h*	rOR_1	daC_Ad-h	No	Ancestry prediction - not visualized	Spanish/Coldblood	Bozlak et al., 2023	DNA provided	Juras/Cothran
Sample1054	Waler	Australia	Other colonial territories		Local riding and lightdraft-Europe, USA and other colonial territories	Local Europe/USA/other territories	No	no tail lane							Crown	daC_Ad-h*	rOR_1	daC_Ad-h	No	Ancestry prediction - not visualized	Spanish/Coldblood	Bozlak et al., 2023	DNA provided	Juras/Cothran
Sample1055	Waler	Australia	Other colonial territories		Local riding and lightdraft-Europe, USA and other colonial territories	Local Europe/USA/other territories	No	no tail lane							Crown	daC_Ad-b*	rDT_1	daC_Ad-b	No	Ancestry prediction - not visualized	Spanish/Coldblood	Bozlak et al., 2023	DNA provided	Juras/Cothran
Sample1056	Waler	Australia	Other colonial territories		Local riding and lightdraft-Europe, USA and other colonial territories	Local Europe/USA/other territories	No	no tail lane							Crown	daC_Ad-h*	rOR_1	daC_Ad-h	No	Ancestry prediction - not visualized	Spanish/Coldblood	Bozlak et al., 2023	DNA provided	Juras/Cothran
Sample1057	Waler	Australia	Other colonial territories		Local riding and lightdraft-Europe, USA and other colonial territories	Local Europe/USA/other territories	No	no tail lane							Crown	daC_Ad-bS	eAPT_1	daC_Ad-b	No	Ancestry prediction - not visualized	Coldblood	Bozlak et al., 2023	DNA provided	Juras/Cothran
Sample1058	Mangalarga	Brazil	Latin America		Spanish influenced	Spanish Colonial	No	no tail lane							Crown	daC_Am-sM	fRQ_1	daC_Am	Yes	Ancestry signature determination	Spanish	Bozlak et al., 2023	DNA provided	Juras/Cothran
Sample1059	Mangalarga	Brazil	Latin America		Spanish influenced	Spanish Colonial	No	no tail lane							Crown	daC_T1m	eAUB_1	daC_T1m	Yes	Ancestry signature determination	Spanish	Bozlak et al., 2023	DNA provided	Juras/Cothran
Sample106	Arabian Partbred	not specific	Central Asia		Arabian	Arabian lines	Yes	PROCYON,1972,ESP_ARABIAN	GANDHY,1931,ARABIAN	DAHMAN-AMIR,1897,ARABIAN					Crown	daC_T3a	sPZ_1	daC_T3a	Yes	Ancestry signature determination	Arabian	Bozlak et al., 2023	DNA provided	Wallner/Brem
Sample1060	Mangalarga	Brazil	Latin America		Spanish influenced	Spanish Colonial	No	no tail lane							Crown	daC_Am-sM	fRQ_1	daC_Am	Yes	Ancestry signature determination	Spanish	Bozlak et al., 2023	DNA provided	Juras/Cothran
Sample1061	Mangalarga	Brazil	Latin America		Spanish influenced	Spanish Colonial	No	no tail lane							Crown	daC_Am-sM	fRQ_1	daC_Am	Yes	Ancestry signature determination	Spanish	Bozlak et al., 2023	DNA provided	Juras/Cothran
Sample1062	Mangalarga	Brazil	Latin America		Spanish influenced	Spanish Colonial	No	no tail lane							Crown	daC_Am-sM	fRQ_1	daC_Am	Yes	Ancestry signature determination	Spanish	Bozlak et al., 2023	DNA provided	Juras/Cothran
Sample1063	Mangalarga	Brazil	Latin America		Spanish influenced	Spanish Colonial	No	no tail lane							Crown	daC_Am-sM	fRQ_1	daC_Am	Yes	Ancestry signature determination	Spanish	Bozlak et al., 2023	DNA provided	Juras/Cothran
Sample1064	Mangalarga	Brazil	Latin America		Spanish influenced	Spanish Colonial	No	no tail lane							Crown	daC_Ao-nM*	fUP_1	daC_Ao-nM	Yes	Ancestry signature determination	Spanish	Bozlak et al., 2023	DNA provided	Juras/Cothran
Sample1065	Mangalarga	Brazil	Latin America		Spanish influenced	Spanish Colonial	No	no tail lane							Crown	daC_T1m	eAUB_1	daC_T1m	Yes	Ancestry signature determination	Spanish	Bozlak et al., 2023	DNA provided	Juras/Cothran
Sample1066	Mangalarga	Brazil	Latin America		Spanish influenced	Spanish Colonial	No	no tail lane							Crown	daC_Am-sM	fRQ_1	daC_Am	Yes	Ancestry signature determination	Spanish	Bozlak et al., 2023	DNA provided	Juras/Cothran
Sample1067	Mangalarga	Brazil	Latin America		Spanish influenced	Spanish Colonial	No	no tail lane							Crown	daC_Am-sM	fRQ_1	daC_Am	Yes	Ancestry signature determination	Spanish	Bozlak et al., 2023	DNA provided	Juras/Cothran
Sample1068	Hawaii	United States of America	North America		Local riding and lightdraft-Europe, USA and other colonial territories	Local Europe/USA/other territories	No	no tail lane							Crown	daC_Tb-oB1	fBVB_1	daC_Tb-oB1	No	Ancestry prediction - not visualized	West Asian/Arabian/Thoroughbred	Bozlak et al., 2023	DNA provided	Juras/Cothran
Sample1069	Hawaii	United States of America	North America		Local riding and lightdraft-Europe, USA and other colonial territories	Local Europe/USA/other territories	No	no tail lane							Crown	daC_Tb-dM	rG_1	daC_Tb-d	No	Ancestry prediction - not visualized	Thoroughbred	Bozlak et al., 2023	DNA provided	Juras/Cothran
Sample107	Coldblood Swedish	Sweden	North Europe		Coldblood	Coldblood Europe and USA	Yes	YPID,1970,NORTH SWEDISH DRAFT	DICK,1927,NORTH SWEDISH DRAFT	DRAUPNER,1898,DOLE-GUDBRANDSDAL	HINGST FR GUDBRANDSDALEN,1846,DOLE-GUDBRANDSDAL				Non Crown	da1_N	rBA_1	Non Crown	No	Ancestry prediction - not visualized	Non Crown	Bozlak et al., 2023	DNA provided	Wallner/Brem
Sample1070	Hawaii	United States of America	North America		Local riding and lightdraft-Europe, USA and other colonial territories	Local Europe/USA/other territories	No	no tail lane							Crown	daC_Tb-dW4	sP_1	daC_Tb-d	No	Ancestry prediction - not visualized	Thoroughbred	Bozlak et al., 2023	DNA provided	Juras/Cothran
Sample1071	Hawaii	United States of America	North America		Local riding and lightdraft-Europe, USA and other colonial territories	Local Europe/USA/other territories	No	no tail lane							Crown	daC_Tb-dW4	sP_1	daC_Tb-d	No	Ancestry prediction - not visualized	Thoroughbred	Bozlak et al., 2023	DNA provided	Juras/Cothran
Sample1072	Hawaii	United States of America	North America		Local riding and lightdraft-Europe, USA and other colonial territories	Local Europe/USA/other territories	No	no tail lane							Crown	daC_Tb-dM	rG_1	daC_Tb-d	No	Ancestry prediction - not visualized	Thoroughbred	Bozlak et al., 2023	DNA provided	Juras/Cothran
Sample1073	Hawaii	United States of America	North America		Local riding and lightdraft-Europe, USA and other colonial territories	Local Europe/USA/other territories	No	no tail lane							Crown	daC_Tb-dW1	rD_1	daC_Tb-d	No	Ancestry prediction - not visualized	Thoroughbred	Bozlak et al., 2023	DNA provided	Juras/Cothran
Sample1074	Hawaii	United States of America	North America		Local riding and lightdraft-Europe, USA and other colonial territories	Local Europe/USA/other territories	No	no tail lane							Crown	daC_Tb-dW1	rD_1	daC_Tb-d	No	Ancestry prediction - not visualized	Thoroughbred	Wallner et al., 2013	DNA provided	Juras/Cothran
Sample1075	Hawaii	United States of America	North America		Local riding and lightdraft-Europe, USA and other colonial territories	Local Europe/USA/other territories	No	no tail lane							Crown	daC_Tb-dM	rG_1	daC_Tb-d	No	Ancestry prediction - not visualized	Thoroughbred	Bozlak et al., 2023	DNA provided	Juras/Cothran
Sample1076	Hawaii	United States of America	North America		Local riding and lightdraft-Europe, USA and other colonial territories	Local Europe/USA/other territories	No	no tail lane							Crown	daC_Tb-dM	rG_1	daC_Tb-d	No	Ancestry prediction - not visualized	Thoroughbred	Bozlak et al., 2023	DNA provided	Juras/Cothran
Sample1077	Hawaii	United States of America	North America		Local riding and lightdraft-Europe, USA and other colonial territories	Local Europe/USA/other territories	No	no tail lane							Crown	daC_Tb-dW4	sP_1	daC_Tb-d	No	Ancestry prediction - not visualized	Thoroughbred	Bozlak et al., 2023	DNA provided	Juras/Cothran
Sample1078	Criollo	Venezuela	Latin America		Spanish influenced	Spanish Colonial	No	no tail lane							Crown	daC_Ao-nM2	eATS_1	daC_Ao-nM	Yes	Ancestry signature determination	Spanish	Bozlak et al., 2023	DNA provided	Juras/Cothran
Sample1079	Criollo	Venezuela	Latin America		Spanish influenced	Spanish Colonial	No	no tail lane							Crown	daC_Ao-nM2	eATS_1	daC_Ao-nM	Yes	Ancestry signature determination	Spanish	Bozlak et al., 2023	DNA provided	Juras/Cothran
Sample108	Connemara Pony	Ireland	North Europe		Local riding and lightdraft-Europe, USA and other colonial territories	Local Europe/USA/other territories	Yes	CARRABAUN BOY,1968,CONNEMARA PONY	CONNEMARA BOY,1922,CONNEMARA PONY						Crown	daC_Tb-oB1	fBVB_1	daC_Tb-oB1	No	Ancestry prediction - shown in Figure 4	West Asian/Arabian/Thoroughbred	Wallner et al., 2013	DNA provided	Wallner/Brem
Sample1080	Criollo	Venezuela	Latin America		Spanish influenced	Spanish Colonial	No	no tail lane							Crown	daC_T1m	eAUB_1	daC_T1m	Yes	Ancestry signature determination	Spanish	Bozlak et al., 2023	DNA provided	Juras/Cothran
Sample1081	Criollo	Venezuela	Latin America		Spanish influenced	Spanish Colonial	No	no tail lane							Crown	daC_T1m	eAUB_1	daC_T1m	Yes	Ancestry signature determination	Spanish	Bozlak et al., 2023	DNA provided	Juras/Cothran
Sample1082	Criollo	Venezuela	Latin America		Spanish influenced	Spanish Colonial	No	no tail lane							Crown	daC_Tb-dW1	rD_1	daC_Tb-d	Yes	Ancestry signature determination	Thoroughbred	Bozlak et al., 2023	DNA provided	Juras/Cothran
Sample1083	Criollo	Venezuela	Latin America		Spanish influenced	Spanish Colonial	No	no tail lane							Crown	daC_Tb-dW1	rD_1	daC_Tb-d	Yes	Ancestry signature determination	Thoroughbred	Bozlak et al., 2023	DNA provided	Juras/Cothran
Sample1084	Criollo	Venezuela	Latin America		Spanish influenced	Spanish Colonial	No	no tail lane							Crown	daC_T1*	rA_1	daC_T1*	Yes	Ancestry signature determination	Spanish/West Asian	Bozlak et al., 2023	DNA provided	Juras/Cothran
Sample1085	Criollo	Venezuela	Latin America		Spanish influenced	Spanish Colonial	No	no tail lane							Crown	daC_T1*	rA_1	daC_T1*	Yes	Ancestry signature determination	Spanish/West Asian	Bozlak et al., 2023	DNA provided	Juras/Cothran
Sample1086	Criollo	Venezuela	Latin America		Spanish influenced	Spanish Colonial	No	no tail lane							Crown	daC_Ao-nM2	eATS_1	daC_Ao-nM	Yes	Ancestry signature determination	Spanish	Bozlak et al., 2023	DNA provided	Juras/Cothran
Sample1087	Konik	Poland	CentralWest Europe		Local riding and lightdraft-Europe, USA and other colonial territories	Local Europe/USA/other territories	No	no tail lane							Crown	daC_Ao-a1D1	fABV_1	daC_Ao-a1D	No	Ancestry prediction - shown in Figure 4	West Asian	Bozlak et al., 2023	DNA provided	Juras/Cothran
Sample1088	Konik	Poland	CentralWest Europe		Local riding and lightdraft-Europe, USA and other colonial territories	Local Europe/USA/other territories	No	no tail lane							Crown	daC_Ad-hA1*	fWP_1	daC_Ad-h	No	Ancestry prediction - shown in Figure 4	Spanish/Coldblood	Bozlak et al., 2023	DNA provided	Juras/Cothran
Sample1089	Konik	Poland	CentralWest Europe		Local riding and lightdraft-Europe, USA and other colonial territories	Local Europe/USA/other territories	No	no tail lane							Crown	daC_Ad-h*	rOR_1	daC_Ad-h	No	Ancestry prediction - shown in Figure 4	Spanish/Coldblood	Bozlak et al., 2023	DNA provided	Juras/Cothran
Sample109	Arabian Partbred	not specific	Central Asia		Arabian	Arabian lines	Yes	FLEETWINDS IBDAAR,1979,ARABIAN	KUHAILAN HAIFI,1923,RUALLA ANAZEH_ARABIAN DB						Crown	daC_Ao-a1D*	qDR_1	daC_Ao-a1D	Yes	Ancestry signature determination	West Asian/Arabian	Bozlak et al., 2023	DNA provided	Wallner/Brem
Sample1090	Konik	Poland	CentralWest Europe		Local riding and lightdraft-Europe, USA and other colonial territories	Local Europe/USA/other territories	No	no tail lane							Crown	daC_Ad-hA1*	fWP_1	daC_Ad-h	No	Ancestry prediction - shown in Figure 4	Spanish/Coldblood	Bozlak et al., 2023	DNA provided	Juras/Cothran
Sample1091	Konik	Poland	CentralWest Europe		Local riding and lightdraft-Europe, USA and other colonial territories	Local Europe/USA/other territories	No	no tail lane							Crown	daC_Ao-a1D1	fABV_1	daC_Ao-a1D	No	Ancestry prediction - shown in Figure 4	West Asian	Bozlak et al., 2023	DNA provided	Juras/Cothran
Sample1092	Cleveland Bay	United Kingdom	North Europe		Riding Europe and USA	Riding Europe and USA	No	no tail lane							Crown	daC_Tb-oB5	eAVE_1	daC_Tb-oB5	No	Ancestry prediction - shown in Figure S6	West Asian	Bozlak et al., 2023	DNA provided	Juras/Cothran
Sample1093	Cleveland Bay	United Kingdom	North Europe		Riding Europe and USA	Riding Europe and USA	No	no tail lane							Crown	daC_Tb-oB5	eAVE_1	daC_Tb-oB5	No	Ancestry prediction - shown in Figure S6	West Asian	Bozlak et al., 2023	DNA provided	Juras/Cothran
Sample1094	Cleveland Bay	United Kingdom	North Europe		Riding Europe and USA	Riding Europe and USA	No	no tail lane							Crown	daC_Tb-oB*	fUJ_1	daC_Tb-oB*	No	Ancestry prediction - shown in Figure S6	West Asian	Bozlak et al., 2023	DNA provided	Juras/Cothran
Sample1095	Cleveland Bay	United Kingdom	North Europe		Riding Europe and USA	Riding Europe and USA	No	no tail lane							Crown	daC_Tb-oB5	eAVE_1	daC_Tb-oB5	No	Ancestry prediction - shown in Figure S6	West Asian	Bozlak et al., 2023	DNA provided	Juras/Cothran
Sample1096	Cleveland Bay	United Kingdom	North Europe		Riding Europe and USA	Riding Europe and USA	No	no tail lane							Crown	daC_Tb-oB5	eAVE_1	daC_Tb-oB5	No	Ancestry prediction - shown in Figure S6	West Asian	Bozlak et al., 2023	DNA provided	Juras/Cothran
Sample1097	Cleveland Bay	United Kingdom	North Europe		Riding Europe and USA	Riding Europe and USA	No	no tail lane							Crown	daC_Tb-oB5	eAVE_1	daC_Tb-oB5	No	Ancestry prediction - shown in Figure S6	West Asian	Bozlak et al., 2023	DNA provided	Juras/Cothran
Sample1098	Cleveland Bay	United Kingdom	North Europe		Riding Europe and USA	Riding Europe and USA	No	no tail lane							Crown	daC_Tb-oB*	fUJ_1	daC_Tb-oB*	No	Ancestry prediction - shown in Figure S6	West Asian	Bozlak et al., 2023	DNA provided	Juras/Cothran
Sample1099	Cleveland Bay	United Kingdom	North Europe		Riding Europe and USA	Riding Europe and USA	No	no tail lane							Crown	daC_Tb-oB5	eAVE_1	daC_Tb-oB5	No	Ancestry prediction - shown in Figure S6	West Asian	Bozlak et al., 2023	DNA provided	Juras/Cothran
Sample11	Icelandic Horse	Iceland	North Europe		Local riding and lightdraft-Europe, USA and other colonial territories	Local Europe/USA/other territories	Yes	ORRI FRA THUFU,IS1986186055	ISLEIFS-GRANI FRA GEITASKARDI,IS19AD156156						Non Crown	da3_I	rAW_1	Non Crown	No	Ancestry prediction - shown in Figure 4	Non Crown	Bozlak et al., 2023	blood	Wallner/Brem
Sample110	Connemara Pony	Ireland	North Europe		Local riding and lightdraft-Europe, USA and other colonial territories	Local Europe/USA/other territories	Yes	CARRABAUN BOY,1968,CONNEMARA PONY	CONNEMARA BOY,1922,CONNEMARA PONY						Crown	daC_Tb-oB1	fBVB_1	daC_Tb-oB1	No	Ancestry prediction - shown in Figure 4	West Asian/Arabian/Thoroughbred	Bozlak et al., 2023	DNA provided	Wallner/Brem
Sample1100	Cleveland Bay	United Kingdom	North Europe		Riding Europe and USA	Riding Europe and USA	No	no tail lane							Crown	daC_Tb-dW1	rD_1	daC_Tb-d	No	Ancestry prediction - shown in Figure S6	Thoroughbred	Bozlak et al., 2023	DNA provided	Juras/Cothran
Sample1101	Cleveland Bay	United Kingdom	North Europe		Riding Europe and USA	Riding Europe and USA	No	no tail lane							Crown	daC_Tb-oB*	fUJ_1	daC_Tb-oB*	No	Ancestry prediction - shown in Figure S6	West Asian	Bozlak et al., 2023	DNA provided	Juras/Cothran
Sample1102	Vyatka	Russia	North Asia		Coldblood	Coldblood Asia	No	no tail lane							Crown	daC_Tb1-a*	eAVK_1	daC_Tb1-a	Yes	Ancestry signature determination	West Asian	Bozlak et al., 2023	DNA provided	Juras/Cothran
Sample1103	Vyatka	Russia	North Asia		Coldblood	Coldblood Asia	No	no tail lane							Crown	daC_Ad-h*	rOR_1	daC_Ad-h	Yes	Ancestry signature determination	Spanish/Coldblood	Bozlak et al., 2023	DNA provided	Juras/Cothran
Sample1104	Vyatka	Russia	North Asia		Coldblood	Coldblood Asia	No	no tail lane							Crown	daC_Tb1-a*	eAVK_1	daC_Tb1-a	Yes	Ancestry signature determination	West Asian	Bozlak et al., 2023	DNA provided	Juras/Cothran
Sample1105	Vyatka	Russia	North Asia		Coldblood	Coldblood Asia	No	no tail lane							Crown	daC_Ad-bM	eBZ_1	daC_Ad-b	Yes	Ancestry signature determination	Spanish/Coldblood	Bozlak et al., 2023	DNA provided	Juras/Cothran
Sample1106	Vyatka	Russia	North Asia		Coldblood	Coldblood Asia	No	no tail lane							Crown	daC_Ad-h*	rOR_1	daC_Ad-h	Yes	Ancestry signature determination	Spanish/Coldblood	Bozlak et al., 2023	DNA provided	Juras/Cothran
Sample1107	Vyatka	Russia	North Asia		Coldblood	Coldblood Asia	No	no tail lane							Crown	daC_Ad-h*	rOR_1	daC_Ad-h	Yes	Ancestry signature determination	Spanish/Coldblood	Bozlak et al., 2023	DNA provided	Juras/Cothran
Sample1108	Vyatka	Russia	North Asia		Coldblood	Coldblood Asia	No	no tail lane							Crown	daC_Ad-bM	eBZ_1	daC_Ad-b	Yes	Ancestry signature determination	Spanish/Coldblood	Bozlak et al., 2023	DNA provided	Juras/Cothran
Sample1109	Vyatka	Russia	North Asia		Coldblood	Coldblood Asia	No	no tail lane							Crown	daC_Ad-h*	rOR_1	daC_Ad-h	Yes	Ancestry signature determination	Spanish/Coldblood	Bozlak et al., 2023	DNA provided	Juras/Cothran
Sample111	Friesian	Netherlands	CentralWest Europe		Riding Europe and USA	Riding Europe and USA	Yes	MINTSE384,1995,FRIESIAN	MENGELBERG,1932,FRIESIAN	NEMO,1885,FRIESIAN					Crown	daC_Ad-bN	qH_1	daC_Ad-b	No	Ancestry prediction - shown in Figure S6	Spanish	Bozlak et al., 2023	DNA provided	Wallner/Brem
Sample1110	Vyatka	Russia	North Asia		Coldblood	Coldblood Asia	No	no tail lane							Crown	daC_Tb-dW1	rD_1	daC_Tb-d	Yes	Ancestry signature determination	Thoroughbred	Bozlak et al., 2023	DNA provided	Juras/Cothran
Sample1111	Vyatka	Russia	North Asia		Coldblood	Coldblood Asia	No	no tail lane							Crown	daC_Ad-bM	eBZ_1	daC_Ad-b	Yes	Ancestry signature determination	Spanish/Coldblood	Bozlak et al., 2023	DNA provided	Juras/Cothran
Sample1112	Nigerian Horse	Nigeria	Africa		Local riding and lightdraft-Europe, USA and other colonial territories	Local Europe/USA/other territories	No	no tail lane							Crown	daC_Hs-b	fABO_1	daC_Hs	No	Ancestry prediction - not visualized	Spanish	Bozlak et al., 2023	DNA provided	Juras/Cothran
Sample1113	Nigerian Horse	Nigeria	Africa		Local riding and lightdraft-Europe, USA and other colonial territories	Local Europe/USA/other territories	No	no tail lane							Crown	daC_Ao-nN	eATU_1	daC_Ao-nN	No	Ancestry prediction - not visualized	Spanish	Bozlak et al., 2023	DNA provided	Juras/Cothran
Sample1114	Nigerian Horse	Nigeria	Africa		Local riding and lightdraft-Europe, USA and other colonial territories	Local Europe/USA/other territories	No	no tail lane							Crown	daC_Ao-nM*	fUP_1	daC_Ao-nM	No	Ancestry prediction - not visualized	Spanish	Bozlak et al., 2023	DNA provided	Juras/Cothran
Sample1115	Nigerian Horse	Nigeria	Africa		Local riding and lightdraft-Europe, USA and other colonial territories	Local Europe/USA/other territories	No	no tail lane							Crown	daC_Hs-b	fABO_1	daC_Hs	No	Ancestry prediction - not visualized	Spanish	Bozlak et al., 2023	DNA provided	Juras/Cothran
Sample1116	Nigerian Horse	Nigeria	Africa		Local riding and lightdraft-Europe, USA and other colonial territories	Local Europe/USA/other territories	No	no tail lane							Crown	daC_Am-a*	qCI_1	daC_Am	No	Ancestry prediction - not visualized	Spanish	Bozlak et al., 2023	DNA provided	Juras/Cothran
Sample1117	Nigerian Horse	Nigeria	Africa		Local riding and lightdraft-Europe, USA and other colonial territories	Local Europe/USA/other territories	No	no tail lane							Crown	daC_Ao-nN	eATU_1	daC_Ao-nN	No	Ancestry prediction - not visualized	Spanish	Bozlak et al., 2023	DNA provided	Juras/Cothran
Sample1118	Nigerian Horse	Nigeria	Africa		Local riding and lightdraft-Europe, USA and other colonial territories	Local Europe/USA/other territories	No	no tail lane							Crown	daC_Ao-nN	eATU_1	daC_Ao-nN	No	Ancestry prediction - not visualized	Spanish	Bozlak et al., 2023	DNA provided	Juras/Cothran
Sample1119	Nigerian Horse	Nigeria	Africa		Local riding and lightdraft-Europe, USA and other colonial territories	Local Europe/USA/other territories	No	no tail lane							Crown	daC_Ao-nM*	fUP_1	daC_Ao-nM	No	Ancestry prediction - not visualized	Spanish	Bozlak et al., 2023	DNA provided	Juras/Cothran
Sample112	Rhenish German Warmblood	Germany	CentralWest Europe		Thoroughbred	Thoroughbred lines	Yes	DANDY,1973,RIDING PONY	POTATO,1934,GBR_BRITISH RIDING PONY	DONCASTER,1870,GBR_THOROUGHBRED	BIRDCATCHER,1833,IRE_THOROUGHBRED	ECLIPSE,1764,GBR_THOROUGHBRED	SQUIRT,1732,GBR_THOROUGHBRED	DARLEY ARABIAN,1700,SYR_FDAAN_ARABIAN DB	Crown	daC_Tb-dW1	rD_1	daC_Tb-d	Yes	Ancestry signature determination	Thoroughbred	Bozlak et al., 2023	DNA provided	Wallner/Brem
Sample1120	Nigerian Horse	Nigeria	Africa		Local riding and lightdraft-Europe, USA and other colonial territories	Local Europe/USA/other territories	No	no tail lane							Crown	daC_Am-a*	qCI_1	daC_Am	No	Ancestry prediction - not visualized	Spanish	Bozlak et al., 2023	DNA provided	Juras/Cothran
Sample1121	Nigerian Horse	Nigeria	Africa		Local riding and lightdraft-Europe, USA and other colonial territories	Local Europe/USA/other territories	No	no tail lane							Crown	daC_Hs-b	fABO_1	daC_Hs	No	Ancestry prediction - not visualized	Spanish	Bozlak et al., 2023	DNA provided	Juras/Cothran
Sample1122	Pakistan Horse	Pakistan	South Asia		Local riding and lightdraft-Asia	Local Asia	No	no tail lane							Crown	daC_Ao-a*	fZC_1	daC_Ao-a*	Yes	Ancestry signature determination	West Asian	Bozlak et al., 2023	DNA provided	Juras/Cothran
Sample1123	Pakistan Horse	Pakistan	South Asia		Local riding and lightdraft-Asia	Local Asia	No	no tail lane							Crown	daC_T3*	rB_1	daC_T3*	Yes	Ancestry signature determination	West Asian	Bozlak et al., 2023	DNA provided	Juras/Cothran
Sample1124	Pakistan Horse	Pakistan	South Asia		Local riding and lightdraft-Asia	Local Asia	No	no tail lane							Crown	daC_Ao-a1P	eASF_1	daC_Ao-a1P	Yes	Ancestry signature determination	West Asian	Bozlak et al., 2023	DNA provided	Juras/Cothran
Sample1125	Pakistan Horse	Pakistan	South Asia		Local riding and lightdraft-Asia	Local Asia	No	no tail lane							Crown	daC_Tb*	rB_1	daC_Tb*	Yes	Ancestry signature determination	West Asian	Bozlak et al., 2023	DNA provided	Juras/Cothran
Sample1126	Pakistan Horse	Pakistan	South Asia		Local riding and lightdraft-Asia	Local Asia	No	no tail lane							Crown	daC_Ao-a1P	eASF_1	daC_Ao-a1P	Yes	Ancestry signature determination	West Asian	Bozlak et al., 2023	DNA provided	Juras/Cothran
Sample1127	Pakistan Horse	Pakistan	South Asia		Local riding and lightdraft-Asia	Local Asia	No	no tail lane							Crown	daC_Ao-a*	fZC_1	daC_Ao-a*	Yes	Ancestry signature determination	West Asian	Bozlak et al., 2023	DNA provided	Juras/Cothran
Sample1128	Pakistan Horse	Pakistan	South Asia		Local riding and lightdraft-Asia	Local Asia	No	no tail lane							Crown	daC_Ao-a1P	eASF_1	daC_Ao-a1P	Yes	Ancestry signature determination	West Asian	Bozlak et al., 2023	DNA provided	Juras/Cothran
Sample1129	Pakistan Horse	Pakistan	South Asia		Local riding and lightdraft-Asia	Local Asia	No	no tail lane							Crown	daC_Ao-a*	fZC_1	daC_Ao-a*	Yes	Ancestry signature determination	West Asian	Bozlak et al., 2023	DNA provided	Juras/Cothran
Sample113	Arabian Partbred	not specific	Central Asia		Arabian	Arabian lines	Yes	O'BAJAR,1978,GER_SHAGYA ARABIAN	O'BAJAN VII-4 530 (SULTAN),1936,Babolna_SHAGYA ARABIAN	O'BAJAN,1881,SYR_EL SBAA ANAZEH,ARABIAN_DB					Crown	daC_T3a	sPZ_1	daC_T3a	Yes	Ancestry signature determination	Arabian	Bozlak et al., 2023	DNA provided	Wallner/Brem
Sample1130	Pakistan Horse	Pakistan	South Asia		Local riding and lightdraft-Asia	Local Asia	No	no tail lane							Crown	daC_Ao-a1P	eASF_1	daC_Ao-a1P	Yes	Ancestry signature determination	West Asian	Bozlak et al., 2023	DNA provided	Juras/Cothran
Sample1131	Pakistan Horse	Pakistan	South Asia		Local riding and lightdraft-Asia	Local Asia	No	no tail lane							Crown	daC_Ao-a1P	eASF_1	daC_Ao-a1P	Yes	Ancestry signature determination	West Asian	Bozlak et al., 2023	DNA provided	Juras/Cothran
Sample1132	Ethiopian Horse	Ethiopia	Africa		Local riding and lightdraft-Europe, USA and other colonial territories	Local Europe/USA/other territories	No	no tail lane							Crown	daC_Hs*	fSQ_1	daC_Hs	No	Ancestry prediction - not visualized	Spanish	Bozlak et al., 2023	DNA provided	Juras/Cothran
Sample1133	Ethiopian Horse	Ethiopia	Africa		Local riding and lightdraft-Europe, USA and other colonial territories	Local Europe/USA/other territories	No	no tail lane							Crown	daC_Hs*	fSQ_1	daC_Hs	No	Ancestry prediction - not visualized	Spanish	Bozlak et al., 2023	DNA provided	Juras/Cothran
Sample1134	Ethiopian Horse	Ethiopia	Africa		Local riding and lightdraft-Europe, USA and other colonial territories	Local Europe/USA/other territories	No	no tail lane							Crown	daC_Ao-nM*	fUP_1	daC_Ao-nM	No	Ancestry prediction - not visualized	Spanish	Bozlak et al., 2023	DNA provided	Juras/Cothran
Sample1135	Don	Russia	North Asia		Local riding and lightdraft-Asia	Local Asia	No	no tail lane							Crown	daC_Tb-dW1	rD_1	daC_Tb-d	Yes	Ancestry signature determination	Thoroughbred	Bozlak et al., 2023	DNA provided	Juras/Cothran
Sample1136	Don	Russia	North Asia		Local riding and lightdraft-Asia	Local Asia	No	no tail lane							Crown	daC_Tb-oB3*	fQI_1	daC_Tb-oB3*	Yes	Ancestry signature determination	Thoroughbred	Bozlak et al., 2023	DNA provided	Juras/Cothran
Sample1137	Don	Russia	North Asia		Local riding and lightdraft-Asia	Local Asia	No	no tail lane							Crown	daC_Tb1-a*	eAVK_1	daC_Tb1-a	Yes	Ancestry signature determination	West Asian	Bozlak et al., 2023	DNA provided	Juras/Cothran
Sample1138	Don	Russia	North Asia		Local riding and lightdraft-Asia	Local Asia	No	no tail lane							Crown	daC_Tb-oB1	fBVB_1	daC_Tb-oB1	Yes	Ancestry signature determination	West Asian/Arabian/Thoroughbred	Bozlak et al., 2023	DNA provided	Juras/Cothran
Sample1139	Shackleford Banks Horse	United States of America	North America		Local riding and lightdraft-Europe, USA and other colonial territories	Local Europe/USA/other territories	No	no tail lane							Non Crown	da1_N	rBA_1	Non Crown	No	Ancestry prediction - not visualized	Non Crown	Bozlak et al., 2023	DNA provided	Juras/Cothran
Sample114	Arabian Partbred	not specific	Central Asia		Arabian	Arabian lines	Yes	MERSUCH XIX,1977,ROU_SHAGYA ARABIAN	MERSUCH IV,1936,ROU_SHAGYA ARABIAN	MERSUCH,1898,SYR_HAZAIM PASHA_ARABIAN DB					Crown	daC_T3a	sPZ_1	daC_T3a	Yes	Ancestry signature determination	Arabian	Bozlak et al., 2023	DNA provided	Wallner/Brem
Sample1140	Shackleford Banks Horse	United States of America	North America		Local riding and lightdraft-Europe, USA and other colonial territories	Local Europe/USA/other territories	No	no tail lane							Non Crown	da1_N	rBA_1	Non Crown	No	Ancestry prediction - not visualized	Non Crown	Bozlak et al., 2023	DNA provided	Juras/Cothran
Sample1141	Shackleford Banks Horse	United States of America	North America		Local riding and lightdraft-Europe, USA and other colonial territories	Local Europe/USA/other territories	No	no tail lane							Non Crown	da1_U	eEB_1	Non Crown	No	Ancestry prediction - not visualized	Non Crown	Bozlak et al., 2023	DNA provided	Juras/Cothran
Sample1142	Shackleford Banks Horse	United States of America	North America		Local riding and lightdraft-Europe, USA and other colonial territories	Local Europe/USA/other territories	No	no tail lane							Non Crown	da1_N	rBA_1	Non Crown	No	Ancestry prediction - not visualized	Non Crown	Bozlak et al., 2023	DNA provided	Juras/Cothran
Sample1143	Shackleford Banks Horse	United States of America	North America		Local riding and lightdraft-Europe, USA and other colonial territories	Local Europe/USA/other territories	No	no tail lane							Non Crown	da1_N	rBA_1	Non Crown	No	Ancestry prediction - not visualized	Non Crown	Bozlak et al., 2023	DNA provided	Juras/Cothran
Sample1144	Shackleford Banks Horse	United States of America	North America		Local riding and lightdraft-Europe, USA and other colonial territories	Local Europe/USA/other territories	No	no tail lane							Non Crown	da1_N	rBA_1	Non Crown	No	Ancestry prediction - not visualized	Non Crown	Bozlak et al., 2023	DNA provided	Juras/Cothran
Sample1145	Shackleford Banks Horse	United States of America	North America		Local riding and lightdraft-Europe, USA and other colonial territories	Local Europe/USA/other territories	No	no tail lane							Non Crown	da1_N	rBA_1	Non Crown	No	Ancestry prediction - not visualized	Non Crown	Bozlak et al., 2023	DNA provided	Juras/Cothran
Sample1146	Shackleford Banks Horse	United States of America	North America		Local riding and lightdraft-Europe, USA and other colonial territories	Local Europe/USA/other territories	No	no tail lane							Non Crown	da1_N	rBA_1	Non Crown	No	Ancestry prediction - not visualized	Non Crown	Bozlak et al., 2023	DNA provided	Juras/Cothran
Sample1147	Shackleford Banks Horse	United States of America	North America		Local riding and lightdraft-Europe, USA and other colonial territories	Local Europe/USA/other territories	No	no tail lane							Non Crown	da1_N	rBA_1	Non Crown	No	Ancestry prediction - not visualized	Non Crown	Bozlak et al., 2023	DNA provided	Juras/Cothran
Sample1148	Shackleford Banks Horse	United States of America	North America		Local riding and lightdraft-Europe, USA and other colonial territories	Local Europe/USA/other territories	No	no tail lane							Non Crown	da1_U	eEB_1	Non Crown	No	Ancestry prediction - not visualized	Non Crown	Bozlak et al., 2023	DNA provided	Juras/Cothran
Sample1149	Shackleford Banks Horse	United States of America	North America		Local riding and lightdraft-Europe, USA and other colonial territories	Local Europe/USA/other territories	No	no tail lane							Non Crown	da1_N	rBA_1	Non Crown	No	Ancestry prediction - not visualized	Non Crown	Bozlak et al., 2023	DNA provided	Juras/Cothran
Sample115	Pura Raza Espanola	Spain	Iberian Peninsula		Spanish influenced	Spanish Iberian	Yes	GORRON II,1954,SPANISH PUREBRED	PRESUMIDO,1921,SPANISH PUREBRED	SOLO I,1895,SPANISH PUREBRED	FAVORITO,1832,SPANISH PUREBRED				Crown	daC_Ao-nM1a2	qEN_1	daC_Ao-nM	Yes	Ancestry signature determination	Spanish	Bozlak et al., 2023	DNA provided	Wallner/Brem
Sample1150	Shackleford Banks Horse	United States of America	North America		Local riding and lightdraft-Europe, USA and other colonial territories	Local Europe/USA/other territories	No	no tail lane							Non Crown	da1_N	rBA_1	Non Crown	No	Ancestry prediction - not visualized	Non Crown	Bozlak et al., 2023	DNA provided	Juras/Cothran
Sample1151	Shackleford Banks Horse	United States of America	North America		Local riding and lightdraft-Europe, USA and other colonial territories	Local Europe/USA/other territories	No	no tail lane							Non Crown	da1_U	eEB_1	Non Crown	No	Ancestry prediction - not visualized	Non Crown	Bozlak et al., 2023	DNA provided	Juras/Cothran
Sample1152	Shackleford Banks Horse	United States of America	North America		Local riding and lightdraft-Europe, USA and other colonial territories	Local Europe/USA/other territories	No	no tail lane							Non Crown	da1_U	eEB_1	Non Crown	No	Ancestry prediction - not visualized	Non Crown	Bozlak et al., 2023	DNA provided	Juras/Cothran
Sample1153	Shackleford Banks Horse	United States of America	North America		Local riding and lightdraft-Europe, USA and other colonial territories	Local Europe/USA/other territories	No	no tail lane							Non Crown	da1_N	rBA_1	Non Crown	No	Ancestry prediction - not visualized	Non Crown	Bozlak et al., 2023	DNA provided	Juras/Cothran
Sample1154	Corolla	United States of America	North America	East coast barrier islands	Local riding and lightdraft-Europe, USA and other colonial territories	Local Europe/USA/other territories	No	no tail lane							Non Crown	da1_U	eEB_1	Non Crown	No	Ancestry prediction - not visualized	Non Crown	Bozlak et al., 2023	DNA provided	Juras/Cothran
Sample1155	Corolla	United States of America	North America	East coast barrier islands	Local riding and lightdraft-Europe, USA and other colonial territories	Local Europe/USA/other territories	No	no tail lane							Non Crown	da1_U	eEB_1	Non Crown	No	Ancestry prediction - not visualized	Non Crown	Bozlak et al., 2023	DNA provided	Juras/Cothran
Sample1156	Corolla	United States of America	North America	East coast barrier islands	Local riding and lightdraft-Europe, USA and other colonial territories	Local Europe/USA/other territories	No	no tail lane							Non Crown	da1_U	eEB_1	Non Crown	No	Ancestry prediction - not visualized	Non Crown	Bozlak et al., 2023	DNA provided	Juras/Cothran
Sample1157	Corolla	United States of America	North America	East coast barrier islands	Local riding and lightdraft-Europe, USA and other colonial territories	Local Europe/USA/other territories	No	no tail lane							Non Crown	da1_U	eEB_1	Non Crown	No	Ancestry prediction - not visualized	Non Crown	Bozlak et al., 2023	DNA provided	Juras/Cothran
Sample1158	Corolla	United States of America	North America	East coast barrier islands	Local riding and lightdraft-Europe, USA and other colonial territories	Local Europe/USA/other territories	No	no tail lane							Non Crown	da1_U	eEB_1	Non Crown	No	Ancestry prediction - not visualized	Non Crown	Bozlak et al., 2023	DNA provided	Juras/Cothran
Sample1159	Corolla	United States of America	North America	East coast barrier islands	Local riding and lightdraft-Europe, USA and other colonial territories	Local Europe/USA/other territories	No	no tail lane							Non Crown	da1_U	eEB_1	Non Crown	No	Ancestry prediction - not visualized	Non Crown	Bozlak et al., 2023	DNA provided	Juras/Cothran
Sample116	Coldblood Swedish	Sweden	North Europe		Coldblood	Coldblood Europe and USA	Yes	UNIKUM,1975,NORTH SWEDISH DRAFT	DICK,1927,NORTH SWEDISH DRAFT	DRAUPNER,1898,DOLE-GUDBRANDSDAL	HINGST FR GUDBRANDSDALEN,1846,DOLE-GUDBRANDSDAL				Non Crown	da1_N	rBA_1	Non Crown	No	Ancestry prediction - not visualized	Non Crown	Bozlak et al., 2023	DNA provided	Wallner/Brem
Sample1160	Corolla	United States of America	North America	East coast barrier islands	Local riding and lightdraft-Europe, USA and other colonial territories	Local Europe/USA/other territories	No	no tail lane							Non Crown	da1_U	eEB_1	Non Crown	No	Ancestry prediction - not visualized	Non Crown	Bozlak et al., 2023	DNA provided	Juras/Cothran
Sample1161	Corolla	United States of America	North America	East coast barrier islands	Local riding and lightdraft-Europe, USA and other colonial territories	Local Europe/USA/other territories	No	no tail lane							Non Crown	da1_U	eEB_1	Non Crown	No	Ancestry prediction - not visualized	Non Crown	Bozlak et al., 2023	DNA provided	Juras/Cothran
Sample1162	Corolla	United States of America	North America	East coast barrier islands	Local riding and lightdraft-Europe, USA and other colonial territories	Local Europe/USA/other territories	No	no tail lane							Non Crown	da1_U	eEB_1	Non Crown	No	Ancestry prediction - not visualized	Non Crown	Bozlak et al., 2023	DNA provided	Juras/Cothran
Sample1163	Corolla	United States of America	North America	East coast barrier islands	Local riding and lightdraft-Europe, USA and other colonial territories	Local Europe/USA/other territories	No	no tail lane							Non Crown	da1_U	eEB_1	Non Crown	No	Ancestry prediction - not visualized	Non Crown	Bozlak et al., 2023	DNA provided	Juras/Cothran
Sample1164	Alberta Wildie	Canada	North America		Spanish influenced	Spanish Colonial	No	no tail lane							Crown	daC_Ad-bS	eAPT_1	daC_Ad-b	Yes	Ancestry signature determination	Coldblood	Bozlak et al., 2023	DNA provided	Juras/Cothran
Sample1165	Alberta Wildie	Canada	North America		Spanish influenced	Spanish Colonial	No	no tail lane							Crown	daC_Ad-bS	eAPT_1	daC_Ad-b	Yes	Ancestry signature determination	Coldblood	Bozlak et al., 2023	DNA provided	Juras/Cothran
Sample1166	Alberta Wildie	Canada	North America		Spanish influenced	Spanish Colonial	No	no tail lane							Crown	daC_Ad-bS	eAPT_1	daC_Ad-b	Yes	Ancestry signature determination	Coldblood	Bozlak et al., 2023	DNA provided	Juras/Cothran
Sample1167	Alberta Wildie	Canada	North America		Spanish influenced	Spanish Colonial	No	no tail lane							Crown	daC_Am-s*	fTT_1	daC_Am	Yes	Ancestry signature determination	Spanish	Bozlak et al., 2023	DNA provided	Juras/Cothran
Sample1168	Alberta Wildie	Canada	North America		Spanish influenced	Spanish Colonial	No	no tail lane							Crown	daC_T3u-f	rT_1	daC_T3u	Yes	Ancestry signature determination	Spanish	Bozlak et al., 2023	DNA provided	Juras/Cothran
Sample1169	Alberta Wildie	Canada	North America		Spanish influenced	Spanish Colonial	No	no tail lane							Crown	daC_Tb-dW1	rD_1	daC_Tb-d	Yes	Ancestry signature determination	Thoroughbred	Bozlak et al., 2023	DNA provided	Juras/Cothran
Sample117	Arabian Partbred	not specific	Central Asia		Arabian	Arabian lines	Yes	SIGLAVY BAGDADY-250_SELIM,1982,SHAGYA ARAB	SIGLAVY BAGDADY V,1939,ARABIAN	SIGLAVY BAGDADY,1895,SYR_RUALA,ARABIAN_DB					Crown	daC_Ao-aA1a	rY_1	daC_Ao-aA1	Yes	Ancestry signature determination	Arabian	Bozlak et al., 2023	DNA provided	Wallner/Brem
Sample1170	Alberta Wildie	Canada	North America		Spanish influenced	Spanish Colonial	No	no tail lane							Crown	daC_Ad-b*	rDT_1	daC_Ad-b	Yes	Ancestry signature determination	Spanish/Coldblood	Bozlak et al., 2023	DNA provided	Juras/Cothran
Sample1171	Alberta Wildie	Canada	North America		Spanish influenced	Spanish Colonial	No	no tail lane							Crown	daC_Tb-oB3b	rJ_1	daC_Tb-oB3b	Yes	Ancestry signature determination	Thoroughbred	Bozlak et al., 2023	DNA provided	Juras/Cothran
Sample1172	Alberta Wildie	Canada	North America		Spanish influenced	Spanish Colonial	No	no tail lane							Crown	daC_Ad-h*	rOR_1	daC_Ad-h	Yes	Ancestry signature determination	Spanish/Coldblood	Bozlak et al., 2023	DNA provided	Juras/Cothran
Sample1173	Alberta Wildie	Canada	North America		Spanish influenced	Spanish Colonial	No	no tail lane							Crown	daC_Tb-oB1	fBVB_1	daC_Tb-oB1	Yes	Ancestry signature determination	West Asian/Arabian/Thoroughbred	Bozlak et al., 2023	DNA provided	Juras/Cothran
Sample1174	Zemaitukai Old Type	Lithuania	North Europe		Coldblood	Coldblood Europe and USA	No	no tail lane							Non Crown	da4_E	eWP_1	Non Crown	No	Ancestry prediction - not visualized	Non Crown	Bozlak et al., 2023	DNA provided	Juras/Cothran
Sample1175	Zemaitukai Old Type	Lithuania	North Europe		Coldblood	Coldblood Europe and USA	No	no tail lane							Crown	daC_Tb-oB3b	rJ_1	daC_Tb-oB3b	Yes	Ancestry signature determination	Thoroughbred	Bozlak et al., 2023	DNA provided	Juras/Cothran
Sample1176	Zemaitukai Old Type	Lithuania	North Europe		Coldblood	Coldblood Europe and USA	No	no tail lane							Crown	daC_Tb-oB3b	rJ_1	daC_Tb-oB3b	Yes	Ancestry signature determination	Thoroughbred	Bozlak et al., 2023	DNA provided	Juras/Cothran
Sample1177	Zemaitukai Old Type	Lithuania	North Europe		Coldblood	Coldblood Europe and USA	No	no tail lane							Non Crown	da4_E	eWP_1	Non Crown	No	Ancestry prediction - not visualized	Non Crown	Bozlak et al., 2023	DNA provided	Juras/Cothran
Sample1178	Zemaitukai Old Type	Lithuania	North Europe		Coldblood	Coldblood Europe and USA	No	no tail lane							Crown	daC_T3a	sPZ_1	daC_T3a	Yes	Ancestry signature determination	Arabian	Bozlak et al., 2023	DNA provided	Juras/Cothran
Sample1179	Zemaitukai Old Type	Lithuania	North Europe		Coldblood	Coldblood Europe and USA	No	no tail lane							Non Crown	da4_E	eWP_1	Non Crown	No	Ancestry prediction - not visualized	Non Crown	Bozlak et al., 2023	DNA provided	Juras/Cothran
Sample118	Arabian Partbred	not specific	Central Asia		Thoroughbred	Thoroughbred lines	Yes	CONCLUSIVE,1977,QUARTER HORSE	THREE BARS,1940,USA_THOROUGHBRED	FRIARS BALSAM,1885,GBR_THOROUGHBRED	TOUCHSTONE,1831,GBR_THOROUGHBRED	ECLIPSE,1764,GBR_THOROUGHBRED	SQUIRT,1732,GBR_THOROUGHBRED	DARLEY ARABIAN,1700,SYR_FDAAN_ARABIAN DB	Crown	daC_Tb-dW1	rD_1	daC_Tb-d	Yes	Ancestry signature determination	Thoroughbred	Bozlak et al., 2023	DNA provided	Wallner/Brem
Sample1180	Zemaitukai Old Type	Lithuania	North Europe		Coldblood	Coldblood Europe and USA	No	no tail lane							Crown	daC_Tb-oB3b	rJ_1	daC_Tb-oB3b	Yes	Ancestry signature determination	Thoroughbred	Bozlak et al., 2023	DNA provided	Juras/Cothran
Sample1181	Zemaitukai Old Type	Lithuania	North Europe		Coldblood	Coldblood Europe and USA	No	no tail lane							Crown	daC_Tb-oB3b	rJ_1	daC_Tb-oB3b	Yes	Ancestry signature determination	Thoroughbred	Bozlak et al., 2023	DNA provided	Juras/Cothran
Sample1182	Zemaitukai Old Type	Lithuania	North Europe		Coldblood	Coldblood Europe and USA	No	no tail lane							Non Crown	da4_E	eWP_1	Non Crown	No	Ancestry prediction - not visualized	Non Crown	Bozlak et al., 2023	DNA provided	Juras/Cothran
Sample1183	Zemaitukai Old Type	Lithuania	North Europe		Coldblood	Coldblood Europe and USA	No	no tail lane							Non Crown	da4_E	eWP_1	Non Crown	No	Ancestry prediction - not visualized	Non Crown	Bozlak et al., 2023	DNA provided	Juras/Cothran
Sample1184	Zemaitukai Heavy Type	Lithuania	North Europe		Coldblood	Coldblood Europe and USA	No	no tail lane							Crown	daC_Tb1-a*	eAVK_1	daC_Tb1-a	Yes	Ancestry signature determination	West Asian	Bozlak et al., 2023	DNA provided	Juras/Cothran
Sample1185	Zemaitukai Heavy Type	Lithuania	North Europe		Coldblood	Coldblood Europe and USA	No	no tail lane							Crown	daC_Tb1-a*	eAVK_1	daC_Tb1-a	Yes	Ancestry signature determination	West Asian	Wallner et al., 2013	DNA provided	Juras/Cothran
Sample1186	Zemaitukai Heavy Type	Lithuania	North Europe		Coldblood	Coldblood Europe and USA	No	no tail lane							Crown	daC_Ad-hA1*	fWP_1	daC_Ad-h	Yes	Ancestry signature determination	Spanish/Coldblood	Bozlak et al., 2023	DNA provided	Juras/Cothran
Sample1187	Zemaitukai Heavy Type	Lithuania	North Europe		Coldblood	Coldblood Europe and USA	No	no tail lane							Crown	daC_Ad-hA1*	fWP_1	daC_Ad-h	Yes	Ancestry signature determination	Spanish/Coldblood	Bozlak et al., 2023	DNA provided	Juras/Cothran
Sample1188	Zemaitukai Heavy Type	Lithuania	North Europe		Coldblood	Coldblood Europe and USA	No	no tail lane							Non Crown	da1_N	rBA_1	Non Crown	No	Ancestry prediction - not visualized	Non Crown	Bozlak et al., 2023	DNA provided	Juras/Cothran
Sample1189	Zemaitukai Heavy Type	Lithuania	North Europe		Coldblood	Coldblood Europe and USA	No	no tail lane							Non Crown	da1_N	rBA_1	Non Crown	No	Ancestry prediction - not visualized	Non Crown	Bozlak et al., 2023	DNA provided	Juras/Cothran
Sample119	Arabian Partbred	not specific	Central Asia		Thoroughbred	Thoroughbred lines	Yes	CONCLUSIVE,1977,QUARTER HORSE	THREE BARS,1940,USA_THOROUGHBRED	FRIARS BALSAM,1885,GBR_THOROUGHBRED	TOUCHSTONE,1831,GBR_THOROUGHBRED	ECLIPSE,1764,GBR_THOROUGHBRED	SQUIRT,1732,GBR_THOROUGHBRED	DARLEY ARABIAN,1700,SYR_FDAAN_ARABIAN DB	Crown	daC_Tb-dW1	rD_1	daC_Tb-d	Yes	Ancestry signature determination	Thoroughbred	Bozlak et al., 2023	DNA provided	Wallner/Brem
Sample1190	Zemaitukai Heavy Type	Lithuania	North Europe		Coldblood	Coldblood Europe and USA	No	no tail lane							Non Crown	da1_N	rBA_1	Non Crown	No	Ancestry prediction - not visualized	Non Crown	Bozlak et al., 2023	DNA provided	Juras/Cothran
Sample1191	Zemaitukai Heavy Type	Lithuania	North Europe		Coldblood	Coldblood Europe and USA	No	no tail lane							Non Crown	da1_N	rBA_1	Non Crown	No	Ancestry prediction - not visualized	Non Crown	Bozlak et al., 2023	DNA provided	Juras/Cothran
Sample1192	Zemaitukai Heavy Type	Lithuania	North Europe		Coldblood	Coldblood Europe and USA	No	no tail lane							Crown	daC_Tb1-a*	eAVK_1	daC_Tb1-a	Yes	Ancestry signature determination	West Asian	Bozlak et al., 2023	DNA provided	Juras/Cothran
Sample1193	Zemaitukai Heavy Type	Lithuania	North Europe		Coldblood	Coldblood Europe and USA	No	no tail lane							Crown	daC_Ad-hA1*	fWP_1	daC_Ad-h	Yes	Ancestry signature determination	Spanish/Coldblood	Bozlak et al., 2023	DNA provided	Juras/Cothran
Sample1194	Lithuanian Heavy Draft	Lithuania	North Europe		Coldblood	Coldblood Europe and USA	No	no tail lane							Crown	daC_Ad-hA1a	qAA_1	daC_Ad-h	Yes	Ancestry signature determination	Coldblood	Bozlak et al., 2023	DNA provided	Juras/Cothran
Sample1195	Lithuanian Heavy Draft	Lithuania	North Europe		Coldblood	Coldblood Europe and USA	No	no tail lane							Crown	daC_Ad-hA1a	qAA_1	daC_Ad-h	Yes	Ancestry signature determination	Coldblood	Bozlak et al., 2023	DNA provided	Juras/Cothran
Sample1196	Lithuanian Heavy Draft	Lithuania	North Europe		Coldblood	Coldblood Europe and USA	No	no tail lane							Crown	daC_Ad-hA1*	fWP_1	daC_Ad-h	Yes	Ancestry signature determination	Spanish/Coldblood	Bozlak et al., 2023	DNA provided	Juras/Cothran
Sample1197	Lithuanian Heavy Draft	Lithuania	North Europe		Coldblood	Coldblood Europe and USA	No	no tail lane							Crown	daC_Ad-hA1a	qAA_1	daC_Ad-h	Yes	Ancestry signature determination	Coldblood	Bozlak et al., 2023	DNA provided	Juras/Cothran
Sample1198	Lithuanian Heavy Draft	Lithuania	North Europe		Coldblood	Coldblood Europe and USA	No	no tail lane							Crown	daC_Ad-hA1a	qAA_1	daC_Ad-h	Yes	Ancestry signature determination	Coldblood	Bozlak et al., 2023	DNA provided	Juras/Cothran
Sample1199	Lithuanian Heavy Draft	Lithuania	North Europe		Coldblood	Coldblood Europe and USA	No	no tail lane							Crown	daC_Ad-hA1a	qAA_1	daC_Ad-h	Yes	Ancestry signature determination	Coldblood	Bozlak et al., 2023	DNA provided	Juras/Cothran
Sample12	Bashkir	Russia	North Asia		Coldblood	Coldblood Asia	No	no tail lane							Crown	daC*	rAX_1	daC*	Yes	Ancestry signature determination	Unexplored	Bozlak et al., 2023	blood and/or hair	Wallner/Brem
Sample120	Gypsy Cob	United Kingdom	North Europe		Coldblood	Coldblood British	No	no tail lane							Crown	daC_Ad-bS	eAPT_1	daC_Ad-b	Yes	Ancestry signature determination	Coldblood	Bozlak et al., 2023	DNA provided	Wallner/Brem
Sample1200	Lithuanian Heavy Draft	Lithuania	North Europe		Coldblood	Coldblood Europe and USA	No	no tail lane							Crown	daC_Ad-hA1a	qAA_1	daC_Ad-h	Yes	Ancestry signature determination	Coldblood	Bozlak et al., 2023	DNA provided	Juras/Cothran
Sample1201	Lithuanian Heavy Draft	Lithuania	North Europe		Coldblood	Coldblood Europe and USA	No	no tail lane							Crown	daC_Ad-hA1*	fWP_1	daC_Ad-h	Yes	Ancestry signature determination	Spanish/Coldblood	Bozlak et al., 2023	DNA provided	Juras/Cothran
Sample1202	Lithuanian Heavy Draft	Lithuania	North Europe		Coldblood	Coldblood Europe and USA	No	no tail lane							Crown	daC_Ad-hA1a	qAA_1	daC_Ad-h	Yes	Ancestry signature determination	Coldblood	Bozlak et al., 2023	DNA provided	Juras/Cothran
Sample1203	Lithuanian Heavy Draft	Lithuania	North Europe		Coldblood	Coldblood Europe and USA	No	no tail lane							Crown	daC_Ad-hA1a	qAA_1	daC_Ad-h	Yes	Ancestry signature determination	Coldblood	Bozlak et al., 2023	DNA provided	Juras/Cothran
Sample1204	Navajo Nation Department of Agriculture	United States of America	North America		Spanish influenced	Spanish Colonial	No	no tail lane							Crown	daC_Ao-bC	eRA_1	daC_Ao-b	Yes	Ancestry signature determination	Spanish	Bozlak et al., 2023	DNA provided	Juras/Cothran
Sample1205	Navajo Nation Department of Agriculture	United States of America	North America		Spanish influenced	Spanish Colonial	No	no tail lane							Crown	daC_Tb-oB2	rP_1	daC_Tb-oB2	Yes	Ancestry signature determination	Unexplored	Bozlak et al., 2023	DNA provided	Juras/Cothran
Sample1206	Navajo Nation Department of Agriculture	United States of America	North America		Spanish influenced	Spanish Colonial	No	no tail lane							Crown	daC_Ad-hA1*	fWP_1	daC_Ad-h	Yes	Ancestry signature determination	Spanish/Coldblood	Bozlak et al., 2023	DNA provided	Juras/Cothran
Sample1207	Navajo Nation Department of Agriculture	United States of America	North America		Spanish influenced	Spanish Colonial	No	no tail lane							Crown	daC_Ad-hA1*	fWP_1	daC_Ad-h	Yes	Ancestry signature determination	Spanish/Coldblood	Bozlak et al., 2023	DNA provided	Juras/Cothran
Sample1208	Navajo Nation Department of Agriculture	United States of America	North America		Spanish influenced	Spanish Colonial	No	no tail lane							Crown	daC_Tb-dW1	rD_1	daC_Tb-d	Yes	Ancestry signature determination	Thoroughbred	Bozlak et al., 2023	DNA provided	Juras/Cothran
Sample1209	Navajo Nation Department of Agriculture	United States of America	North America		Spanish influenced	Spanish Colonial	No	no tail lane							Crown	daC_Tb-oB1	fBVB_1	daC_Tb-oB1	Yes	Ancestry signature determination	West Asian/Arabian/Thoroughbred	Bozlak et al., 2023	DNA provided	Juras/Cothran
Sample121	Hucul	Romania	SouthernEastern Europe		Local riding and lightdraft-Europe, USA and other colonial territories	Local Europe/USA/other territories	Yes	OUSOR VII,1972,HUCUL	OUSOR II,1938,HUCUL						Crown	daC_Tb-oH	eAUS_1	daC_Tb-oH	No	Ancestry prediction - shown in Figure 4	West Asian	Bozlak et al., 2023	DNA provided	Wallner/Brem
Sample1210	Navajo Nation Department of Agriculture	United States of America	North America		Spanish influenced	Spanish Colonial	No	no tail lane							Crown	daC_Ad-h*	rOR_1	daC_Ad-h	Yes	Ancestry signature determination	Spanish/Coldblood	Bozlak et al., 2023	DNA provided	Juras/Cothran
Sample1211	Navajo Nation Department of Agriculture	United States of America	North America		Spanish influenced	Spanish Colonial	No	no tail lane							Crown	daC_Tb-dW1	rD_1	daC_Tb-d	Yes	Ancestry signature determination	Thoroughbred	Bozlak et al., 2023	DNA provided	Juras/Cothran
Sample1212	Navajo Nation Department of Agriculture	United States of America	North America		Spanish influenced	Spanish Colonial	No	no tail lane							Crown	daC_Ad-h*	rOR_1	daC_Ad-h	Yes	Ancestry signature determination	Spanish/Coldblood	Bozlak et al., 2023	DNA provided	Juras/Cothran
Sample1213	Theodore Roosevelt National Park	United States of America	North America		Spanish influenced	Spanish Colonial	No	no tail lane							Crown	daC_Ad-hR	eAPN_1	daC_Ad-h	Yes	Ancestry signature determination	Spanish	Bozlak et al., 2023	DNA provided	Juras/Cothran
Sample1214	Theodore Roosevelt National Park	United States of America	North America		Spanish influenced	Spanish Colonial	No	no tail lane							Crown	daC_Ad-hR	eAPN_1	daC_Ad-h	Yes	Ancestry signature determination	Spanish	Bozlak et al., 2023	DNA provided	Juras/Cothran
Sample1215	Theodore Roosevelt National Park	United States of America	North America		Spanish influenced	Spanish Colonial	No	no tail lane							Crown	daC_Ad-hA*	rAE_1	daC_Ad-h	Yes	Ancestry signature determination	Spanish/Coldblood	Bozlak et al., 2023	DNA provided	Juras/Cothran
Sample1216	Theodore Roosevelt National Park	United States of America	North America		Spanish influenced	Spanish Colonial	No	no tail lane							Crown	daC_Ad-bS	eAPT_1	daC_Ad-b	Yes	Ancestry signature determination	Coldblood	Bozlak et al., 2023	DNA provided	Juras/Cothran
Sample1217	Theodore Roosevelt National Park	United States of America	North America		Spanish influenced	Spanish Colonial	No	no tail lane							Crown	daC_Ad-hR	eAPN_1	daC_Ad-h	Yes	Ancestry signature determination	Spanish	Bozlak et al., 2023	DNA provided	Juras/Cothran
Sample1218	Theodore Roosevelt National Park	United States of America	North America		Spanish influenced	Spanish Colonial	No	no tail lane							Crown	daC_T1*	rA_1	daC_T1*	Yes	Ancestry signature determination	Spanish/West Asian	Bozlak et al., 2023	DNA provided	Juras/Cothran
Sample1219	Theodore Roosevelt National Park	United States of America	North America		Spanish influenced	Spanish Colonial	No	no tail lane							Crown	daC_T1*	rA_1	daC_T1*	Yes	Ancestry signature determination	Spanish/West Asian	Bozlak et al., 2023	DNA provided	Juras/Cothran
Sample122	Trotter	France	CentralWest Europe		Thoroughbred	Thoroughbred lines	Yes	FAKIR DU VIVIER,1971,TROTTER	MOUSKO WILLIAMS,1934,TROTTER	PETER THE GREAT,1895,STANDARDBRED	HAPPY MEDIUM,1863,STANDARDBRED	ENGINEER,1756,GBR_THOROUGHBRED	BLAZE,1733,GBR_THOROUGHBRED	DARLEY ARABIAN,1700,SYR_FDAAN_ARABIAN DB	Crown	daC_Tb-dM	rG_1	daC_Tb-d	Yes	Ancestry signature determination	Thoroughbred	Bozlak et al., 2023	DNA provided	Wallner/Brem
Sample1220	Theodore Roosevelt National Park	United States of America	North America		Spanish influenced	Spanish Colonial	No	no tail lane							Crown	daC_T1*	rA_1	daC_T1*	Yes	Ancestry signature determination	Spanish/West Asian	Bozlak et al., 2023	DNA provided	Juras/Cothran
Sample1221	Theodore Roosevelt National Park	United States of America	North America		Spanish influenced	Spanish Colonial	No	no tail lane							Crown	daC_T1*	rA_1	daC_T1*	Yes	Ancestry signature determination	Spanish/West Asian	Bozlak et al., 2023	DNA provided	Juras/Cothran
Sample1222	Theodore Roosevelt National Park	United States of America	North America		Spanish influenced	Spanish Colonial	No	no tail lane							Crown	daC_T1*	rA_1	daC_T1*	Yes	Ancestry signature determination	Spanish/West Asian	Bozlak et al., 2023	DNA provided	Juras/Cothran
Sample1223	Morgan Horse	United States of America	North America		Riding Europe and USA	Riding Europe and USA	No	no tail lane							Crown	daC_Tb-oB2	rP_1	daC_Tb-oB2	No	Ancestry prediction - shown in Figure S6	Unexplored	Bozlak et al., 2023	DNA provided	Juras/Cothran
Sample1224	Morgan Horse	United States of America	North America		Riding Europe and USA	Riding Europe and USA	No	no tail lane							Crown	daC_Tb-oB2	rP_1	daC_Tb-oB2	No	Ancestry prediction - shown in Figure S6	Unexplored	Bozlak et al., 2023	DNA provided	Juras/Cothran
Sample1225	Morgan Horse	United States of America	North America		Riding Europe and USA	Riding Europe and USA	No	no tail lane							Crown	daC_Tb-oB2	rP_1	daC_Tb-oB2	No	Ancestry prediction - shown in Figure S6	Unexplored	Bozlak et al., 2023	DNA provided	Juras/Cothran
Sample1226	Morgan Horse	United States of America	North America		Riding Europe and USA	Riding Europe and USA	No	no tail lane							Crown	daC_Tb-oB2	rP_1	daC_Tb-oB2	No	Ancestry prediction - shown in Figure S6	Unexplored	Bozlak et al., 2023	DNA provided	Juras/Cothran
Sample1227	Morgan Horse	United States of America	North America		Riding Europe and USA	Riding Europe and USA	No	no tail lane							Crown	daC_Tb-oB2	rP_1	daC_Tb-oB2	No	Ancestry prediction - shown in Figure S6	Unexplored	Bozlak et al., 2023	DNA provided	Juras/Cothran
Sample1228	Morgan Horse	United States of America	North America		Riding Europe and USA	Riding Europe and USA	No	no tail lane							Crown	daC_Tb-oB2	rP_1	daC_Tb-oB2	No	Ancestry prediction - shown in Figure S6	Unexplored	Bozlak et al., 2023	DNA provided	Juras/Cothran
Sample1229	Morgan Horse	United States of America	North America		Riding Europe and USA	Riding Europe and USA	No	no tail lane							Crown	daC_Tb-oB2	rP_1	daC_Tb-oB2	No	Ancestry prediction - shown in Figure S6	Unexplored	Bozlak et al., 2023	DNA provided	Juras/Cothran
Sample123	Welsh Pony	United Kingdom	North Europe		Local riding and lightdraft-Europe, USA and other colonial territories	Local Europe/USA/other territories	Yes	FOHLENHOF'S RUSTY,1997,WELSH COB	PENTRE EIDDWEN COMET,1946,WELSH COB	KING FLYER,1894,WELSH COB					Crown	daC_Ad-bA	fSA_1	daC_Ad-b	No	Ancestry prediction - shown in Figure 4	Spanish	Bozlak et al., 2023	DNA provided	Wallner/Brem
Sample1230	Morgan Horse	United States of America	North America		Riding Europe and USA	Riding Europe and USA	No	no tail lane							Crown	daC_Tb-oB2	rP_1	daC_Tb-oB2	No	Ancestry prediction - shown in Figure S6	Unexplored	Bozlak et al., 2023	DNA provided	Juras/Cothran
Sample1231	Morgan Horse	United States of America	North America		Riding Europe and USA	Riding Europe and USA	No	no tail lane							Crown	daC_Tb-oB2	rP_1	daC_Tb-oB2	No	Ancestry prediction - shown in Figure S6	Unexplored	Bozlak et al., 2023	DNA provided	Juras/Cothran
Sample1232	Morgan Horse	United States of America	North America		Riding Europe and USA	Riding Europe and USA	No	no tail lane							Crown	daC_Tb-oB2	rP_1	daC_Tb-oB2	No	Ancestry prediction - shown in Figure S6	Unexplored	Bozlak et al., 2023	DNA provided	Juras/Cothran
Sample1233	Canadian Horse	Canada	North America		Local riding and lightdraft-Europe, USA and other colonial territories	Local Europe/USA/other territories	No	no tail lane							Crown	daC_Ad-hA1*	fWP_1	daC_Ad-h	No	Ancestry prediction - not visualized	Spanish/Coldblood	Bozlak et al., 2023	DNA provided	Juras/Cothran
Sample1234	Canadian Horse	Canada	North America		Local riding and lightdraft-Europe, USA and other colonial territories	Local Europe/USA/other territories	No	no tail lane							Crown	daC_Ad-h*	rOR_1	daC_Ad-h	No	Ancestry prediction - not visualized	Spanish/Coldblood	Bozlak et al., 2023	DNA provided	Juras/Cothran
Sample1235	Canadian Horse	Canada	North America		Local riding and lightdraft-Europe, USA and other colonial territories	Local Europe/USA/other territories	No	no tail lane							Crown	daC_Ad-h*	rOR_1	daC_Ad-h	No	Ancestry prediction - not visualized	Spanish/Coldblood	Bozlak et al., 2023	DNA provided	Juras/Cothran
Sample1236	Canadian Horse	Canada	North America		Local riding and lightdraft-Europe, USA and other colonial territories	Local Europe/USA/other territories	No	no tail lane							Crown	daC_Ad-h*	rOR_1	daC_Ad-h	No	Ancestry prediction - not visualized	Spanish/Coldblood	Bozlak et al., 2023	DNA provided	Juras/Cothran
Sample1237	Canadian Horse	Canada	North America		Local riding and lightdraft-Europe, USA and other colonial territories	Local Europe/USA/other territories	No	no tail lane							Crown	daC_Ad-h*	rOR_1	daC_Ad-h	No	Ancestry prediction - not visualized	Spanish/Coldblood	Bozlak et al., 2023	DNA provided	Juras/Cothran
Sample1238	Canadian Horse	Canada	North America		Local riding and lightdraft-Europe, USA and other colonial territories	Local Europe/USA/other territories	No	no tail lane							Crown	daC_Ad-h*	rOR_1	daC_Ad-h	No	Ancestry prediction - not visualized	Spanish/Coldblood	Bozlak et al., 2023	DNA provided	Juras/Cothran
Sample1239	Canadian Horse	Canada	North America		Local riding and lightdraft-Europe, USA and other colonial territories	Local Europe/USA/other territories	No	no tail lane							Crown	daC_Ad-h*	rOR_1	daC_Ad-h	No	Ancestry prediction - not visualized	Spanish/Coldblood	Bozlak et al., 2023	DNA provided	Juras/Cothran
Sample124	Hucul	Romania	SouthernEastern Europe		Local riding and lightdraft-Europe, USA and other colonial territories	Local Europe/USA/other territories	No	GURGUL JASMIN,1977,POL_HUCUL	GURGUL I-2,1942,Topolcianky_HUCUL	GURGUL,1927,HUCUL					Crown	daC_T3a	sPZ_1	daC_T3a	No	Ancestry prediction - shown in Figure 4	Arabian	Bozlak et al., 2023	DNA provided	Wallner/Brem
Sample1240	Canadian Horse	Canada	North America		Local riding and lightdraft-Europe, USA and other colonial territories	Local Europe/USA/other territories	No	no tail lane							Crown	daC_Ad-h*	rOR_1	daC_Ad-h	No	Ancestry prediction - not visualized	Spanish/Coldblood	Bozlak et al., 2023	DNA provided	Juras/Cothran
Sample1241	American Suffolk Horse	United States of America	North America		Coldblood	Coldblood Europe and USA	No	no tail lane							Crown	daC_Ad-b*	rDT_1	daC_Ad-b	Yes	Ancestry signature determination	Spanish/Coldblood	Bozlak et al., 2023	DNA provided	Juras/Cothran
Sample1242	American Suffolk Horse	United States of America	North America		Coldblood	Coldblood Europe and USA	No	no tail lane							Crown	daC_Ad-b*	rDT_1	daC_Ad-b	Yes	Ancestry signature determination	Spanish/Coldblood	Bozlak et al., 2023	DNA provided	Juras/Cothran
Sample1243	American Suffolk Horse	United States of America	North America		Coldblood	Coldblood Europe and USA	No	no tail lane							Crown	daC_Ad-b*	rDT_1	daC_Ad-b	Yes	Ancestry signature determination	Spanish/Coldblood	Bozlak et al., 2023	DNA provided	Juras/Cothran
Sample1244	American Suffolk Horse	United States of America	North America		Coldblood	Coldblood Europe and USA	No	no tail lane							Crown	daC_Ad-b*	rDT_1	daC_Ad-b	Yes	Ancestry signature determination	Spanish/Coldblood	Bozlak et al., 2023	DNA provided	Juras/Cothran
Sample1245	American Suffolk Horse	United States of America	North America		Coldblood	Coldblood Europe and USA	No	no tail lane							Crown	daC_Ad-b*	rDT_1	daC_Ad-b	Yes	Ancestry signature determination	Spanish/Coldblood	Bozlak et al., 2023	DNA provided	Juras/Cothran
Sample1246	American Suffolk Horse	United States of America	North America		Coldblood	Coldblood Europe and USA	No	no tail lane							Crown	daC_Ad-b*	rDT_1	daC_Ad-b	Yes	Ancestry signature determination	Spanish/Coldblood	Bozlak et al., 2023	DNA provided	Juras/Cothran
Sample1247	American Suffolk Horse	United States of America	North America		Coldblood	Coldblood Europe and USA	No	no tail lane							Crown	daC_Ad-b*	rDT_1	daC_Ad-b	Yes	Ancestry signature determination	Spanish/Coldblood	Bozlak et al., 2023	DNA provided	Juras/Cothran
Sample1248	American Suffolk Horse	United States of America	North America		Coldblood	Coldblood Europe and USA	No	no tail lane							Crown	daC_Ad-b*	rDT_1	daC_Ad-b	Yes	Ancestry signature determination	Spanish/Coldblood	Bozlak et al., 2023	DNA provided	Juras/Cothran
Sample1249	American Suffolk Horse	United States of America	North America		Coldblood	Coldblood Europe and USA	No	no tail lane							Crown	daC_Ad-b*	rDT_1	daC_Ad-b	Yes	Ancestry signature determination	Spanish/Coldblood	Bozlak et al., 2023	DNA provided	Juras/Cothran
Sample125	Welsh-B	United Kingdom	North Europe		Thoroughbred	Thoroughbred lines	Yes	DOWNLAND MANDARIN,1969,WELSH PONY	MATHRAFAL WAMPUS,1912,WELSH MOUNTAIN PONY	LORD DERBY,1866,HACKNEY	WILDFIRE-P RAMSDALES,1842,HACKNEY	DRIVER,1765,HACKNEY	BLAZE,1733,GBR_THOROUGHBRED	DARLEY ARABIAN,1700,SYR_FDAAN_ARABIAN DB	Crown	daC_Tb-dW1	rD_1	daC_Tb-d	Yes	Ancestry signature determination	Thoroughbred	Bozlak et al., 2023	DNA provided	Wallner/Brem
Sample1250	American Suffolk Horse	United States of America	North America		Coldblood	Coldblood Europe and USA	No	no tail lane							Crown	daC_Ad-b*	rDT_1	daC_Ad-b	Yes	Ancestry signature determination	Spanish/Coldblood	Bozlak et al., 2023	DNA provided	Juras/Cothran
Sample1251	Kerry Bog Pony	Ireland	North Europe		Local riding and lightdraft-Europe, USA and other colonial territories	Local Europe/USA/other territories	No	no tail lane							Crown	daC_Ad-bA	fSA_1	daC_Ad-b	No	Ancestry prediction - shown in Figure 4	Spanish	Bozlak et al., 2023	DNA provided	Juras/Cothran
Sample1252	Kerry Bog Pony	Ireland	North Europe		Local riding and lightdraft-Europe, USA and other colonial territories	Local Europe/USA/other territories	No	no tail lane							Crown	daC_Tb-oB1	fBVB_1	daC_Tb-oB1	No	Ancestry prediction - shown in Figure 4	West Asian/Arabian/Thoroughbred	Bozlak et al., 2023	DNA provided	Juras/Cothran
Sample1253	Kerry Bog Pony	Ireland	North Europe		Local riding and lightdraft-Europe, USA and other colonial territories	Local Europe/USA/other territories	No	no tail lane							Crown	daC_Ad-b*	rDT_1	daC_Ad-b	No	Ancestry prediction - shown in Figure 4	Spanish/Coldblood	Bozlak et al., 2023	DNA provided	Juras/Cothran
Sample1254	Kerry Bog Pony	Ireland	North Europe		Local riding and lightdraft-Europe, USA and other colonial territories	Local Europe/USA/other territories	No	no tail lane							Crown	daC_Ad-bA	fSA_1	daC_Ad-b	No	Ancestry prediction - shown in Figure 4	Spanish	Bozlak et al., 2023	DNA provided	Juras/Cothran
Sample1255	Kerry Bog Pony	Ireland	North Europe		Local riding and lightdraft-Europe, USA and other colonial territories	Local Europe/USA/other territories	No	no tail lane							Crown	daC_Tb-oB1	fBVB_1	daC_Tb-oB1	No	Ancestry prediction - shown in Figure 4	West Asian/Arabian/Thoroughbred	Bozlak et al., 2023	DNA provided	Juras/Cothran
Sample1256	Kerry Bog Pony	Ireland	North Europe		Local riding and lightdraft-Europe, USA and other colonial territories	Local Europe/USA/other territories	No	no tail lane							Crown	daC_Ad-bA	fSA_1	daC_Ad-b	No	Ancestry prediction - shown in Figure 4	Spanish	Bozlak et al., 2023	DNA provided	Juras/Cothran
Sample1257	Kerry Bog Pony	Ireland	North Europe		Local riding and lightdraft-Europe, USA and other colonial territories	Local Europe/USA/other territories	No	no tail lane							Crown	daC_Ad-bA	fSA_1	daC_Ad-b	No	Ancestry prediction - shown in Figure 4	Spanish	Bozlak et al., 2023	DNA provided	Juras/Cothran
Sample1258	Kerry Bog Pony	Ireland	North Europe		Local riding and lightdraft-Europe, USA and other colonial territories	Local Europe/USA/other territories	No	no tail lane							Crown	daC_Ad-b*	rDT_1	daC_Ad-b	No	Ancestry prediction - shown in Figure 4	Spanish/Coldblood	Bozlak et al., 2023	DNA provided	Juras/Cothran
Sample1259	Kerry Bog Pony	Ireland	North Europe		Local riding and lightdraft-Europe, USA and other colonial territories	Local Europe/USA/other territories	No	no tail lane							Crown	daC_Tb-oB1	fBVB_1	daC_Tb-oB1	No	Ancestry prediction - shown in Figure 4	West Asian/Arabian/Thoroughbred	Bozlak et al., 2023	DNA provided	Juras/Cothran
Sample126	Shetland Pony Mini	United Kingdom	North Europe		Local riding and lightdraft-Europe, USA and other colonial territories	Local Europe/USA/other territories	Yes	TALISMAN VAN DE HONDERMORGEN,1961,SHETLAND PONY	MYLORD,1933,SHETLAND PONY						Non Crown	da1_N	rBA_1	Non Crown	No	Ancestry prediction - shown in Figure 4	Non Crown	Bozlak et al., 2023	DNA provided	Wallner/Brem
Sample1260	Kerry Bog Pony	Ireland	North Europe		Local riding and lightdraft-Europe, USA and other colonial territories	Local Europe/USA/other territories	No	no tail lane							Crown	daC_Ad-bA	fSA_1	daC_Ad-b	No	Ancestry prediction - shown in Figure 4	Spanish	Bozlak et al., 2023	DNA provided	Juras/Cothran
Sample1261	Percheron	France	CentralWest Europe		Coldblood	Coldblood Europe and USA	No	no tail lane							Crown	daC_Ad-h*	rOR_1	daC_Ad-h	Yes	Ancestry signature determination	Spanish/Coldblood	Bozlak et al., 2023	DNA provided	Juras/Cothran
Sample1262	Percheron	France	CentralWest Europe		Coldblood	Coldblood Europe and USA	No	no tail lane							Crown	daC_Ad-h*	rOR_1	daC_Ad-h	Yes	Ancestry signature determination	Spanish/Coldblood	Bozlak et al., 2023	DNA provided	Juras/Cothran
Sample1263	Eriskay pony	United Kingdom	North Europe		Local riding and lightdraft-Europe, USA and other colonial territories	Local Europe/USA/other territories	No	no tail lane							Non Crown	da4_E	eWP_1	Non Crown	No	Ancestry prediction - shown in Figure 4	Non Crown	Bozlak et al., 2023	DNA provided	Juras/Cothran
Sample1264	Eriskay pony	United Kingdom	North Europe		Local riding and lightdraft-Europe, USA and other colonial territories	Local Europe/USA/other territories	No	no tail lane							Non Crown	da4_E	eWP_1	Non Crown	No	Ancestry prediction - shown in Figure 4	Non Crown	Bozlak et al., 2023	DNA provided	Juras/Cothran
Sample1265	Eriskay pony	United Kingdom	North Europe		Local riding and lightdraft-Europe, USA and other colonial territories	Local Europe/USA/other territories	No	no tail lane							Non Crown	da4_E	eWP_1	Non Crown	No	Ancestry prediction - shown in Figure 4	Non Crown	Bozlak et al., 2023	DNA provided	Juras/Cothran
Sample1266	Eriskay pony	United Kingdom	North Europe		Local riding and lightdraft-Europe, USA and other colonial territories	Local Europe/USA/other territories	No	no tail lane							Non Crown	da4_E	eWP_1	Non Crown	No	Ancestry prediction - shown in Figure 4	Non Crown	Bozlak et al., 2023	DNA provided	Juras/Cothran
Sample1267	Eriskay pony	United Kingdom	North Europe		Local riding and lightdraft-Europe, USA and other colonial territories	Local Europe/USA/other territories	No	no tail lane							Non Crown	da4_E	eWP_1	Non Crown	No	Ancestry prediction - shown in Figure 4	Non Crown	Bozlak et al., 2023	DNA provided	Juras/Cothran
Sample1268	Eriskay pony	United Kingdom	North Europe		Local riding and lightdraft-Europe, USA and other colonial territories	Local Europe/USA/other territories	No	no tail lane							Non Crown	da4_E	eWP_1	Non Crown	No	Ancestry prediction - shown in Figure 4	Non Crown	Bozlak et al., 2023	DNA provided	Juras/Cothran
Sample1269	Santa Cruz Island Horses	United States of America	North America		Spanish influenced	Spanish Colonial	No	no tail lane							Crown	daC_Ad-b*	rDT_1	daC_Ad-b	Yes	Ancestry signature determination	Spanish/Coldblood	Bozlak et al., 2023	DNA provided	Juras/Cothran
Sample127	Oldenburg Warmblood	Germany	CentralWest Europe		Thoroughbred	Thoroughbred lines	Yes	LADYKILLER,1961,GBR_THOROUGHBRED	BLUE PETER,1936,GBR_THOROUGHBRED	DONCASTER,1870,GBR_THOROUGHBRED	BIRDCATCHER,1833,IRE_THOROUGHBRED	ECLIPSE,1764,GBR_THOROUGHBRED	SQUIRT,1732,GBR_THOROUGHBRED	DARLEY ARABIAN,1700,SYR_FDAAN_ARABIAN DB	Crown	daC_Tb-dW1	rD_1	daC_Tb-d	Yes	Ancestry signature determination	Thoroughbred	Bozlak et al., 2023	hair	Wallner/Brem
Sample1270	Santa Cruz Island Horses	United States of America	North America		Spanish influenced	Spanish Colonial	No	no tail lane							Crown	daC_Ad-b*	rDT_1	daC_Ad-b	Yes	Ancestry signature determination	Spanish/Coldblood	Bozlak et al., 2023	DNA provided	Juras/Cothran
Sample1271	Santa Cruz Island Horses	United States of America	North America		Spanish influenced	Spanish Colonial	No	no tail lane							Crown	daC_Ad-b*	rDT_1	daC_Ad-b	Yes	Ancestry signature determination	Spanish/Coldblood	Bozlak et al., 2023	DNA provided	Juras/Cothran
Sample1272	Santa Cruz Island Horses	United States of America	North America		Spanish influenced	Spanish Colonial	No	no tail lane							Crown	daC_Ad-b*	rDT_1	daC_Ad-b	Yes	Ancestry signature determination	Spanish/Coldblood	Bozlak et al., 2023	DNA provided	Juras/Cothran
Sample1273	Santa Cruz Island Horses	United States of America	North America		Spanish influenced	Spanish Colonial	No	no tail lane							Crown	daC_Ad-b*	rDT_1	daC_Ad-b	Yes	Ancestry signature determination	Spanish/Coldblood	Bozlak et al., 2023	DNA provided	Juras/Cothran
Sample1274	Santa Cruz Island Horses	United States of America	North America		Spanish influenced	Spanish Colonial	No	no tail lane							Crown	daC_Ad-b*	rDT_1	daC_Ad-b	Yes	Ancestry signature determination	Spanish/Coldblood	Bozlak et al., 2023	DNA provided	Juras/Cothran
Sample1275	Santa Cruz Island Horses	United States of America	North America		Spanish influenced	Spanish Colonial	No	no tail lane							Crown	daC_Ad-b*	rDT_1	daC_Ad-b	Yes	Ancestry signature determination	Spanish/Coldblood	Bozlak et al., 2023	DNA provided	Juras/Cothran
Sample1276	Santa Cruz Island Horses	United States of America	North America		Spanish influenced	Spanish Colonial	No	no tail lane							Crown	daC_Ad-b*	rDT_1	daC_Ad-b	Yes	Ancestry signature determination	Spanish/Coldblood	Bozlak et al., 2023	DNA provided	Juras/Cothran
Sample1277	Santa Cruz Island Horses	United States of America	North America		Spanish influenced	Spanish Colonial	No	no tail lane							Crown	daC_Ad-b*	rDT_1	daC_Ad-b	Yes	Ancestry signature determination	Spanish/Coldblood	Bozlak et al., 2023	DNA provided	Juras/Cothran
Sample1278	Dartmoor Pony	United Kingdom	North Europe		Local riding and lightdraft-Europe, USA and other colonial territories	Local Europe/USA/other territories	No	no tail lane							Crown	daC_Ad-bF	eAPU_1	daC_Ad-b	No	Ancestry prediction - shown in Figure 4	Spanish	Bozlak et al., 2023	DNA provided	Juras/Cothran
Sample1279	Dartmoor Pony	United Kingdom	North Europe		Local riding and lightdraft-Europe, USA and other colonial territories	Local Europe/USA/other territories	No	no tail lane							Crown	daC_Ad-bF	eAPU_1	daC_Ad-b	No	Ancestry prediction - shown in Figure 4	Spanish	Bozlak et al., 2023	DNA provided	Juras/Cothran
Sample128	Welsh-B	United Kingdom	North Europe		Local riding and lightdraft-Europe, USA and other colonial territories	Local Europe/USA/other territories	Yes	PENTREFELIN TALIESIN,1989,WELSH COB	PENTRE EIDDWEN COMET,1946,WELSH COB	KING FLYER,1894,WELSH COB					Crown	daC_Ad-bA	fSA_1	daC_Ad-b	No	Ancestry prediction - shown in Figure 4	Spanish	Bozlak et al., 2023	DNA provided	Wallner/Brem
Sample1280	Dartmoor Pony	United Kingdom	North Europe		Local riding and lightdraft-Europe, USA and other colonial territories	Local Europe/USA/other territories	No	no tail lane							Crown	daC_Ad-bF	eAPU_1	daC_Ad-b	No	Ancestry prediction - shown in Figure 4	Spanish	Bozlak et al., 2023	DNA provided	Juras/Cothran
Sample1281	Dartmoor Pony	United Kingdom	North Europe		Local riding and lightdraft-Europe, USA and other colonial territories	Local Europe/USA/other territories	No	no tail lane							Crown	daC_Ad-bF	eAPU_1	daC_Ad-b	No	Ancestry prediction - shown in Figure 4	Spanish	Bozlak et al., 2023	DNA provided	Juras/Cothran
Sample1282	Dartmoor Pony	United Kingdom	North Europe		Local riding and lightdraft-Europe, USA and other colonial territories	Local Europe/USA/other territories	No	no tail lane							Crown	daC_Ad-bF	eAPU_1	daC_Ad-b	No	Ancestry prediction - shown in Figure 4	Spanish	Bozlak et al., 2023	DNA provided	Juras/Cothran
Sample1283	Dartmoor Pony	United Kingdom	North Europe		Local riding and lightdraft-Europe, USA and other colonial territories	Local Europe/USA/other territories	No	no tail lane							Crown	daC_Ad-bF	eAPU_1	daC_Ad-b	No	Ancestry prediction - shown in Figure 4	Spanish	Bozlak et al., 2023	DNA provided	Juras/Cothran
Sample1284	Newfoundland Pony	Canada	North America		Local riding and lightdraft-Europe, USA and other colonial territories	Local Europe/USA/other territories	No	no tail lane							Non Crown	da4_E	eWP_1	Non Crown	No	Ancestry prediction - not visualized	Non Crown	Bozlak et al., 2023	DNA provided	Juras/Cothran
Sample1285	Newfoundland Pony	Canada	North America		Local riding and lightdraft-Europe, USA and other colonial territories	Local Europe/USA/other territories	No	no tail lane							Non Crown	da4_E	eWP_1	Non Crown	No	Ancestry prediction - not visualized	Non Crown	Bozlak et al., 2023	DNA provided	Juras/Cothran
Sample1286	Newfoundland Pony	Canada	North America		Local riding and lightdraft-Europe, USA and other colonial territories	Local Europe/USA/other territories	No	no tail lane							Non Crown	da4_E	eWP_1	Non Crown	No	Ancestry prediction - not visualized	Non Crown	Bozlak et al., 2023	DNA provided	Juras/Cothran
Sample1287	Newfoundland Pony	Canada	North America		Local riding and lightdraft-Europe, USA and other colonial territories	Local Europe/USA/other territories	No	no tail lane							Non Crown	da4_E	eWP_1	Non Crown	No	Ancestry prediction - not visualized	Non Crown	Bozlak et al., 2023	DNA provided	Juras/Cothran
Sample1288	Newfoundland Pony	Canada	North America		Local riding and lightdraft-Europe, USA and other colonial territories	Local Europe/USA/other territories	No	no tail lane							Non Crown	da4_E	eWP_1	Non Crown	No	Ancestry prediction - not visualized	Non Crown	Bozlak et al., 2023	DNA provided	Juras/Cothran
Sample1289	Dales Pony	United Kingdom	North Europe		Local riding and lightdraft-Europe, USA and other colonial territories	Local Europe/USA/other territories	No	no tail lane							Crown	daC_Ad-bP	eAPX_1	daC_Ad-b	No	Ancestry prediction - shown in Figure 4	Spanish	Bozlak et al., 2023	DNA provided	Juras/Cothran
Sample129	Welsh-A	United Kingdom	North Europe		Local riding and lightdraft-Europe, USA and other colonial territories	Local Europe/USA/other territories	Yes	SYNOD SCAMP,1974,WELSH MOUNTAIN PONY	OWAIN GLYNDWR,1946,WELSH MOUNTAIN PONY	DANEGELT,1879,HACKNEY	PHENOMENON - RAMSDALES,1835,HACKNEY	DRIVER,1765,HACKNEY	BLAZE,1733,GBR_THOROUGHBRED	DARLEY ARABIAN,1700,SYR_FDAAN_ARABIAN DB	Crown	daC_T3u-f	rT_1	daC_T3u	No	Ancestry prediction - shown in Figure 4	Spanish	Bozlak et al., 2023	DNA provided	Wallner/Brem
Sample1290	Dales Pony	United Kingdom	North Europe		Local riding and lightdraft-Europe, USA and other colonial territories	Local Europe/USA/other territories	No	no tail lane							Crown	daC_Ad-bS	eAPT_1	daC_Ad-b	No	Ancestry prediction - shown in Figure 4	Coldblood	Bozlak et al., 2023	DNA provided	Juras/Cothran
Sample1291	Dales Pony	United Kingdom	North Europe		Local riding and lightdraft-Europe, USA and other colonial territories	Local Europe/USA/other territories	No	no tail lane							Crown	daC_Ad-bS	eAPT_1	daC_Ad-b	No	Ancestry prediction - shown in Figure 4	Coldblood	Bozlak et al., 2023	DNA provided	Juras/Cothran
Sample1292	Dales Pony	United Kingdom	North Europe		Local riding and lightdraft-Europe, USA and other colonial territories	Local Europe/USA/other territories	No	no tail lane							Crown	daC_Ad-bS	eAPT_1	daC_Ad-b	No	Ancestry prediction - shown in Figure 4	Coldblood	Bozlak et al., 2023	DNA provided	Juras/Cothran
Sample1293	Dales Pony	United Kingdom	North Europe		Local riding and lightdraft-Europe, USA and other colonial territories	Local Europe/USA/other territories	No	no tail lane							Crown	daC_Ad-b*	rDT_1	daC_Ad-b	No	Ancestry prediction - shown in Figure 4	Spanish/Coldblood	Bozlak et al., 2023	DNA provided	Juras/Cothran
Sample1294	Dales Pony	United Kingdom	North Europe		Local riding and lightdraft-Europe, USA and other colonial territories	Local Europe/USA/other territories	No	no tail lane							Crown	daC_Ad-bS	eAPT_1	daC_Ad-b	No	Ancestry prediction - shown in Figure 4	Coldblood	Bozlak et al., 2023	DNA provided	Juras/Cothran
Sample1295	Dales Pony	United Kingdom	North Europe		Local riding and lightdraft-Europe, USA and other colonial territories	Local Europe/USA/other territories	No	no tail lane							Crown	daC_Ad-bS	eAPT_1	daC_Ad-b	No	Ancestry prediction - shown in Figure 4	Coldblood	Bozlak et al., 2023	DNA provided	Juras/Cothran
Sample1296	Dales Pony	United Kingdom	North Europe		Local riding and lightdraft-Europe, USA and other colonial territories	Local Europe/USA/other territories	No	no tail lane							Crown	daC_Ad-b*	rDT_1	daC_Ad-b	No	Ancestry prediction - shown in Figure 4	Spanish/Coldblood	Bozlak et al., 2023	DNA provided	Juras/Cothran
Sample1297	Dales Pony	United Kingdom	North Europe		Local riding and lightdraft-Europe, USA and other colonial territories	Local Europe/USA/other territories	No	no tail lane							Crown	daC_Ad-b*	rDT_1	daC_Ad-b	No	Ancestry prediction - shown in Figure 4	Spanish/Coldblood	Bozlak et al., 2023	DNA provided	Juras/Cothran
Sample1298	Highland Pony	United Kingdom	North Europe		Local riding and lightdraft-Europe, USA and other colonial territories	Local Europe/USA/other territories	No	no tail lane							Crown	daC_Ad-bS	eAPT_1	daC_Ad-b	No	Ancestry prediction - shown in Figure 4	Coldblood	Bozlak et al., 2023	DNA provided	Juras/Cothran
Sample1299	Highland Pony	United Kingdom	North Europe		Local riding and lightdraft-Europe, USA and other colonial territories	Local Europe/USA/other territories	No	no tail lane							Crown	daC_Ad-bS	eAPT_1	daC_Ad-b	No	Ancestry prediction - shown in Figure 4	Coldblood	Bozlak et al., 2023	DNA provided	Juras/Cothran
Sample13	Bashkir	Russia	North Asia		Coldblood	Coldblood Asia	No	no tail lane							Crown	daC*	rAX_1	daC*	Yes	Ancestry signature determination	Unexplored	Bozlak et al., 2023	blood and/or hair	Wallner/Brem
Sample130	Welsh-B	United Kingdom	North Europe		Local riding and lightdraft-Europe, USA and other colonial territories	Local Europe/USA/other territories	Yes	THORNDONPARK PRINCE,1993,WELSH COB	PENTRE EIDDWEN COMET,1946,WELSH COB	KING FLYER,1894,WELSH COB					Crown	daC_Ad-bA	fSA_1	daC_Ad-b	No	Ancestry prediction - shown in Figure 4	Spanish	Bozlak et al., 2023	DNA provided	Wallner/Brem
Sample1300	Highland Pony	United Kingdom	North Europe		Local riding and lightdraft-Europe, USA and other colonial territories	Local Europe/USA/other territories	No	no tail lane							Crown	daC_Ad-bS	eAPT_1	daC_Ad-b	No	Ancestry prediction - shown in Figure 4	Coldblood	Bozlak et al., 2023	DNA provided	Juras/Cothran
Sample1301	Fell Pony	United Kingdom	North Europe		Local riding and lightdraft-Europe, USA and other colonial territories	Local Europe/USA/other territories	No	no tail lane							Crown	daC_Ad-bS	eAPT_1	daC_Ad-b	No	Ancestry prediction - shown in Figure 4	Coldblood	Bozlak et al., 2023	DNA provided	Juras/Cothran
Sample1302	Fell Pony	United Kingdom	North Europe		Local riding and lightdraft-Europe, USA and other colonial territories	Local Europe/USA/other territories	No	no tail lane							Crown	daC_Ad-bS	eAPT_1	daC_Ad-b	No	Ancestry prediction - shown in Figure 4	Coldblood	Bozlak et al., 2023	DNA provided	Juras/Cothran
Sample1303	Fell Pony	United Kingdom	North Europe		Local riding and lightdraft-Europe, USA and other colonial territories	Local Europe/USA/other territories	No	no tail lane							Crown	daC_Ad-b*	rDT_1	daC_Ad-b	No	Ancestry prediction - shown in Figure 4	Spanish/Coldblood	Bozlak et al., 2023	DNA provided	Juras/Cothran
Sample1304	Fell Pony	United Kingdom	North Europe		Local riding and lightdraft-Europe, USA and other colonial territories	Local Europe/USA/other territories	No	no tail lane							Crown	daC_Ad-b*	rDT_1	daC_Ad-b	No	Ancestry prediction - shown in Figure 4	Spanish/Coldblood	Bozlak et al., 2023	DNA provided	Juras/Cothran
Sample1305	Fell Pony	United Kingdom	North Europe		Local riding and lightdraft-Europe, USA and other colonial territories	Local Europe/USA/other territories	No	no tail lane							Crown	daC_Ad-bS	eAPT_1	daC_Ad-b	No	Ancestry prediction - shown in Figure 4	Coldblood	Bozlak et al., 2023	DNA provided	Juras/Cothran
Sample1306	Fell Pony	United Kingdom	North Europe		Local riding and lightdraft-Europe, USA and other colonial territories	Local Europe/USA/other territories	No	no tail lane							Crown	daC_Ad-b*	rDT_1	daC_Ad-b	No	Ancestry prediction - shown in Figure 4	Spanish/Coldblood	Bozlak et al., 2023	DNA provided	Juras/Cothran
Sample1307	Fell Pony	United Kingdom	North Europe		Local riding and lightdraft-Europe, USA and other colonial territories	Local Europe/USA/other territories	No	no tail lane							Crown	daC_T3u*	fZS_1	daC_T3u	No	Ancestry prediction - shown in Figure 4	Spanish	Bozlak et al., 2023	DNA provided	Juras/Cothran
Sample1308	Fell Pony	United Kingdom	North Europe		Local riding and lightdraft-Europe, USA and other colonial territories	Local Europe/USA/other territories	No	no tail lane							Crown	daC_Ad-b*	rDT_1	daC_Ad-b	No	Ancestry prediction - shown in Figure 4	Spanish/Coldblood	Bozlak et al., 2023	DNA provided	Juras/Cothran
Sample1309	Fell Pony	United Kingdom	North Europe		Local riding and lightdraft-Europe, USA and other colonial territories	Local Europe/USA/other territories	No	no tail lane							Crown	daC_Ad-b*	rDT_1	daC_Ad-b	No	Ancestry prediction - shown in Figure 4	Spanish/Coldblood	Bozlak et al., 2023	DNA provided	Juras/Cothran
Sample131	Icelandic Horse	Iceland	North Europe		Local riding and lightdraft-Europe, USA and other colonial territories	Local Europe/USA/other territories	Yes	HRAFN FRA HOLTSMULA,IS1968157460	SOERLI FRA SVADASTOEDUM,IS1908158550						Non Crown	da3_I	rAW_1	Non Crown	No	Ancestry prediction - shown in Figure 4	Non Crown	Bozlak et al., 2023	DNA provided	Wallner/Brem
Sample1310	Fell Pony	United Kingdom	North Europe		Local riding and lightdraft-Europe, USA and other colonial territories	Local Europe/USA/other territories	No	no tail lane							Crown	daC_Ad-bS	eAPT_1	daC_Ad-b	No	Ancestry prediction - shown in Figure 4	Coldblood	Bozlak et al., 2023	DNA provided	Juras/Cothran
Sample1311	New Forest Pony	United Kingdom	North Europe		Local riding and lightdraft-Europe, USA and other colonial territories	Local Europe/USA/other territories	No	no tail lane							Crown	daC_T3a	sPZ_1	daC_T3a	No	Ancestry prediction - shown in Figure 4	Arabian	Bozlak et al., 2023	DNA provided	Juras/Cothran
Sample1312	New Forest Pony	United Kingdom	North Europe		Local riding and lightdraft-Europe, USA and other colonial territories	Local Europe/USA/other territories	No	no tail lane							Crown	daC_Ao-aA1a	rY_1	daC_Ao-aA1	No	Ancestry prediction - shown in Figure 4	Arabian	Bozlak et al., 2023	DNA provided	Juras/Cothran
Sample1313	New Forest Pony	United Kingdom	North Europe		Local riding and lightdraft-Europe, USA and other colonial territories	Local Europe/USA/other territories	No	no tail lane							Crown	daC_Tb-dW1	rD_1	daC_Tb-d	No	Ancestry prediction - shown in Figure 4	Thoroughbred	Bozlak et al., 2023	DNA provided	Juras/Cothran
Sample1314	New Forest Pony	United Kingdom	North Europe		Local riding and lightdraft-Europe, USA and other colonial territories	Local Europe/USA/other territories	No	no tail lane							Crown	daC_Ao-aA1a	rY_1	daC_Ao-aA1	No	Ancestry prediction - shown in Figure 4	Arabian	Bozlak et al., 2023	DNA provided	Juras/Cothran
Sample1315	New Forest Pony	United Kingdom	North Europe		Local riding and lightdraft-Europe, USA and other colonial territories	Local Europe/USA/other territories	No	no tail lane							Crown	daC_Tb-dW1	rD_1	daC_Tb-d	No	Ancestry prediction - shown in Figure 4	Thoroughbred	Bozlak et al., 2023	DNA provided	Juras/Cothran
Sample1316	New Forest Pony	United Kingdom	North Europe		Local riding and lightdraft-Europe, USA and other colonial territories	Local Europe/USA/other territories	No	no tail lane							Crown	daC_T3u-f	rT_1	daC_T3u	No	Ancestry prediction - shown in Figure 4	Spanish	Bozlak et al., 2023	DNA provided	Juras/Cothran
Sample1317	New Forest Pony	United Kingdom	North Europe		Local riding and lightdraft-Europe, USA and other colonial territories	Local Europe/USA/other territories	No	no tail lane							Crown	daC_Tb-dW1	rD_1	daC_Tb-d	No	Ancestry prediction - shown in Figure 4	Thoroughbred	Bozlak et al., 2023	DNA provided	Juras/Cothran
Sample1318	New Forest Pony	United Kingdom	North Europe		Local riding and lightdraft-Europe, USA and other colonial territories	Local Europe/USA/other territories	No	no tail lane							Crown	daC_Ao-a1D2	qW_1	daC_Ao-a1D	No	Ancestry prediction - shown in Figure 4	Arabian	Bozlak et al., 2023	DNA provided	Juras/Cothran
Sample1319	Choctaw	United States of America	North America		Spanish influenced	Spanish Colonial	No	no tail lane							Crown	daC_Tb-dW4	sP_1	daC_Tb-d	Yes	Ancestry signature determination	Thoroughbred	Bozlak et al., 2023	DNA provided	Juras/Cothran
Sample132	Holsteiner Warmblood	Germany	CentralWest Europe		Thoroughbred	Thoroughbred lines	Yes	CAPITOL I,1975,GER_HOLSTEINER WARMBLOOD	COTTAGE SON,1944,GBR_THOROUGHBRED	HAMPTON,1872,GBR_THOROUGHBRED	TOUCHSTONE,1831,GBR_THOROUGHBRED	ECLIPSE,1764,GBR_THOROUGHBRED	SQUIRT,1732,GBR_THOROUGHBRED	DARLEY ARABIAN,1700,SYR_FDAAN_ARABIAN DB	Crown	daC_Tb-dW1	rD_1	daC_Tb-d	Yes	Ancestry signature determination	Thoroughbred	Bozlak et al., 2023	DNA provided	Wallner/Brem
Sample1320	Choctaw	United States of America	North America		Spanish influenced	Spanish Colonial	No	no tail lane							Crown	daC_Ad-bS	eAPT_1	daC_Ad-b	Yes	Ancestry signature determination	Coldblood	Bozlak et al., 2023	DNA provided	Juras/Cothran
Sample1321	Choctaw	United States of America	North America		Spanish influenced	Spanish Colonial	No	no tail lane							Crown	daC_Ad-bS	eAPT_1	daC_Ad-b	Yes	Ancestry signature determination	Coldblood	Bozlak et al., 2023	DNA provided	Juras/Cothran
Sample1322	Choctaw	United States of America	North America		Spanish influenced	Spanish Colonial	No	no tail lane							Crown	daC_Ao-bB	eASA_1	daC_Ao-b	Yes	Ancestry signature determination	Spanish	Bozlak et al., 2023	DNA provided	Juras/Cothran
Sample1323	Choctaw	United States of America	North America		Spanish influenced	Spanish Colonial	No	no tail lane							Crown	daC_Ad-h*	rOR_1	daC_Ad-h	Yes	Ancestry signature determination	Spanish/Coldblood	Bozlak et al., 2023	DNA provided	Juras/Cothran
Sample1324	Choctaw	United States of America	North America		Spanish influenced	Spanish Colonial	No	no tail lane							Crown	daC_Ad-h*	rOR_1	daC_Ad-h	Yes	Ancestry signature determination	Spanish/Coldblood	Bozlak et al., 2023	DNA provided	Juras/Cothran
Sample1325	Choctaw	United States of America	North America		Spanish influenced	Spanish Colonial	No	no tail lane							Crown	daC_Tb-dW1	rD_1	daC_Tb-d	Yes	Ancestry signature determination	Thoroughbred	Bozlak et al., 2023	DNA provided	Juras/Cothran
Sample1326	Choctaw	United States of America	North America		Spanish influenced	Spanish Colonial	No	no tail lane							Crown	daC_Ad-bS	eAPT_1	daC_Ad-b	Yes	Ancestry signature determination	Coldblood	Bozlak et al., 2023	DNA provided	Juras/Cothran
Sample1327	Choctaw	United States of America	North America		Spanish influenced	Spanish Colonial	No	no tail lane							Crown	daC_Ao-bB	eASA_1	daC_Ao-b	Yes	Ancestry signature determination	Spanish	Bozlak et al., 2023	DNA provided	Juras/Cothran
Sample1328	Choctaw	United States of America	North America		Spanish influenced	Spanish Colonial	No	no tail lane							Crown	daC_Tb-dW1	rD_1	daC_Tb-d	Yes	Ancestry signature determination	Thoroughbred	Bozlak et al., 2023	DNA provided	Juras/Cothran
Sample1329	Fort Polk Feral Horse	United States of America	North America		Spanish influenced	Spanish Colonial	No	no tail lane							Crown	daC_Ad-bF	eAPU_1	daC_Ad-b	Yes	Ancestry signature determination	Spanish	Bozlak et al., 2023	DNA provided	Juras/Cothran
Sample133	German Riding Pony	Germany	CentralWest Europe		Arabian	Arabian lines	Yes	HALMA,1963,ARABIAN	RISSALIX,1934,GBR_ARABIAN	MAHRUSS,1875,EGY_ARABIAN					Crown	daC_Ao-aA1a	rY_1	daC_Ao-aA1	Yes	Ancestry signature determination	Arabian	Bozlak et al., 2023	DNA provided	Wallner/Brem
Sample1330	Fort Polk Feral Horse	United States of America	North America		Spanish influenced	Spanish Colonial	No	no tail lane							Crown	daC_Ad-bF	eAPU_1	daC_Ad-b	Yes	Ancestry signature determination	Spanish	Bozlak et al., 2023	DNA provided	Juras/Cothran
Sample1331	Fort Polk Feral Horse	United States of America	North America		Spanish influenced	Spanish Colonial	No	no tail lane							Crown	daC_Ad-bF	eAPU_1	daC_Ad-b	Yes	Ancestry signature determination	Spanish	Bozlak et al., 2023	DNA provided	Juras/Cothran
Sample1332	Fort Polk Feral Horse	United States of America	North America		Spanish influenced	Spanish Colonial	No	no tail lane							Crown	daC_Ad-bP	eAPX_1	daC_Ad-b	Yes	Ancestry signature determination	Spanish	Bozlak et al., 2023	DNA provided	Juras/Cothran
Sample1333	Fort Polk Feral Horse	United States of America	North America		Spanish influenced	Spanish Colonial	No	no tail lane							Crown	daC_Ad-bF	eAPU_1	daC_Ad-b	Yes	Ancestry signature determination	Spanish	Bozlak et al., 2023	DNA provided	Juras/Cothran
Sample1334	Fort Polk Feral Horse	United States of America	North America		Spanish influenced	Spanish Colonial	No	no tail lane							Crown	daC_Ad-bF	eAPU_1	daC_Ad-b	Yes	Ancestry signature determination	Spanish	Bozlak et al., 2023	DNA provided	Juras/Cothran
Sample1335	Shire Horse	United Kingdom	North Europe		Coldblood	Coldblood British	No	no tail lane							Crown	daC_Ad-bS	eAPT_1	daC_Ad-b	Yes	Ancestry signature determination	Coldblood	Bozlak et al., 2023	DNA provided	Juras/Cothran
Sample1336	Shire Horse	United Kingdom	North Europe		Coldblood	Coldblood British	No	no tail lane							Crown	daC_Ad-bS	eAPT_1	daC_Ad-b	Yes	Ancestry signature determination	Coldblood	Bozlak et al., 2023	DNA provided	Juras/Cothran
Sample1337	Shire Horse	United Kingdom	North Europe		Coldblood	Coldblood British	No	no tail lane							Crown	daC_Ad-bS	eAPT_1	daC_Ad-b	Yes	Ancestry signature determination	Coldblood	Bozlak et al., 2023	DNA provided	Juras/Cothran
Sample1338	Shire Horse	United Kingdom	North Europe		Coldblood	Coldblood British	No	no tail lane							Crown	daC_Ad-bS	eAPT_1	daC_Ad-b	Yes	Ancestry signature determination	Coldblood	Bozlak et al., 2023	DNA provided	Juras/Cothran
Sample1339	Shire Horse	United Kingdom	North Europe		Coldblood	Coldblood British	No	no tail lane							Crown	daC_Ad-bS	eAPT_1	daC_Ad-b	Yes	Ancestry signature determination	Coldblood	Bozlak et al., 2023	DNA provided	Juras/Cothran
Sample134	German Riding Pony	Germany	CentralWest Europe		Local riding and lightdraft-Europe, USA and other colonial territories	Local Europe/USA/other territories	Yes	NANTE I,1972,RIDING PONY	AMURATH SAHIB,1932,ARABIAN	AMURATH,1881,GER_ARABIAN	BAIRACTAR,1813,SYR_ARABIAN DB				Crown	daC_Tb-oB3b	rJ_1	daC_Tb-oB3b	No	Ancestry prediction - shown in Figure 4	Thoroughbred	Bozlak et al., 2023	DNA provided	Wallner/Brem
Sample1340	Shire Horse	United Kingdom	North Europe		Coldblood	Coldblood British	No	no tail lane							Crown	daC_Ad-bS	eAPT_1	daC_Ad-b	Yes	Ancestry signature determination	Coldblood	Bozlak et al., 2023	DNA provided	Juras/Cothran
Sample1341	Shire Horse	United Kingdom	North Europe		Coldblood	Coldblood British	No	no tail lane							Crown	daC_Ad-bS	eAPT_1	daC_Ad-b	Yes	Ancestry signature determination	Coldblood	Bozlak et al., 2023	DNA provided	Juras/Cothran
Sample1342	Shire Horse	United Kingdom	North Europe		Coldblood	Coldblood British	No	no tail lane							Crown	daC_Ad-bS	eAPT_1	daC_Ad-b	Yes	Ancestry signature determination	Coldblood	Bozlak et al., 2023	DNA provided	Juras/Cothran
Sample1343	Exmoor Pony	United Kingdom	North Europe		Local riding and lightdraft-Europe, USA and other colonial territories	Local Europe/USA/other territories	No	no tail lane							Crown	daC_S*	eRE_1	daC_S	No	Ancestry prediction - shown in Figure 4	Spanish	Bozlak et al., 2023	DNA provided	Juras/Cothran
Sample1344	Exmoor Pony	United Kingdom	North Europe		Local riding and lightdraft-Europe, USA and other colonial territories	Local Europe/USA/other territories	No	no tail lane							Crown	daC_S*	eRE_1	daC_S	No	Ancestry prediction - shown in Figure 4	Spanish	Bozlak et al., 2023	DNA provided	Juras/Cothran
Sample1345	Exmoor Pony	United Kingdom	North Europe		Local riding and lightdraft-Europe, USA and other colonial territories	Local Europe/USA/other territories	No	no tail lane							Crown	daC_S*	eRE_1	daC_S	No	Ancestry prediction - shown in Figure 4	Spanish	Bozlak et al., 2023	DNA provided	Juras/Cothran
Sample1346	Exmoor Pony	United Kingdom	North Europe		Local riding and lightdraft-Europe, USA and other colonial territories	Local Europe/USA/other territories	No	no tail lane							Crown	daC_S*	eRE_1	daC_S	No	Ancestry prediction - shown in Figure 4	Spanish	Bozlak et al., 2023	DNA provided	Juras/Cothran
Sample1347	Exmoor Pony	United Kingdom	North Europe		Local riding and lightdraft-Europe, USA and other colonial territories	Local Europe/USA/other territories	No	no tail lane							Crown	daC_S*	eRE_1	daC_S	No	Ancestry prediction - shown in Figure 4	Spanish	Bozlak et al., 2023	DNA provided	Juras/Cothran
Sample1348	Exmoor Pony	United Kingdom	North Europe		Local riding and lightdraft-Europe, USA and other colonial territories	Local Europe/USA/other territories	No	no tail lane							Crown	daC_S*	eRE_1	daC_S	No	Ancestry prediction - shown in Figure 4	Spanish	Bozlak et al., 2023	DNA provided	Juras/Cothran
Sample1349	Exmoor Pony	United Kingdom	North Europe		Local riding and lightdraft-Europe, USA and other colonial territories	Local Europe/USA/other territories	No	no tail lane							Crown	daC_S*	eRE_1	daC_S	No	Ancestry prediction - shown in Figure 4	Spanish	Bozlak et al., 2023	DNA provided	Juras/Cothran
Sample135	Shetland Pony	United Kingdom	North Europe		Local riding and lightdraft-Europe, USA and other colonial territories	Local Europe/USA/other territories	No	no tail lane							Non Crown	da1_N	rBA_1	Non Crown	No	Ancestry prediction - shown in Figure 4	Non Crown	Bozlak et al., 2023	DNA provided	Wallner/Brem
Sample1350	Exmoor Pony	United Kingdom	North Europe		Local riding and lightdraft-Europe, USA and other colonial territories	Local Europe/USA/other territories	No	no tail lane							Crown	daC_S*	eRE_1	daC_S	No	Ancestry prediction - shown in Figure 4	Spanish	Bozlak et al., 2023	DNA provided	Juras/Cothran
Sample1351	Exmoor Pony	United Kingdom	North Europe		Local riding and lightdraft-Europe, USA and other colonial territories	Local Europe/USA/other territories	No	no tail lane							Crown	daC_S*	eRE_1	daC_S	No	Ancestry prediction - shown in Figure 4	Spanish	Bozlak et al., 2023	DNA provided	Juras/Cothran
Sample1352	Lac La Croix Indian Pony	Canada	North America	Ojibwe horse	Spanish influenced	Spanish Colonial	No	no tail lane							Crown	daC_Hs-aO	eAOH_1	daC_Hs	Yes	Ancestry signature determination	Spanish	Bozlak et al., 2023	DNA provided	Juras/Cothran
Sample1353	Lac La Croix Indian Pony	Canada	North America	Ojibwe horse	Spanish influenced	Spanish Colonial	No	no tail lane							Crown	daC_Hs-aO	eAOH_1	daC_Hs	Yes	Ancestry signature determination	Spanish	Bozlak et al., 2023	DNA provided	Juras/Cothran
Sample1354	Lac La Croix Indian Pony	Canada	North America	Ojibwe horse	Spanish influenced	Spanish Colonial	No	no tail lane							Crown	daC_Hs-aO	eAOH_1	daC_Hs	Yes	Ancestry signature determination	Spanish	Bozlak et al., 2023	DNA provided	Juras/Cothran
Sample1355	Lac La Croix Indian Pony	Canada	North America	Ojibwe horse	Spanish influenced	Spanish Colonial	No	no tail lane							Crown	daC_Hs-aO	eAOH_1	daC_Hs	Yes	Ancestry signature determination	Spanish	Bozlak et al., 2023	DNA provided	Juras/Cothran
Sample1356	Lac La Croix Indian Pony	Canada	North America	Ojibwe horse	Spanish influenced	Spanish Colonial	No	no tail lane							Crown	daC_Hs-aO	eAOH_1	daC_Hs	Yes	Ancestry signature determination	Spanish	Bozlak et al., 2023	DNA provided	Juras/Cothran
Sample1357	Lac La Croix Indian Pony	Canada	North America	Ojibwe horse	Spanish influenced	Spanish Colonial	No	no tail lane							Crown	daC_Hs-aO	eAOH_1	daC_Hs	Yes	Ancestry signature determination	Spanish	Bozlak et al., 2023	DNA provided	Juras/Cothran
Sample1358	Lac La Croix Indian Pony	Canada	North America	Ojibwe horse	Spanish influenced	Spanish Colonial	No	no tail lane							Crown	daC_Hs-aO	eAOH_1	daC_Hs	Yes	Ancestry signature determination	Spanish	Bozlak et al., 2023	DNA provided	Juras/Cothran
Sample1359	Lac La Croix Indian Pony	Canada	North America	Ojibwe horse	Spanish influenced	Spanish Colonial	No	no tail lane							Crown	daC_Hs-aO	eAOH_1	daC_Hs	Yes	Ancestry signature determination	Spanish	Bozlak et al., 2023	DNA provided	Juras/Cothran
Sample136	Welsh-A	United Kingdom	North Europe		Local riding and lightdraft-Europe, USA and other colonial territories	Local Europe/USA/other territories	Yes	BRENIN DAFYDD,1964,WELSH	TROTTING RAILWAY II,1905,WELSH						Crown	daC_T3u-f	rT_1	daC_T3u	No	Ancestry prediction - shown in Figure 4	Spanish	Bozlak et al., 2023	DNA provided	Wallner/Brem
Sample1360	Cleveland Bay	United Kingdom	North Europe		Riding Europe and USA	Riding Europe and USA	No	no tail lane							Crown	daC_Tb-oB*	fUJ_1	daC_Tb-oB*	No	Ancestry prediction - shown in Figure S6	West Asian	Bozlak et al., 2023	DNA provided	Juras/Cothran
Sample1361	Marsh Tacky	United States of America	North America		Spanish influenced	Spanish Colonial	No	no tail lane							Crown	daC_Am*	qCU_1	daC_Am	Yes	Ancestry signature determination	Spanish	Bozlak et al., 2023	DNA provided	Juras/Cothran
Sample1362	Marsh Tacky	United States of America	North America		Spanish influenced	Spanish Colonial	No	no tail lane							Crown	daC_Tb-oB1	fBVB_1	daC_Tb-oB1	Yes	Ancestry signature determination	West Asian/Arabian/Thoroughbred	Bozlak et al., 2023	DNA provided	Juras/Cothran
Sample1363	Marsh Tacky	United States of America	North America		Spanish influenced	Spanish Colonial	No	no tail lane							Crown	daC_Am*	qCU_1	daC_Am	Yes	Ancestry signature determination	Spanish	Bozlak et al., 2023	DNA provided	Juras/Cothran
Sample1364	Marsh Tacky	United States of America	North America		Spanish influenced	Spanish Colonial	No	no tail lane							Crown	daC_Tb-oB1	fBVB_1	daC_Tb-oB1	Yes	Ancestry signature determination	West Asian/Arabian/Thoroughbred	Bozlak et al., 2023	DNA provided	Juras/Cothran
Sample1365	Marsh Tacky	United States of America	North America		Spanish influenced	Spanish Colonial	No	no tail lane							Crown	daC_Tb-oB1	fBVB_1	daC_Tb-oB1	Yes	Ancestry signature determination	West Asian/Arabian/Thoroughbred	Bozlak et al., 2023	DNA provided	Juras/Cothran
Sample1366	Marsh Tacky	United States of America	North America		Spanish influenced	Spanish Colonial	No	no tail lane							Crown	daC_Tb-oB3b	rJ_1	daC_Tb-oB3b	Yes	Ancestry signature determination	Thoroughbred	Bozlak et al., 2023	DNA provided	Juras/Cothran
Sample1367	Marsh Tacky	United States of America	North America		Spanish influenced	Spanish Colonial	No	no tail lane							Crown	daC_Tb-dM	rG_1	daC_Tb-d	Yes	Ancestry signature determination	Thoroughbred	Bozlak et al., 2023	DNA provided	Juras/Cothran
Sample1368	Marsh Tacky	United States of America	North America		Spanish influenced	Spanish Colonial	No	no tail lane							Crown	daC_T3u*	fZS_1	daC_T3u	Yes	Ancestry signature determination	Spanish	Bozlak et al., 2023	DNA provided	Juras/Cothran
Sample1369	Marsh Tacky	United States of America	North America		Spanish influenced	Spanish Colonial	No	no tail lane							Crown	daC_Tb-oB1	fBVB_1	daC_Tb-oB1	Yes	Ancestry signature determination	West Asian/Arabian/Thoroughbred	Bozlak et al., 2023	DNA provided	Juras/Cothran
Sample137	Shetland Pony Mini	United Kingdom	North Europe		Local riding and lightdraft-Europe, USA and other colonial territories	Local Europe/USA/other territories	No	no tail lane							Non Crown	da1_N	rBA_1	Non Crown	No	Ancestry prediction - shown in Figure 4	Non Crown	Bozlak et al., 2023	DNA provided	Wallner/Brem
Sample1370	Marsh Tacky	United States of America	North America		Spanish influenced	Spanish Colonial	No	no tail lane							Crown	daC_Tb-dW4	sP_1	daC_Tb-d	Yes	Ancestry signature determination	Thoroughbred	Bozlak et al., 2023	DNA provided	Juras/Cothran
Sample1371	Florida Cracker	United States of America	North America		Spanish influenced	Spanish Colonial	No	no tail lane							Crown	daC_Tb-dW1	rD_1	daC_Tb-d	Yes	Ancestry signature determination	Thoroughbred	Bozlak et al., 2023	DNA provided	Juras/Cothran
Sample1372	Florida Cracker	United States of America	North America		Spanish influenced	Spanish Colonial	No	no tail lane							Crown	daC_Tb-d*	rC_1	daC_Tb-d*	Yes	Ancestry signature determination	West Asian	Bozlak et al., 2023	DNA provided	Juras/Cothran
Sample1373	Florida Cracker	United States of America	North America		Spanish influenced	Spanish Colonial	No	no tail lane							Crown	daC_Tb-dW1	rD_1	daC_Tb-d	Yes	Ancestry signature determination	Thoroughbred	Bozlak et al., 2023	DNA provided	Juras/Cothran
Sample1374	Florida Cracker	United States of America	North America		Spanish influenced	Spanish Colonial	No	no tail lane							Crown	daC_Tb-d*	rC_1	daC_Tb-d*	Yes	Ancestry signature determination	West Asian	Bozlak et al., 2023	DNA provided	Juras/Cothran
Sample1375	Florida Cracker	United States of America	North America		Spanish influenced	Spanish Colonial	No	no tail lane							Crown	daC_Tb-d*	rC_1	daC_Tb-d*	Yes	Ancestry signature determination	West Asian	Bozlak et al., 2023	DNA provided	Juras/Cothran
Sample1376	Florida Cracker	United States of America	North America		Spanish influenced	Spanish Colonial	No	no tail lane							Crown	daC_Tb-d*	rC_1	daC_Tb-d*	Yes	Ancestry signature determination	West Asian	Bozlak et al., 2023	DNA provided	Juras/Cothran
Sample1377	Florida Cracker	United States of America	North America		Spanish influenced	Spanish Colonial	No	no tail lane							Crown	daC_Tb-dW1	rD_1	daC_Tb-d	Yes	Ancestry signature determination	Thoroughbred	Bozlak et al., 2023	DNA provided	Juras/Cothran
Sample1378	Florida Cracker	United States of America	North America		Spanish influenced	Spanish Colonial	No	no tail lane							Crown	daC_Ao-a1D2	qW_1	daC_Ao-a1D	Yes	Ancestry signature determination	Arabian	Bozlak et al., 2023	DNA provided	Juras/Cothran
Sample1379	Florida Cracker	United States of America	North America		Spanish influenced	Spanish Colonial	No	no tail lane							Crown	daC_Tb-dW4	sP_1	daC_Tb-d	Yes	Ancestry signature determination	Thoroughbred	Bozlak et al., 2023	DNA provided	Juras/Cothran
Sample138	German Warmblood	Germany	CentralWest Europe		Riding Europe and USA	Riding Europe and USA	No	no tail lane							Crown	daC_Tb-dW1	rD_1	daC_Tb-d	No	Ancestry prediction - shown in Figure S6	Thoroughbred	Bozlak et al., 2023	DNA provided	Wallner/Brem
Sample1380	Florida Cracker	United States of America	North America		Spanish influenced	Spanish Colonial	No	no tail lane							Crown	daC_Tb-d*	rC_1	daC_Tb-d*	Yes	Ancestry signature determination	West Asian	Bozlak et al., 2023	DNA provided	Juras/Cothran
Sample1381	Florida Cracker	United States of America	North America		Spanish influenced	Spanish Colonial	No	no tail lane							Crown	daC_Tb-d*	rC_1	daC_Tb-d*	Yes	Ancestry signature determination	West Asian	Bozlak et al., 2023	DNA provided	Juras/Cothran
Sample1382	Florida Cracker	United States of America	North America		Spanish influenced	Spanish Colonial	No	no tail lane							Crown	daC_Tb-d*	rC_1	daC_Tb-d*	Yes	Ancestry signature determination	West Asian	Bozlak et al., 2023	DNA provided	Juras/Cothran
Sample1383	Lippitt Morgan	United States of America	North America		Riding Europe and USA	Riding Europe and USA	No	no tail lane							Crown	daC_Tb-oB2	rP_1	daC_Tb-oB2	No	Ancestry prediction - shown in Figure S6	Unexplored	Bozlak et al., 2023	DNA provided	Juras/Cothran
Sample1384	Lippitt Morgan	United States of America	North America		Riding Europe and USA	Riding Europe and USA	No	no tail lane							Crown	daC_Tb-oB2	rP_1	daC_Tb-oB2	No	Ancestry prediction - shown in Figure S6	Unexplored	Bozlak et al., 2023	DNA provided	Juras/Cothran
Sample1385	Lippitt Morgan	United States of America	North America		Riding Europe and USA	Riding Europe and USA	No	no tail lane							Crown	daC_Tb-oB2	rP_1	daC_Tb-oB2	No	Ancestry prediction - shown in Figure S6	Unexplored	Bozlak et al., 2023	DNA provided	Juras/Cothran
Sample1386	Lippitt Morgan	United States of America	North America		Riding Europe and USA	Riding Europe and USA	No	no tail lane							Crown	daC_Tb-oB2	rP_1	daC_Tb-oB2	No	Ancestry prediction - shown in Figure S6	Unexplored	Bozlak et al., 2023	DNA provided	Juras/Cothran
Sample1387	Lippitt Morgan	United States of America	North America		Riding Europe and USA	Riding Europe and USA	No	no tail lane							Crown	daC_Tb-oB2	rP_1	daC_Tb-oB2	No	Ancestry prediction - shown in Figure S6	Unexplored	Bozlak et al., 2023	DNA provided	Juras/Cothran
Sample1388	Lippitt Morgan	United States of America	North America		Riding Europe and USA	Riding Europe and USA	No	no tail lane							Crown	daC_Tb-oB2	rP_1	daC_Tb-oB2	No	Ancestry prediction - shown in Figure S6	Unexplored	Bozlak et al., 2023	DNA provided	Juras/Cothran
Sample1389	Lippitt Morgan	United States of America	North America		Riding Europe and USA	Riding Europe and USA	No	no tail lane							Crown	daC_Tb-oB2	rP_1	daC_Tb-oB2	No	Ancestry prediction - shown in Figure S6	Unexplored	Bozlak et al., 2023	DNA provided	Juras/Cothran
Sample139	Hucul	Romania	SouthernEastern Europe		Local riding and lightdraft-Europe, USA and other colonial territories	Local Europe/USA/other territories	Yes	PRISLOP III,NA,HUCUL							Crown	daC_Tb-oH	eAUS_1	daC_Tb-oH	No	Ancestry prediction - shown in Figure 4	West Asian	Bozlak et al., 2023	DNA provided	Wallner/Brem
Sample1390	Lippitt Morgan	United States of America	North America		Riding Europe and USA	Riding Europe and USA	No	no tail lane							Crown	daC_Tb-oB2	rP_1	daC_Tb-oB2	No	Ancestry prediction - shown in Figure S6	Unexplored	Bozlak et al., 2023	DNA provided	Juras/Cothran
Sample1391	Lippitt Morgan	United States of America	North America		Riding Europe and USA	Riding Europe and USA	No	no tail lane							Crown	daC_Tb-oB2	rP_1	daC_Tb-oB2	No	Ancestry prediction - shown in Figure S6	Unexplored	Bozlak et al., 2023	DNA provided	Juras/Cothran
Sample1392	Lippitt Morgan	United States of America	North America		Riding Europe and USA	Riding Europe and USA	No	no tail lane							Crown	daC_Tb-oB2	rP_1	daC_Tb-oB2	No	Ancestry prediction - shown in Figure S6	Unexplored	Bozlak et al., 2023	DNA provided	Juras/Cothran
Sample1393	Polish Coldblood	Poland	CentralWest Europe		Coldblood	Coldblood Europe and USA	Yes	ATLAS,1969,POLISH COLDBLOOD	AMANT,1944,POLISH COLDBLOOD						Crown	daC_Ad-hA1a	qAA_1	daC_Ad-h	Yes	Ancestry signature determination	Coldblood	Bozlak et al., 2023	DNA provided	Ropka-Molik/Stefaniuk-Szmukier
Sample1394	Polish Coldblood	Poland	CentralWest Europe		Coldblood	Coldblood Europe and USA	Yes	HIPEK,1969,POLISH COLDBLOOD	PARFAIT DE PETIT-CHASSART,,ARDENNES						Crown	daC_Ad-hA1*	fWP_1	daC_Ad-h	Yes	Ancestry signature determination	Spanish/Coldblood	Bozlak et al., 2023	DNA provided	Ropka-Molik/Stefaniuk-Szmukier
Sample1395	Polish Coldblood	Poland	CentralWest Europe		Coldblood	Coldblood Europe and USA	Yes	GAMIN VAN DE HOOL,,BELGIAN COLDBLOOD							Crown	daC_Ad-hA1a	qAA_1	daC_Ad-h	Yes	Ancestry signature determination	Coldblood	Bozlak et al., 2023	DNA provided	Ropka-Molik/Stefaniuk-Szmukier
Sample1396	Polish Coldblood	Poland	CentralWest Europe		Coldblood	Coldblood Europe and USA	Yes	ELEGANT,1950,COLBLOOD							Crown	daC_Ad-hA1a	qAA_1	daC_Ad-h	Yes	Ancestry signature determination	Coldblood	Bozlak et al., 2023	DNA provided	Ropka-Molik/Stefaniuk-Szmukier
Sample1397	Polish Coldblood	Poland	CentralWest Europe		Coldblood	Coldblood Europe and USA	Yes	NAGEUR DES CARRIERES							Crown	daC_Ad-hA1a	qAA_1	daC_Ad-h	Yes	Ancestry signature determination	Coldblood	Bozlak et al., 2023	DNA provided	Ropka-Molik/Stefaniuk-Szmukier
Sample1398	Polish Coldblood	Poland	CentralWest Europe		Coldblood	Coldblood Europe and USA	Yes	NAGEUR DES CARRIERES							Crown	daC_Tb-oH	eAUS_1	daC_Tb-oH	Yes	Ancestry signature determination	West Asian	Bozlak et al., 2023	DNA provided	Ropka-Molik/Stefaniuk-Szmukier
Sample1399	Polish Coldblood	Poland	CentralWest Europe		Coldblood	Coldblood Europe and USA	Yes	TURBAN,,ARDENNES							Crown	daC_Ad-hA1a	qAA_1	daC_Ad-h	Yes	Ancestry signature determination	Coldblood	Bozlak et al., 2023	DNA provided	Ropka-Molik/Stefaniuk-Szmukier
Sample14	Norwegian Fjord	Norway	North Europe		Local riding and lightdraft-Europe, USA and other colonial territories	Local Europe/USA/other territories	Yes	GRABB,1961,NORWEGIAN FJORD	BERGFAST,1913,NORWEGIAN FJORD	GANGE ROLV I,1874,NORWEGIAN FJORD					Non Crown	da1_N	rBA_1	Non Crown	No	Ancestry prediction - shown in Figure 4	Non Crown	Bozlak et al., 2023	hair	Wallner/Brem
Sample140	Norwegian Fjord	Norway	North Europe		Local riding and lightdraft-Europe, USA and other colonial territories	Local Europe/USA/other territories	No	no tail lane							Non Crown	da1_N	rBA_1	Non Crown	No	Ancestry prediction - shown in Figure 4	Non Crown	Bozlak et al., 2023	DNA provided	Wallner/Brem
Sample1400	Polish Coldblood	Poland	CentralWest Europe		Coldblood	Coldblood Europe and USA	Yes	ROCENT,,ARDENNES							Crown	daC_Ad-hA1a	qAA_1	daC_Ad-h	Yes	Ancestry signature determination	Coldblood	Bozlak et al., 2023	DNA provided	Ropka-Molik/Stefaniuk-Szmukier
Sample1401	Polish Coldblood	Poland	CentralWest Europe		Coldblood	Coldblood Europe and USA	Yes	SYN,1983,POLISH COLDBLOOD	GAULIOS D'ATH,1940,BELGIAN DRAFT						Crown	daC_Ad-hA1*	fWP_1	daC_Ad-h	Yes	Ancestry signature determination	Spanish/Coldblood	Bozlak et al., 2023	DNA provided	Ropka-Molik/Stefaniuk-Szmukier
Sample1402	Polish Coldblood	Poland	CentralWest Europe		Coldblood	Coldblood Europe and USA	Yes	BERTHOLD,1985,RHENISH GERMAN COLDBLOOD	GAULIOS D'ATH,1940,BELGIAN DRAFT						Crown	daC_Ad-hA1*	fWP_1	daC_Ad-h	Yes	Ancestry signature determination	Spanish/Coldblood	Bozlak et al., 2023	DNA provided	Ropka-Molik/Stefaniuk-Szmukier
Sample1403	Polish Coldblood	Poland	CentralWest Europe		Coldblood	Coldblood Europe and USA	Yes	LONDON,1987,POLISH COLDBLOOD	GAULIOS D'ATH,1940,BELGIAN DRAFT						Crown	daC_Ad-hA1*	fWP_1	daC_Ad-h	Yes	Ancestry signature determination	Spanish/Coldblood	Bozlak et al., 2023	DNA provided	Ropka-Molik/Stefaniuk-Szmukier
Sample1404	Polish Coldblood	Poland	CentralWest Europe		Coldblood	Coldblood Europe and USA	Yes	KARNET,1967,POLISH COLDBLOOD	RESTELLON,1934,BRETON COLDBLOOD						Crown	daC_Ad-hA1*	fWP_1	daC_Ad-h	Yes	Ancestry signature determination	Spanish/Coldblood	Bozlak et al., 2023	DNA provided	Ropka-Molik/Stefaniuk-Szmukier
Sample1405	Polish Coldblood	Poland	CentralWest Europe		Coldblood	Coldblood Europe and USA	Yes	QUERELLEUR DU BOURDON,1957,BRABANTER	AVENIR DE SANT,1930,BRABANTER	ORANGE I,1863,BELGIAN DRAFT					Crown	daC_Ad-hA1a	qAA_1	daC_Ad-h	Yes	Ancestry signature determination	Coldblood	Bozlak et al., 2023	DNA provided	Ropka-Molik/Stefaniuk-Szmukier
Sample1406	Polish Coldblood	Poland	CentralWest Europe		Coldblood	Coldblood Europe and USA	Yes	PALASZ,1973,POLISH COLDBLOOD	PARFAIT DE PETIT-CHASSART,,ARDENNES						Crown	daC_Ad-hA1*	fWP_1	daC_Ad-h	Yes	Ancestry signature determination	Spanish/Coldblood	Bozlak et al., 2023	hair	Ropka-Molik/Stefaniuk-Szmukier
Sample1407	Polish Coldblood	Poland	CentralWest Europe		Coldblood	Coldblood Europe and USA	Yes	LILLEMAN,1956,ARDENNES	AJAX DE LA COUR,1910,BELGIAN DRAFT	ORANGE I,1863,BELGIAN DRAFT					Crown	daC_Ad-hA1a	qAA_1	daC_Ad-h	Yes	Ancestry signature determination	Coldblood	Bozlak et al., 2023	hair	Ropka-Molik/Stefaniuk-Szmukier
Sample1408	Hucul	Romania	SouthernEastern Europe		Local riding and lightdraft-Europe, USA and other colonial territories	Local Europe/USA/other territories	Yes	GORAL RYGOR,1984,POL_HUCUL	GORAL V,1938,HUCUL	GORAL,1898,HUCUL					Crown	daC_Ad-hA1a	qAA_1	daC_Ad-h	No	Ancestry prediction - shown in Figure 4	Coldblood	Bozlak et al., 2023	DNA provided	Ropka-Molik/Stefaniuk-Szmukier
Sample1409	Hucul	Romania	SouthernEastern Europe		Local riding and lightdraft-Europe, USA and other colonial territories	Local Europe/USA/other territories	Yes	GURGUL JASMIN,1977,POL_HUCUL	GURGUL I-2,1942,Topolcianky_HUCUL	GURGUL,1927,HUCUL					Crown	daC_T3a	sPZ_1	daC_T3a	No	Ancestry prediction - shown in Figure 4	Arabian	Bozlak et al., 2023	DNA provided	Ropka-Molik/Stefaniuk-Szmukier
Sample141	Hucul	Romania	SouthernEastern Europe		Local riding and lightdraft-Europe, USA and other colonial territories	Local Europe/USA/other territories	Yes	PIETROSU X-10	PIETROSU,PONY						Crown	daC_Tb1-aB	eAVL_1	daC_Tb1-a	No	Ancestry prediction - shown in Figure 4	West Asian	Bozlak et al., 2023	DNA provided	Wallner/Brem
Sample1410	Hucul	Romania	SouthernEastern Europe		Local riding and lightdraft-Europe, USA and other colonial territories	Local Europe/USA/other territories	Yes	HROBY XVI,1971,HUCUL	HROBY X,1946,HUCUL	HROBY,1895,BUKOVINA_HUCUL					Crown	daC_Tb1-aB	eAVL_1	daC_Tb1-a	No	Ancestry prediction - shown in Figure 4	West Asian	Bozlak et al., 2023	DNA provided	Ropka-Molik/Stefaniuk-Szmukier
Sample1411	Hucul	Romania	SouthernEastern Europe		Local riding and lightdraft-Europe, USA and other colonial territories	Local Europe/USA/other territories	Yes	POLAN/RAPSOD(POLAN),1984,HUCUL	POLAN,1929,HUCUL						Crown	daC_Tb-oH	eAUS_1	daC_Tb-oH	No	Ancestry prediction - shown in Figure 4	West Asian	Bozlak et al., 2023	DNA provided	Ropka-Molik/Stefaniuk-Szmukier
Sample1412	Hucul	Romania	SouthernEastern Europe		Local riding and lightdraft-Europe, USA and other colonial territories	Local Europe/USA/other territories	Yes	LEN(POLAN),1983,HUCUL	POLAN,1929,HUCUL						Crown	daC_Tb-oH	eAUS_1	daC_Tb-oH	No	Ancestry prediction - shown in Figure 4	West Asian	Bozlak et al., 2023	DNA provided	Ropka-Molik/Stefaniuk-Szmukier
Sample1413	Percheron	France	CentralWest Europe		Coldblood	Coldblood Europe and USA	No	no tail lane							Crown	daC_Ad-h*	rOR_1	daC_Ad-h	Yes	Ancestry signature determination	Spanish/Coldblood	Bozlak et al., 2023	DNA provided	Reissmann/Brockmann
Sample1414	Percheron	France	CentralWest Europe		Coldblood	Coldblood Europe and USA	No	no tail lane							Crown	daC_Ad-h*	rOR_1	daC_Ad-h	Yes	Ancestry signature determination	Spanish/Coldblood	Bozlak et al., 2023	DNA provided	Reissmann/Brockmann
Sample1415	Percheron	France	CentralWest Europe		Coldblood	Coldblood Europe and USA	No	no tail lane							Crown	daC_Ad-h*	rOR_1	daC_Ad-h	Yes	Ancestry signature determination	Spanish/Coldblood	Bozlak et al., 2023	DNA provided	Reissmann/Brockmann
Sample1416	Camargue Horse	France	CentralWest Europe		Riding Europe and USA	Riding Europe and USA	No	no tail lane							Crown	daC_Tb-dW1	rD_1	daC_Tb-d	No	Ancestry prediction - shown in Figure S6	Thoroughbred	Bozlak et al., 2023	DNA provided	Reissmann/Brockmann
Sample1417	Camargue Horse	France	CentralWest Europe		Riding Europe and USA	Riding Europe and USA	No	no tail lane							Crown	daC_Tb-dW1	rD_1	daC_Tb-d	No	Ancestry prediction - shown in Figure S6	Thoroughbred	Bozlak et al., 2023	DNA provided	Reissmann/Brockmann
Sample1418	Camargue Horse	France	CentralWest Europe		Riding Europe and USA	Riding Europe and USA	No	no tail lane							Crown	daC_Tb-dW1	rD_1	daC_Tb-d	No	Ancestry prediction - shown in Figure S6	Thoroughbred	Bozlak et al., 2023	DNA provided	Reissmann/Brockmann
Sample1419	Camargue Horse	France	CentralWest Europe		Riding Europe and USA	Riding Europe and USA	No	no tail lane							Crown	daC_Tb-dW1	rD_1	daC_Tb-d	No	Ancestry prediction - shown in Figure S6	Thoroughbred	Bozlak et al., 2023	DNA provided	Reissmann/Brockmann
Sample142	Welsh-B	United Kingdom	North Europe		Local riding and lightdraft-Europe, USA and other colonial territories	Local Europe/USA/other territories	No	PADDOCK CAMARGUE,1984,WELSH PONY	MATHRAFAL WAMPUS,1912,WELSH MOUNTAIN PONY	LORD DERBY,1866,HACKNEY	WILDFIRE-P RAMSDALES,1842,HACKNEY	DRIVER,1765,HACKNEY	BLAZE,1733,GBR_THOROUGHBRED	DARLEY ARABIAN,1700,SYR_FDAAN_ARABIAN DB	Crown	daC_Ao-aA1a	rY_1	daC_Ao-aA1	No	Ancestry prediction - shown in Figure 4	Arabian	Bozlak et al., 2023	DNA provided	Wallner/Brem
Sample1420	Yakut	Russia	North Asia		Local riding and lightdraft-Asia	Local Asia	No	no tail lane							Non Crown	da3_Y	sQ_1	Non Crown	No	Ancestry prediction - not visualized	Non Crown	Bozlak et al., 2023	DNA provided	Reissmann/Brockmann
Sample1421	Yakut	Russia	North Asia		Local riding and lightdraft-Asia	Local Asia	No	no tail lane							Non Crown	da3_Y	sQ_1	Non Crown	No	Ancestry prediction - not visualized	Non Crown	Bozlak et al., 2023	DNA provided	Reissmann/Brockmann
Sample1422	Yakut	Russia	North Asia		Local riding and lightdraft-Asia	Local Asia	No	no tail lane							Non Crown	da3_Y	sQ_1	Non Crown	No	Ancestry prediction - not visualized	Non Crown	Bozlak et al., 2023	DNA provided	Reissmann/Brockmann
Sample1423	Yakut	Russia	North Asia		Local riding and lightdraft-Asia	Local Asia	No	no tail lane							Non Crown	da3_Y	sQ_1	Non Crown	No	Ancestry prediction - not visualized	Non Crown	Bozlak et al., 2023	DNA provided	Reissmann/Brockmann
Sample1424	Ardennes	France	CentralWest Europe		Coldblood	Coldblood Europe and USA	No	no tail lane							Crown	daC_Ad-hA1a	qAA_1	daC_Ad-h	Yes	Ancestry signature determination	Coldblood	Bozlak et al., 2023	DNA provided	Reissmann/Brockmann
Sample1425	Ardennes	France	CentralWest Europe		Coldblood	Coldblood Europe and USA	No	no tail lane							Crown	daC_Ad-hA1a	qAA_1	daC_Ad-h	Yes	Ancestry signature determination	Coldblood	Bozlak et al., 2023	DNA provided	Reissmann/Brockmann
Sample1426	Ardennes	France	CentralWest Europe		Coldblood	Coldblood Europe and USA	No	no tail lane							Crown	daC_Ad-hA1a	qAA_1	daC_Ad-h	Yes	Ancestry signature determination	Coldblood	Bozlak et al., 2023	DNA provided	Reissmann/Brockmann
Sample1427	Ardennes	France	CentralWest Europe		Coldblood	Coldblood Europe and USA	No	no tail lane							Crown	daC_Ad-hA1a	qAA_1	daC_Ad-h	Yes	Ancestry signature determination	Coldblood	Bozlak et al., 2023	DNA provided	Reissmann/Brockmann
Sample1428	Ardennes	France	CentralWest Europe		Coldblood	Coldblood Europe and USA	No	no tail lane							Crown	daC_Ad-hA1a	qAA_1	daC_Ad-h	Yes	Ancestry signature determination	Coldblood	Bozlak et al., 2023	DNA provided	Reissmann/Brockmann
Sample1429	Kinsky	Czech Republic	CentralWest Europe		Riding Europe and USA	Riding Europe and USA	No	no tail lane							Crown	daC_Tb-dW1	rD_1	daC_Tb-d	No	Ancestry prediction - shown in Figure S6	Thoroughbred	Bozlak et al., 2023	DNA provided	Reissmann/Brockmann
Sample143	Baroque Pinto	Netherlands	CentralWest Europe		Riding Europe and USA	Riding Europe and USA	Yes	HARM,1994,FRIESIAN	MENGELBERG,1932,FRIESIAN	NEMO,1885,FRIESIAN					Crown	daC_Ad-bN	qH_1	daC_Ad-b	No	Ancestry prediction - shown in Figure S6	Spanish	Bozlak et al., 2023	DNA provided	Wallner/Brem
Sample1430	Kinsky	Czech Republic	CentralWest Europe		Riding Europe and USA	Riding Europe and USA	No	no tail lane							Crown	daC_Tb-oB1	fBVB_1	daC_Tb-oB1	No	Ancestry prediction - shown in Figure S6	West Asian/Arabian/Thoroughbred	Bozlak et al., 2023	DNA provided	Reissmann/Brockmann
Sample1431	Kinsky	Czech Republic	CentralWest Europe		Riding Europe and USA	Riding Europe and USA	No	no tail lane							Crown	daC_Tb-dW1	rD_1	daC_Tb-d	No	Ancestry prediction - shown in Figure S6	Thoroughbred	Bozlak et al., 2023	DNA provided	Reissmann/Brockmann
Sample1432	Kinsky	Czech Republic	CentralWest Europe		Riding Europe and USA	Riding Europe and USA	No	no tail lane							Crown	daC_Tb-dW1	rD_1	daC_Tb-d	No	Ancestry prediction - shown in Figure S6	Thoroughbred	Bozlak et al., 2023	DNA provided	Reissmann/Brockmann
Sample1433	Kinsky	Czech Republic	CentralWest Europe		Riding Europe and USA	Riding Europe and USA	No	no tail lane							Crown	daC_Tb-dW1	rD_1	daC_Tb-d	No	Ancestry prediction - shown in Figure S6	Thoroughbred	Bozlak et al., 2023	DNA provided	Reissmann/Brockmann
Sample1434	Percheron	France	CentralWest Europe		Coldblood	Coldblood Europe and USA	No	no tail lane							Crown	daC_Ad-h*	rOR_1	daC_Ad-h	Yes	Ancestry signature determination	Spanish/Coldblood	Bozlak et al., 2023	DNA provided	Reissmann/Brockmann
Sample1435	Akhal Teke	Turkmenistan	Central Asia		Local riding and lightdraft-Asia	Local Asia	No	no tail lane							Crown	daC_Tb-oB3a	fRN_1	daC_Tb-oB3a	Yes	Ancestry signature determination	West Asian	Bozlak et al., 2023	DNA provided	Reissmann/Brockmann
Sample1436	Russian Riding Horse	Russia	North Asia		Local riding and lightdraft-Asia	Local Asia	No	no tail lane							Crown	daC_Ao-aA1a	rY_1	daC_Ao-aA1	Yes	Ancestry signature determination	Arabian	Bozlak et al., 2023	DNA provided	Reissmann/Brockmann
Sample1437	Russian Riding Horse	Russia	North Asia		Local riding and lightdraft-Asia	Local Asia	No	no tail lane							Crown	daC_Ao-aA*	fST_1	daC_Ao-aA*	Yes	Ancestry signature determination	West Asian	Bozlak et al., 2023	DNA provided	Reissmann/Brockmann
Sample1438	Russian Riding Horse	Russia	North Asia		Local riding and lightdraft-Asia	Local Asia	No	no tail lane							Crown	daC_Ao-aA1a	rY_1	daC_Ao-aA1	Yes	Ancestry signature determination	Arabian	Bozlak et al., 2023	DNA provided	Reissmann/Brockmann
Sample1439	Russian Riding Horse	Russia	North Asia		Local riding and lightdraft-Asia	Local Asia	No	no tail lane							Crown	daC_Tb-dW1	rD_1	daC_Tb-d	Yes	Ancestry signature determination	Thoroughbred	Bozlak et al., 2023	DNA provided	Reissmann/Brockmann
Sample144	Holsteiner Warmblood	Germany	CentralWest Europe		Riding Europe and USA	Riding Europe and USA	No	no tail lane							Crown	daC_Tb-dW1	rD_1	daC_Tb-d	No	Ancestry prediction - shown in Figure S6	Thoroughbred	Bozlak et al., 2023	DNA provided	Wallner/Brem
Sample1440	Akhal Teke	Turkmenistan	Central Asia		Local riding and lightdraft-Asia	Local Asia	No	no tail lane							Crown	daC_Tb*	rB_1	daC_Tb*	Yes	Ancestry signature determination	West Asian	Bozlak et al., 2023	DNA provided	Reissmann/Brockmann
Sample1441	Kusnezker	Russia	North Asia		Coldblood	Coldblood Asia	No	no tail lane							Crown	daC_Tb-dM	rG_1	daC_Tb-d	Yes	Ancestry signature determination	Thoroughbred	Bozlak et al., 2023	DNA provided	Reissmann/Brockmann
Sample1442	Kusnezker	Russia	North Asia		Coldblood	Coldblood Asia	No	no tail lane							Crown	daC_Tb-dW*	fWM_1	daC_Tb-d	Yes	Ancestry signature determination	Thoroughbred	Bozlak et al., 2023	DNA provided	Reissmann/Brockmann
Sample1443	Don	Russia	North Asia		Local riding and lightdraft-Asia	Local Asia	No	no tail lane							Crown	daC_Tb-dW1	rD_1	daC_Tb-d	Yes	Ancestry signature determination	Thoroughbred	Bozlak et al., 2023	DNA provided	Reissmann/Brockmann
Sample1444	Don	Russia	North Asia		Local riding and lightdraft-Asia	Local Asia	No	no tail lane							Crown	daC_Tb-oB1	fBVB_1	daC_Tb-oB1	Yes	Ancestry signature determination	West Asian/Arabian/Thoroughbred	Bozlak et al., 2023	DNA provided	Reissmann/Brockmann
Sample1445	Akhal Teke	Turkmenistan	Central Asia		Local riding and lightdraft-Asia	Local Asia	No	no tail lane							Crown	daC_Tb-oB3a	fRN_1	daC_Tb-oB3a	Yes	Ancestry signature determination	West Asian	Bozlak et al., 2023	DNA provided	Reissmann/Brockmann
Sample1446	Akhal Teke	Turkmenistan	Central Asia		Local riding and lightdraft-Asia	Local Asia	No	no tail lane							Crown	daC_Tb-oB3a	fRN_1	daC_Tb-oB3a	Yes	Ancestry signature determination	West Asian	Bozlak et al., 2023	DNA provided	Reissmann/Brockmann
Sample1447	Kusnezker	Russia	North Asia		Coldblood	Coldblood Asia	No	no tail lane							Crown	daC_Ad-hA1a	qAA_1	daC_Ad-h	Yes	Ancestry signature determination	Coldblood	Bozlak et al., 2023	DNA provided	Reissmann/Brockmann
Sample1448	Kusnezker	Russia	North Asia		Coldblood	Coldblood Asia	No	no tail lane							Crown	daC_Ad-hA1a	qAA_1	daC_Ad-h	Yes	Ancestry signature determination	Coldblood	Bozlak et al., 2023	DNA provided	Reissmann/Brockmann
Sample1449	Lewitzer	Germany	CentralWest Europe		Local riding and lightdraft-Europe, USA and other colonial territories	Local Europe/USA/other territories	No	no tail lane							Crown	daC_Tb-oB3b	rJ_1	daC_Tb-oB3b	No	Ancestry prediction - shown in Figure 4	Thoroughbred	Bozlak et al., 2023	DNA provided	Reissmann/Brockmann
Sample145	Knabstrupper	Denmark	North Europe		Arabian	Arabian lines	Yes	KRONPLET,1966,KNABSTRUPPER	ZARIF SEYER,NA,FREDRIKSBORG HORSE	HAMLET,1869,FREDRIKSBORG HORSE	ZARIF,1854,ARABIAN DB				Crown	daC_Ao-aA1a	rY_1	daC_Ao-aA1	Yes	Ancestry signature determination	Arabian	Bozlak et al., 2023	DNA provided	Wallner/Brem
Sample1450	Posavina	Croatia	SouthernEastern Europe		Coldblood	Coldblood Europe and USA	No	no tail lane							Crown	daC_Ad-hA1*	fWP_1	daC_Ad-h	Yes	Ancestry signature determination	Spanish/Coldblood	Bozlak et al., 2023	DNA provided	Reissmann/Brockmann
Sample1451	Posavina	Croatia	SouthernEastern Europe		Coldblood	Coldblood Europe and USA	No	no tail lane							Crown	daC_Ad-hA1a	qAA_1	daC_Ad-h	Yes	Ancestry signature determination	Coldblood	Bozlak et al., 2023	DNA provided	Reissmann/Brockmann
Sample1452	Turkoman	Turkmenistan	Central Asia		Local riding and lightdraft-Asia	Local Asia	No	no tail lane							Crown	daC_Tb-dW1	rD_1	daC_Tb-d	Yes	Ancestry signature determination	Thoroughbred	Bozlak et al., 2023	DNA provided	Reissmann/Brockmann
Sample1453	Percheron	France	CentralWest Europe		Coldblood	Coldblood Europe and USA	No	no tail lane							Crown	daC_Ad-hA1a	qAA_1	daC_Ad-h	Yes	Ancestry signature determination	Coldblood	Bozlak et al., 2023	DNA provided	Reissmann/Brockmann
Sample1454	Comtois	France	CentralWest Europe		Coldblood	Coldblood Europe and USA	No	no tail lane							Crown	daC_Ad-h*	rOR_1	daC_Ad-h	Yes	Ancestry signature determination	Spanish/Coldblood	Bozlak et al., 2023	DNA provided	Reissmann/Brockmann
Sample1455	Comtois	France	CentralWest Europe		Coldblood	Coldblood Europe and USA	No	no tail lane							Crown	daC_Ad-hA*	rAE_1	daC_Ad-h	Yes	Ancestry signature determination	Spanish/Coldblood	Bozlak et al., 2023	DNA provided	Reissmann/Brockmann
Sample1456	Marwari Horse	India	South Asia		Local riding and lightdraft-Asia	Local Asia	No	no tail lane							Crown	daC_Ao-a*	fZC_1	daC_Ao-a*	Yes	Ancestry signature determination	West Asian	Bozlak et al., 2023	DNA provided	Reissmann/Brockmann
Sample1457	Marwari Horse	India	South Asia		Local riding and lightdraft-Asia	Local Asia	No	no tail lane							Crown	daC_Ao-a*	fZC_1	daC_Ao-a*	Yes	Ancestry signature determination	West Asian	Bozlak et al., 2023	DNA provided	Reissmann/Brockmann
Sample1458	Lusitano	Portugal	Iberian Peninsula		Spanish influenced	Spanish Iberian	No	no tail lane							Crown	daC_Ao-nM1*	sC_1	daC_Ao-nM	Yes	Ancestry signature determination	Spanish	Bozlak et al., 2023	DNA provided	Reissmann/Brockmann
Sample1459	Lusitano	Portugal	Iberian Peninsula		Spanish influenced	Spanish Iberian	No	no tail lane							Crown	daC_Ao-nM1*	sC_1	daC_Ao-nM	Yes	Ancestry signature determination	Spanish	Bozlak et al., 2023	DNA provided	Reissmann/Brockmann
Sample146	German Riding Pony	Germany	CentralWest Europe		Thoroughbred	Thoroughbred lines	Yes	DANDY,1973,RIDING PONY	POTATO,1934,GBR_BRITISH RIDING PONY	DONCASTER,1870,GBR_THOROUGHBRED	BIRDCATCHER,1833,IRE_THOROUGHBRED	ECLIPSE,1764,GBR_THOROUGHBRED	SQUIRT,1732,GBR_THOROUGHBRED	DARLEY ARABIAN,1700,SYR_FDAAN_ARABIAN DB	Crown	daC_Tb-dW1	rD_1	daC_Tb-d	Yes	Ancestry signature determination	Thoroughbred	Bozlak et al., 2023	DNA provided	Wallner/Brem
Sample1460	Turkoman Iomud	Turkmenistan	Central Asia	Jamoud	Local riding and lightdraft-Asia	Local Asia	No	no tail lane							Crown	daC_Tb-oB3a	fRN_1	daC_Tb-oB3a	Yes	Ancestry signature determination	West Asian	Bozlak et al., 2023	DNA provided	Reissmann/Brockmann
Sample1461	Turkoman Iomud	Turkmenistan	Central Asia	Jamoud	Local riding and lightdraft-Asia	Local Asia	No	no tail lane							Crown	daC_Tb*	rB_1	daC_Tb*	Yes	Ancestry signature determination	West Asian	Bozlak et al., 2023	DNA provided	Reissmann/Brockmann
Sample1462	Turkoman Iomud	Turkmenistan	Central Asia	Jamoud	Local riding and lightdraft-Asia	Local Asia	No	no tail lane							Crown	daC_Tb-oB3a	fRN_1	daC_Tb-oB3a	Yes	Ancestry signature determination	West Asian	Bozlak et al., 2023	DNA provided	Reissmann/Brockmann
Sample1463	Turkoman	Turkmenistan	Central Asia	Akal-Jamoud	Local riding and lightdraft-Asia	Local Asia	No	no tail lane							Crown	daC_Tb-oB3a	fRN_1	daC_Tb-oB3a	Yes	Ancestry signature determination	West Asian	Bozlak et al., 2023	DNA provided	Reissmann/Brockmann
Sample1464	Pura Raza Espanola	Spain	Iberian Peninsula		Spanish influenced	Spanish Iberian	No	no tail lane							Crown	daC_Am-a*	qCI_1	daC_Am	Yes	Ancestry signature determination	Spanish	Bozlak et al., 2023	DNA provided	Reissmann/Brockmann
Sample1465	Paso Peruano	Peru	Latin America		Spanish influenced	Spanish Colonial	No	no tail lane							Crown	daC_Am-a*	qCI_1	daC_Am	Yes	Ancestry signature determination	Spanish	Bozlak et al., 2023	DNA provided	Reissmann/Brockmann
Sample1466	Paso Peruano	Peru	Latin America		Spanish influenced	Spanish Colonial	No	no tail lane							Crown	daC_Am-a*	qCI_1	daC_Am	Yes	Ancestry signature determination	Spanish	Bozlak et al., 2023	DNA provided	Reissmann/Brockmann
Sample1467	Lewitzer	Germany	CentralWest Europe		Local riding and lightdraft-Europe, USA and other colonial territories	Local Europe/USA/other territories	No	no tail lane							Non Crown	da1_N	rBA_1	Non Crown	No	Ancestry prediction - shown in Figure 4	Non Crown	Bozlak et al., 2023	DNA provided	Reissmann/Brockmann
Sample1468	Lewitzer	Germany	CentralWest Europe		Local riding and lightdraft-Europe, USA and other colonial territories	Local Europe/USA/other territories	No	no tail lane							Non Crown	da1_N	rBA_1	Non Crown	No	Ancestry prediction - shown in Figure 4	Non Crown	Bozlak et al., 2023	DNA provided	Reissmann/Brockmann
Sample1469	Kabardin	Russia	North Asia		Local riding and lightdraft-Asia	Local Asia	No	no tail lane							Crown	daC_Ao-nM1a*	fVX_1	daC_Ao-nM	Yes	Ancestry signature determination	Spanish	Bozlak et al., 2023	DNA provided	Reissmann/Brockmann
Sample147	Welsh-D	United Kingdom	North Europe		Local riding and lightdraft-Europe, USA and other colonial territories	Local Europe/USA/other territories	Yes	BRYNYMOR WELSH MAGIC,1973,WELSH COB	EIDDWENS IMAGE,1940,WELSH PONY OF COB TYPE	OLD WELSH FLYER,,WELSH COB					Crown	daC_Ad-bA	fSA_1	daC_Ad-b	No	Ancestry prediction - shown in Figure 4	Spanish	Bozlak et al., 2023	DNA provided	Wallner/Brem
Sample1470	Kyrgyzstan	Kyrgyzstan	Central Asia		Local riding and lightdraft-Asia	Local Asia	No	no tail lane							Crown	daC_Tb-oB1	fBVB_1	daC_Tb-oB1	Yes	Ancestry signature determination	West Asian/Arabian/Thoroughbred	Bozlak et al., 2023	DNA provided	Reissmann/Brockmann
Sample1471	Kyrgyzstan	Kyrgyzstan	Central Asia		Local riding and lightdraft-Asia	Local Asia	No	no tail lane							Crown	daC_T1*	rA_1	daC_T1*	Yes	Ancestry signature determination	Spanish/West Asian	Bozlak et al., 2023	DNA provided	Reissmann/Brockmann
Sample1472	Kabardin	Russia	North Asia		Local riding and lightdraft-Asia	Local Asia	No	no tail lane							Crown	daC_Ao-aA1a	rY_1	daC_Ao-aA1	Yes	Ancestry signature determination	Arabian	Bozlak et al., 2023	DNA provided	Reissmann/Brockmann
Sample1473	Karabagh	Azerbaijan	West Asia		Local riding and lightdraft-Asia	Local Asia	No	no tail lane							Crown	daC_Tb-dW1	rD_1	daC_Tb-d	Yes	Ancestry signature determination	Thoroughbred	Bozlak et al., 2023	DNA provided	Reissmann/Brockmann
Sample1474	Karabagh	Azerbaijan	West Asia		Local riding and lightdraft-Asia	Local Asia	No	no tail lane							Crown	daC_Ao-a*	fZC_1	daC_Ao-a*	Yes	Ancestry signature determination	West Asian	Bozlak et al., 2023	DNA provided	Reissmann/Brockmann
Sample1475	Karabagh	Azerbaijan	West Asia		Local riding and lightdraft-Asia	Local Asia	No	no tail lane							Crown	daC_T3a	sPZ_1	daC_T3a	Yes	Ancestry signature determination	Arabian	Bozlak et al., 2023	DNA provided	Reissmann/Brockmann
Sample1476	Azerbaijani Shepherd Horse	Azerbaijan	West Asia		Local riding and lightdraft-Asia	Local Asia	No	no tail lane							Crown	daC_Tb1-a*	eAVK_1	daC_Tb1-a	Yes	Ancestry signature determination	West Asian	Bozlak et al., 2023	DNA provided	Reissmann/Brockmann
Sample1477	Rahvan Horse	Turkey	West Asia	Pacing horse	Local riding and lightdraft-Asia	Local Asia	No	no tail lane							Crown	daC_Tb1-a*	eAVK_1	daC_Tb1-a	Yes	Ancestry signature determination	West Asian	Bozlak et al., 2023	DNA provided	Reissmann/Brockmann
Sample1478	Karabagh	Azerbaijan	West Asia		Local riding and lightdraft-Asia	Local Asia	No	no tail lane							Crown	daC_Ao-a*	fZC_1	daC_Ao-a*	Yes	Ancestry signature determination	West Asian	Bozlak et al., 2023	DNA provided	Reissmann/Brockmann
Sample1479	Azerbaijani Shepherd Horse	Azerbaijan	West Asia		Local riding and lightdraft-Asia	Local Asia	No	no tail lane							Crown	daC_Tb1-a*	eAVK_1	daC_Tb1-a	Yes	Ancestry signature determination	West Asian	Bozlak et al., 2023	DNA provided	Reissmann/Brockmann
Sample148	Welsh-B	United Kingdom	North Europe		Thoroughbred	Thoroughbred lines	Yes	DOWNLAND MANDARIN,1969,WELSH PONY	MATHRAFAL WAMPUS,1912,WELSH MOUNTAIN PONY	LORD DERBY,1866,HACKNEY	WILDFIRE-P RAMSDALES,1842,HACKNEY	DRIVER,1765,HACKNEY	BLAZE,1733,GBR_THOROUGHBRED	DARLEY ARABIAN,1700,SYR_FDAAN_ARABIAN DB	Crown	daC_Tb-dW1	rD_1	daC_Tb-d	Yes	Ancestry signature determination	Thoroughbred	Bozlak et al., 2023	DNA provided	Wallner/Brem
Sample1480	Rahvan Horse	Turkey	West Asia	Pacing horse	Local riding and lightdraft-Asia	Local Asia	No	no tail lane							Crown	daC_Ao-a1D2	qW_1	daC_Ao-a1D	Yes	Ancestry signature determination	Arabian	Bozlak et al., 2023	DNA provided	Reissmann/Brockmann
Sample1481	Karabagh	Azerbaijan	West Asia		Local riding and lightdraft-Asia	Local Asia	No	no tail lane							Crown	daC_Ao-aA1a	rY_1	daC_Ao-aA1	Yes	Ancestry signature determination	Arabian	Bozlak et al., 2023	DNA provided	Reissmann/Brockmann
Sample1482	Dillboss	Azerbaijan	West Asia		Local riding and lightdraft-Asia	Local Asia	No	no tail lane							Crown	daC_Ao-aA1a	rY_1	daC_Ao-aA1	Yes	Ancestry signature determination	Arabian	Bozlak et al., 2023	DNA provided	Reissmann/Brockmann
Sample1483	Dillboss	Azerbaijan	West Asia		Local riding and lightdraft-Asia	Local Asia	No	no tail lane							Crown	daC_Tb-dW1	rD_1	daC_Tb-d	Yes	Ancestry signature determination	Thoroughbred	Bozlak et al., 2023	DNA provided	Reissmann/Brockmann
Sample1484	Rahvan Horse	Turkey	West Asia		Local riding and lightdraft-Asia	Local Asia	No	no tail lane							Crown	daC_Tb-oB*	fUJ_1	daC_Tb-oB*	Yes	Ancestry signature determination	West Asian	Bozlak et al., 2023	DNA provided	Reissmann/Brockmann
Sample1485	Rahvan Horse	Turkey	West Asia		Local riding and lightdraft-Asia	Local Asia	No	no tail lane							Crown	daC_Tb1-a*	eAVK_1	daC_Tb1-a	Yes	Ancestry signature determination	West Asian	Bozlak et al., 2023	DNA provided	Reissmann/Brockmann
Sample1486	Rahvan Horse	Turkey	West Asia		Local riding and lightdraft-Asia	Local Asia	No	no tail lane							Crown	daC_Tb-oB*	fUJ_1	daC_Tb-oB*	Yes	Ancestry signature determination	West Asian	Bozlak et al., 2023	DNA provided	Reissmann/Brockmann
Sample1487	Rahvan Horse	Turkey	West Asia		Local riding and lightdraft-Asia	Local Asia	No	no tail lane							Crown	daC_Tb1-a*	eAVK_1	daC_Tb1-a	Yes	Ancestry signature determination	West Asian	Bozlak et al., 2023	DNA provided	Reissmann/Brockmann
Sample1488	Karabagh	Azerbaijan	West Asia		Local riding and lightdraft-Asia	Local Asia	No	no tail lane							Crown	daC_Tb-dW1	rD_1	daC_Tb-d	Yes	Ancestry signature determination	Thoroughbred	Bozlak et al., 2023	DNA provided	Reissmann/Brockmann
Sample1489	Tersk	Russia	North Asia		Local riding and lightdraft-Asia	Local Asia	No	no tail lane							Crown	daC_Ao-aA1a	rY_1	daC_Ao-aA1	Yes	Ancestry signature determination	Arabian	Bozlak et al., 2023	DNA provided	Reissmann/Brockmann
Sample149	Hucul	Romania	SouthernEastern Europe		Local riding and lightdraft-Europe, USA and other colonial territories	Local Europe/USA/other territories	Yes	PINCZER,1983,POL_HUCUL	POLAN,1929,HUCUL						Crown	daC_Tb-oH	eAUS_1	daC_Tb-oH	No	Ancestry prediction - shown in Figure 4	West Asian	Bozlak et al., 2023	DNA provided	Wallner/Brem
Sample1490	Tersk	Russia	North Asia		Local riding and lightdraft-Asia	Local Asia	No	no tail lane							Crown	daC_Ao-aA1a	rY_1	daC_Ao-aA1	Yes	Ancestry signature determination	Arabian	Bozlak et al., 2023	DNA provided	Reissmann/Brockmann
Sample1491	Tersk	Russia	North Asia		Local riding and lightdraft-Asia	Local Asia	No	no tail lane							Crown	daC_Ao-aA1a	rY_1	daC_Ao-aA1	Yes	Ancestry signature determination	Arabian	Bozlak et al., 2023	DNA provided	Reissmann/Brockmann
Sample1492	Tersk	Russia	North Asia		Local riding and lightdraft-Asia	Local Asia	No	no tail lane							Crown	daC_Tb*	rB_1	daC_Tb*	Yes	Ancestry signature determination	West Asian	Bozlak et al., 2023	DNA provided	Reissmann/Brockmann
Sample1493	Tersk	Russia	North Asia		Local riding and lightdraft-Asia	Local Asia	No	no tail lane							Crown	daC_Ao-aA1a	rY_1	daC_Ao-aA1	Yes	Ancestry signature determination	Arabian	Bozlak et al., 2023	DNA provided	Reissmann/Brockmann
Sample1494	Tersk	Russia	North Asia		Local riding and lightdraft-Asia	Local Asia	No	no tail lane							Crown	daC_Tb*	rB_1	daC_Tb*	Yes	Ancestry signature determination	West Asian	Bozlak et al., 2023	DNA provided	Reissmann/Brockmann
Sample1495	Tersk	Russia	North Asia		Local riding and lightdraft-Asia	Local Asia	No	no tail lane							Crown	daC_Ao-aA1a	rY_1	daC_Ao-aA1	Yes	Ancestry signature determination	Arabian	Bozlak et al., 2023	DNA provided	Reissmann/Brockmann
Sample1496	Budenny	Russia	North Asia		Local riding and lightdraft-Asia	Local Asia	No	no tail lane							Crown	daC_Tb-dW1	rD_1	daC_Tb-d	Yes	Ancestry signature determination	Thoroughbred	Bozlak et al., 2023	DNA provided	Reissmann/Brockmann
Sample1497	Budenny	Russia	North Asia		Local riding and lightdraft-Asia	Local Asia	No	no tail lane							Crown	daC_Tb-dW1	rD_1	daC_Tb-d	Yes	Ancestry signature determination	Thoroughbred	Bozlak et al., 2023	DNA provided	Reissmann/Brockmann
Sample1498	Budenny	Russia	North Asia		Local riding and lightdraft-Asia	Local Asia	No	no tail lane							Crown	daC_Tb-dW1	rD_1	daC_Tb-d	Yes	Ancestry signature determination	Thoroughbred	Bozlak et al., 2023	DNA provided	Reissmann/Brockmann
Sample1499	Budenny	Russia	North Asia		Local riding and lightdraft-Asia	Local Asia	No	no tail lane							Crown	daC_Tb-dW1	rD_1	daC_Tb-d	Yes	Ancestry signature determination	Thoroughbred	Bozlak et al., 2023	DNA provided	Reissmann/Brockmann
Sample15	Norwegian Fjord	Norway	North Europe		Local riding and lightdraft-Europe, USA and other colonial territories	Local Europe/USA/other territories	Yes	ENAR,1986,NORWEGIAN FJORD	LERVIKSBLAKKEN,1920,NORWEGIAN FJORD	GANGE ROLV I,1874,NORWEGIAN FJORD					Non Crown	da1_N	rBA_1	Non Crown	No	Ancestry prediction - shown in Figure 4	Non Crown	Bozlak et al., 2023	hair	Wallner/Brem
Sample150	Austrian Warmblood	Austria	CentralWest Europe		Thoroughbred	Thoroughbred lines	Yes	WELTMEISTER,1973,GER_HANOVERIAN WARMBLOOD	FERRARA,1935,GER_HANOVERIAN WARMBLOOD	FLENHEIM,1886,GER_HANOVERIAN WARMBLOOD	JUPITER,1840,GBR_THOROUGHBRED	SORCERER,1796,GBR_THOROUGHBRED	GODOLPHIN ARABIAN,1724,NA		Crown	daC_Tb-oB3b	rJ_1	daC_Tb-oB3b	Yes	Ancestry signature determination	Thoroughbred	Bozlak et al., 2023	DNA provided	Wallner/Brem
Sample1500	Don	Russia	North Asia		Local riding and lightdraft-Asia	Local Asia	No	no tail lane							Crown	daC_Tb-dW1	rD_1	daC_Tb-d	Yes	Ancestry signature determination	Thoroughbred	Bozlak et al., 2023	DNA provided	Reissmann/Brockmann
Sample1501	Darfur Pony	Sudan	Africa		Local riding and lightdraft-Europe, USA and other colonial territories	Local Europe/USA/other territories	No	no tail lane							Crown	daC_Tb-dW1	rD_1	daC_Tb-d	No	Ancestry prediction - not visualized	Thoroughbred	Bozlak et al., 2023	DNA provided	Reissmann/Brockmann
Sample1502	Darfur Pony	Sudan	Africa		Local riding and lightdraft-Europe, USA and other colonial territories	Local Europe/USA/other territories	No	no tail lane							Crown	daC_Tb-dW1	rD_1	daC_Tb-d	No	Ancestry prediction - not visualized	Thoroughbred	Bozlak et al., 2023	DNA provided	Reissmann/Brockmann
Sample1503	Darfur Pony	Sudan	Africa		Local riding and lightdraft-Europe, USA and other colonial territories	Local Europe/USA/other territories	No	no tail lane							Crown	daC_Tb-dW1	rD_1	daC_Tb-d	No	Ancestry prediction - not visualized	Thoroughbred	Bozlak et al., 2023	DNA provided	Reissmann/Brockmann
Sample1504	Darfur Pony	Sudan	Africa		Local riding and lightdraft-Europe, USA and other colonial territories	Local Europe/USA/other territories	No	no tail lane							Crown	daC_Tb-dW1	rD_1	daC_Tb-d	No	Ancestry prediction - not visualized	Thoroughbred	Bozlak et al., 2023	DNA provided	Reissmann/Brockmann
Sample1505	Darfur Pony	Sudan	Africa		Local riding and lightdraft-Europe, USA and other colonial territories	Local Europe/USA/other territories	No	no tail lane							Crown	daC_Tb-dW1	rD_1	daC_Tb-d	No	Ancestry prediction - not visualized	Thoroughbred	Bozlak et al., 2023	DNA provided	Reissmann/Brockmann
Sample1506	Northern Onduran (Sudan) Pony	Sudan	Africa		Local riding and lightdraft-Europe, USA and other colonial territories	Local Europe/USA/other territories	No	no tail lane							Crown	daC_Ao-nM*	fUP_1	daC_Ao-nM	No	Ancestry prediction - not visualized	Spanish	Bozlak et al., 2023	DNA provided	Reissmann/Brockmann
Sample1507	Northern Onduran (Sudan) Pony	Sudan	Africa		Local riding and lightdraft-Europe, USA and other colonial territories	Local Europe/USA/other territories	No	no tail lane							Crown	daC_Ao-nM*	fUP_1	daC_Ao-nM	No	Ancestry prediction - not visualized	Spanish	Bozlak et al., 2023	DNA provided	Reissmann/Brockmann
Sample1508	Northern Onduran (Sudan) Pony	Sudan	Africa		Local riding and lightdraft-Europe, USA and other colonial territories	Local Europe/USA/other territories	No	no tail lane							Crown	daC_T3a	sPZ_1	daC_T3a	No	Ancestry prediction - not visualized	Arabian	Bozlak et al., 2023	DNA provided	Reissmann/Brockmann
Sample1509	Northern Onduran (Sudan) Pony	Sudan	Africa		Local riding and lightdraft-Europe, USA and other colonial territories	Local Europe/USA/other territories	No	no tail lane							Crown	daC_Ao-nM*	fUP_1	daC_Ao-nM	No	Ancestry prediction - not visualized	Spanish	Bozlak et al., 2023	DNA provided	Reissmann/Brockmann
Sample151	Shetland Pony	United Kingdom	North Europe		Local riding and lightdraft-Europe, USA and other colonial territories	Local Europe/USA/other territories	Yes	GAY GORDON OF NETHERLEY,1955,SHETLAND PONY	POLE STAR,1914,SHETLAND PONY	JACK,1871,SHETLAND PONY					Non Crown	da1_N	rBA_1	Non Crown	No	Ancestry prediction - shown in Figure 4	Non Crown	Bozlak et al., 2023	DNA provided	Wallner/Brem
Sample1510	Northern Onduran (Sudan) Pony	Sudan	Africa		Local riding and lightdraft-Europe, USA and other colonial territories	Local Europe/USA/other territories	No	no tail lane							Crown	daC_Tb-dW1	rD_1	daC_Tb-d	No	Ancestry prediction - not visualized	Thoroughbred	Bozlak et al., 2023	DNA provided	Reissmann/Brockmann
Sample1511	Khartoum Pony	Sudan	Africa		Local riding and lightdraft-Europe, USA and other colonial territories	Local Europe/USA/other territories	No	no tail lane							Crown	daC_Tb-oB1	fBVB_1	daC_Tb-oB1	No	Ancestry prediction - not visualized	West Asian/Arabian/Thoroughbred	Bozlak et al., 2023	DNA provided	Reissmann/Brockmann
Sample1512	Khartoum Pony	Sudan	Africa		Local riding and lightdraft-Europe, USA and other colonial territories	Local Europe/USA/other territories	No	no tail lane							Crown	daC_Tb-dW1	rD_1	daC_Tb-d	No	Ancestry prediction - not visualized	Thoroughbred	Bozlak et al., 2023	DNA provided	Reissmann/Brockmann
Sample1513	Khartoum Pony	Sudan	Africa		Local riding and lightdraft-Europe, USA and other colonial territories	Local Europe/USA/other territories	No	no tail lane							Crown	daC_Tb-oB1	fBVB_1	daC_Tb-oB1	No	Ancestry prediction - not visualized	West Asian/Arabian/Thoroughbred	Bozlak et al., 2023	DNA provided	Reissmann/Brockmann
Sample1514	Khartoum Pony	Sudan	Africa		Local riding and lightdraft-Europe, USA and other colonial territories	Local Europe/USA/other territories	No	no tail lane							Crown	daC_Tb-dW1	rD_1	daC_Tb-d	No	Ancestry prediction - not visualized	Thoroughbred	Bozlak et al., 2023	DNA provided	Reissmann/Brockmann
Sample1515	Khartoum Pony	Sudan	Africa		Local riding and lightdraft-Europe, USA and other colonial territories	Local Europe/USA/other territories	No	no tail lane							Crown	daC_Ao-a1D2	qW_1	daC_Ao-a1D	No	Ancestry prediction - not visualized	Arabian	Bozlak et al., 2023	DNA provided	Reissmann/Brockmann
Sample1516	Rahvan Horse	Turkey	West Asia		Local riding and lightdraft-Asia	Local Asia	No	no tail lane							Crown	daC_Ao-a1D2	qW_1	daC_Ao-a1D	Yes	Ancestry signature determination	Arabian	Bozlak et al., 2023	hair	Wallner/Brem
Sample1517	Azerbaijani Shepherd Horse	Azerbaijan	West Asia		Local riding and lightdraft-Asia	Local Asia	No	no tail lane							Crown	daC_Tb1-a*	eAVK_1	daC_Tb1-a	Yes	Ancestry signature determination	West Asian	Bozlak et al., 2023	hair	Wallner/Brem
Sample152	Connemara Pony	Ireland	North Europe		Local riding and lightdraft-Europe, USA and other colonial territories	Local Europe/USA/other territories	Yes	DALE HAZE,1981,CONNEMARA PONY	MOUNTAIN LAD,1928,CONNEMARA PONY						Crown	daC_Ad-bA	fSA_1	daC_Ad-b	No	Ancestry prediction - shown in Figure 4	Spanish	Bozlak et al., 2023	DNA provided	Wallner/Brem
Sample153	Shetland Pony	United Kingdom	North Europe		Local riding and lightdraft-Europe, USA and other colonial territories	Local Europe/USA/other territories	Yes	PERICLES OF NETHERLEY,1964,SHETLAND PONY	POLE STAR,1914,SHETLAND PONY	JACK,1871,SHETLAND PONY					Non Crown	da1_N	rBA_1	Non Crown	No	Ancestry prediction - shown in Figure 4	Non Crown	Bozlak et al., 2023	DNA provided	Wallner/Brem
Sample154	Welsh-B	United Kingdom	North Europe		Local riding and lightdraft-Europe, USA and other colonial territories	Local Europe/USA/other territories	Yes	SHAMROCK SECRET DESIGN,1988,WELSH PONY	COED COCH GLYNDWR,1935,WELSH MOUNTAIN PONY	HAMLET PRINCE OF DENMARK,1892,HACKNEY					Crown	daC_T3u-f	rT_1	daC_T3u	No	Ancestry prediction - shown in Figure 4	Spanish	Bozlak et al., 2023	DNA provided	Wallner/Brem
Sample155	German Riding Pony	Germany	CentralWest Europe		Local riding and lightdraft-Europe, USA and other colonial territories	Local Europe/USA/other territories	Yes	DOWNLAND ROUNDELAY,1958,WELSH PONY	LLWYN TEMPTATION,1922,WELSH MOUNTAIN PONY	CHARLIE,1870,WELSH PONY					Crown	daC_Ao-aA1a	rY_1	daC_Ao-aA1	No	Ancestry prediction - shown in Figure 4	Arabian	Bozlak et al., 2023	DNA provided	Wallner/Brem
Sample156	Welsh-D	United Kingdom	North Europe		Local riding and lightdraft-Europe, USA and other colonial territories	Local Europe/USA/other territories	Yes	PENTREFELIN TALIESIN,1989,WELSH COB	PENTRE EIDDWEN COMET,1946,WELSH COB	KING FLYER,1894,WELSH COB					Crown	daC_Ad-bA	fSA_1	daC_Ad-b	No	Ancestry prediction - shown in Figure 4	Spanish	Bozlak et al., 2023	DNA provided	Wallner/Brem
Sample157	German Riding Pony	Germany	CentralWest Europe		Arabian	Arabian lines	Yes	NARWAL I,1967,GER_PARTBRED ARABIAN	RAKTHA,1934,GBR_ARABIAN	IBRAHIM,1899,TUR_ARABIAN DB					Crown	daC_Ao-aA1a	rY_1	daC_Ao-aA1	Yes	Ancestry signature determination	Arabian	Bozlak et al., 2023	DNA provided	Wallner/Brem
Sample158	Pura Raza Espanola	Spain	Iberian Peninsula		Spanish influenced	Spanish Iberian	Yes	GORRON II,1954,SPANISH PUREBRED	PRESUMIDO,1921,SPANISH PUREBRED	SOLO I,1895,SPANISH PUREBRED	FAVORITO,1832,SPANISH PUREBRED				Crown	daC_Ao-nM1a2	qEN_1	daC_Ao-nM	Yes	Ancestry signature determination	Spanish	Bozlak et al., 2023	DNA provided	Wallner/Brem
Sample159	Akhal Teke	Turkmenistan	Central Asia		Local riding and lightdraft-Asia	Local Asia	Yes	GAREM,1972,AKHAL TEKE	GEOK PISCHIK,NA						Crown	daC_Tb-oB3a	fRN_1	daC_Tb-oB3a	Yes	Ancestry signature determination	West Asian	Bozlak et al., 2023	DNA provided	Wallner/Brem
Sample16	Norwegian Fjord	Norway	North Europe		Local riding and lightdraft-Europe, USA and other colonial territories	Local Europe/USA/other territories	No	no tail lane							Non Crown	da1_N	rBA_1	Non Crown	No	Ancestry prediction - shown in Figure 4	Non Crown	Bozlak et al., 2023	hair	Wallner/Brem
Sample160	Trotter	France	CentralWest Europe		Thoroughbred	Thoroughbred lines	Yes	SPEEDY CROWN,1968,STANDARDBRED	SPENCER SCOTT,1937,STANDARDBRED	PETER THE GREAT,1895,STANDARDBRED	HAPPY MEDIUM,1863,STANDARDBRED	ENGINEER,1756,GBR_THOROUGHBRED	BLAZE,1733,GBR_THOROUGHBRED	DARLEY ARABIAN,1700,SYR_FDAAN_ARABIAN DB	Crown	daC_Tb-dM	rG_1	daC_Tb-d	Yes	Ancestry signature determination	Thoroughbred	Bozlak et al., 2023	DNA provided	Wallner/Brem
Sample161	Hucul	Romania	SouthernEastern Europe		Local riding and lightdraft-Europe, USA and other colonial territories	Local Europe/USA/other territories	Yes	GORAL RYGOR,1984,POL_HUCUL	GORAL V,1938,HUCUL	GORAL,1898,HUCUL					Crown	daC_Tb-oH	eAUS_1	daC_Tb-oH	No	Ancestry prediction - shown in Figure 4	West Asian	Bozlak et al., 2023	DNA provided	Wallner/Brem
Sample162	Arabian Shagya	Hungary	CentralWest Europe		Arabian	Arabian lines	Yes	SHAGYA XXII,1966,Topolcianky_SHAGYA ARABIAN	SHAGYA XX,1914,Babolna_SHAGYA ARABIAN	SHAGYA VIII (SHAGYA XVII),1869,MEZ_SHAGYA ARABIAN	SHAGYA,1830,SYR_BANI SAHER_ARABIAN DB				Crown	daC_T3a	sPZ_1	daC_T3a	Yes	Ancestry signature determination	Arabian	Bozlak et al., 2023	DNA provided	Wallner/Brem
Sample163	Shetland Pony	United Kingdom	North Europe		Local riding and lightdraft-Europe, USA and other colonial territories	Local Europe/USA/other territories	Yes	VORDEN BUDDLEIA,1982,SHETLAND PONY	FAIRY BAUBLE,1951,SHETLAND PONY	JACK,1871,SHETLAND PONY					Non Crown	da1_N	rBA_1	Non Crown	No	Ancestry prediction - shown in Figure 4	Non Crown	Bozlak et al., 2023	DNA provided	Wallner/Brem
Sample164	Paso Fino	Colombia	Latin America	Colombian Paso Fino	Spanish influenced	Spanish Colonial	Yes	CENTAURO,NA,PASO FINO							Crown	daC_T1*	rA_1	daC_T1*	Yes	Ancestry signature determination	Spanish/West Asian	Bozlak et al., 2023	DNA provided	Wallner/Brem
Sample165	Paso Fino	Colombia	Latin America	Colombian Paso Fino	Spanish influenced	Spanish Colonial	Yes	CENTAURO,NA,PASO FINO							Crown	daC_T3a	sPZ_1	daC_T3a	Yes	Ancestry signature determination	Arabian	Bozlak et al., 2023	DNA provided	Wallner/Brem
Sample166	German Warmblood	Germany	CentralWest Europe		Thoroughbred	Thoroughbred lines	Yes	BOLERO,1975,GER_HANOVERIAN WARMBLOOD	DJEBEL,1937,FRA_THOROUGHBRED	ANDROCLES,1870,FRA_THOROUGHBRED	THE FLYING DUTCHMAN,1846,GBR_THOROUGHBRED	WOODPECKER,1773,GBR_THOROUGHBRED	TARTAR,1743,GBR_THOROUGHBRED	BYERLEY TURK,1679,NA	Crown	daC_Tb-oB1	fBVB_1	daC_Tb-oB1	Yes	Ancestry signature determination	West Asian/Arabian/Thoroughbred	Bozlak et al., 2023	DNA provided	Wallner/Brem
Sample167	German Warmblood	Germany	CentralWest Europe		Thoroughbred	Thoroughbred lines	Yes	BOLERO,1975,GER_HANOVERIAN WARMBLOOD	DJEBEL,1937,FRA_THOROUGHBRED	ANDROCLES,1870,FRA_THOROUGHBRED	THE FLYING DUTCHMAN,1846,GBR_THOROUGHBRED	WOODPECKER,1773,GBR_THOROUGHBRED	TARTAR,1743,GBR_THOROUGHBRED	BYERLEY TURK,1679,NA	Crown	daC_Tb-oB1	fBVB_1	daC_Tb-oB1	Yes	Ancestry signature determination	West Asian/Arabian/Thoroughbred	Bozlak et al., 2023	DNA provided	Wallner/Brem
Sample168	Trotter	France	CentralWest Europe		Riding Europe and USA	Riding Europe and USA	No	no tail lane							Crown	daC_Tb-o*	fWU_1	daC_Tb-o*	No	Ancestry prediction - shown in Figure S6	Unexplored	Bozlak et al., 2023	DNA provided	Wallner/Brem
Sample169	Arabian Partbred	not specific	Central Asia		Arabian	Arabian lines	No	no tail lane							Crown	daC_Ao-aA1a	rY_1	daC_Ao-aA1	Yes	Ancestry signature determination	Arabian	Bozlak et al., 2023	DNA provided	Wallner/Brem
Sample17	Yakut	Russia	North Asia		Local riding and lightdraft-Asia	Local Asia	No	no tail lane							Non Crown	da3_Y	sQ_1	Non Crown	No	Ancestry prediction - not visualized	Non Crown	Bozlak et al., 2023	blood and/or hair	Wallner/Brem
Sample170	Trotter	France	CentralWest Europe		Riding Europe and USA	Riding Europe and USA	No	no tail lane							Crown	daC_Tb-dM	rG_1	daC_Tb-d	No	Ancestry prediction - shown in Figure S6	Thoroughbred	Bozlak et al., 2023	DNA provided	Wallner/Brem
Sample171	Trotter	France	CentralWest Europe		Riding Europe and USA	Riding Europe and USA	No	no tail lane							Crown	daC_Tb-dM	rG_1	daC_Tb-d	No	Ancestry prediction - shown in Figure S6	Thoroughbred	Bozlak et al., 2023	DNA provided	Wallner/Brem
Sample172	Trotter	France	CentralWest Europe		Riding Europe and USA	Riding Europe and USA	No	no tail lane							Crown	daC_Tb-dM	rG_1	daC_Tb-d	No	Ancestry prediction - shown in Figure S6	Thoroughbred	Bozlak et al., 2023	DNA provided	Wallner/Brem
Sample173	Baroque Pinto	Netherlands	CentralWest Europe		Riding Europe and USA	Riding Europe and USA	Yes	JOCHEM,1974,FRIESIAN	HELD,1928,FRIESIAN	NEMO,1885,FRIESIAN					Crown	daC_Ad-bN	qH_1	daC_Ad-b	No	Ancestry prediction - shown in Figure S6	Spanish	Bozlak et al., 2023	DNA provided	Wallner/Brem
Sample174	Connemara Pony	Ireland	North Europe		Local riding and lightdraft-Europe, USA and other colonial territories	Local Europe/USA/other territories	Yes	ARDNASILLAGH OFLAHERTY,1973,CONNEMARA PONY	CANNON BALL,1904,CONNEMARA PONY						Crown	daC_Ad-bA	fSA_1	daC_Ad-b	No	Ancestry prediction - shown in Figure 4	Spanish	Bozlak et al., 2023	DNA provided	Wallner/Brem
Sample175	Mangalarga Paulista	Brazil	Latin America		Spanish influenced	Spanish Colonial	No	no tail lane							Crown	daC_Am-sM	fRQ_1	daC_Am	Yes	Ancestry signature determination	Spanish	Bozlak et al., 2023	DNA provided	Wallner/Brem
Sample176	Welsh-A	United Kingdom	North Europe		Local riding and lightdraft-Europe, USA and other colonial territories	Local Europe/USA/other territories	Yes	FOXHUNTER PANTHEON,1989,WELSH MOUNTAIN PONY	COED COCH GLYNDWR,1935,WELSH MOUNTAIN PONY	HAMLET PRINCE OF DENMARK,1892,HACKNEY					Crown	daC_T3u-f	rT_1	daC_T3u	No	Ancestry prediction - shown in Figure 4	Spanish	Bozlak et al., 2023	DNA provided	Wallner/Brem
Sample177	Connemara Pony	Ireland	North Europe		Local riding and lightdraft-Europe, USA and other colonial territories	Local Europe/USA/other territories	Yes	ARDNASILLAGH OFLAHERTY,1973,CONNEMARA PONY	CANNON BALL,1904,CONNEMARA PONY						Crown	daC_Ad-bA	fSA_1	daC_Ad-b	No	Ancestry prediction - shown in Figure 4	Spanish	Bozlak et al., 2023	DNA provided	Wallner/Brem
Sample178	German Riding Pony	Germany	CentralWest Europe		Thoroughbred	Thoroughbred lines	Yes	GRANNUS,1972,GER_HANOVERIAN WARMBLOOD	GOLDFISCH II,1935,GER_HANOVERIAN WARMBLOOD	PLUTUS,1863,GBR_THOROUGHBRED	TOUCHSTONE,1831,GBR_THOROUGHBRED	ECLIPSE,1764,GBR_THOROUGHBRED	SQUIRT,1732,GBR_THOROUGHBRED	DARLEY ARABIAN,1700,SYR_FDAAN_ARABIAN DB	Crown	daC_Tb-dW1	rD_1	daC_Tb-d	Yes	Ancestry signature determination	Thoroughbred	Bozlak et al., 2023	DNA provided	Wallner/Brem
Sample179	Trotter	France	CentralWest Europe		Riding Europe and USA	Riding Europe and USA	No	no tail lane							Crown	daC_Tb-dM	rG_1	daC_Tb-d	No	Ancestry prediction - shown in Figure S6	Thoroughbred	Bozlak et al., 2023	DNA provided	Wallner/Brem
Sample18	Trakehner	Prusia (Germany)	CentralWest Europe		Riding Europe and USA	Riding Europe and USA	No	no tail lane							Crown	daC_Tb-dW1	rD_1	daC_Tb-d	No	Ancestry prediction - shown in Figure S6	Thoroughbred	Bozlak et al., 2023	blood	Wallner/Brem
Sample180	Shetland Pony Mini	United Kingdom	North Europe		Local riding and lightdraft-Europe, USA and other colonial territories	Local Europe/USA/other territories	Yes	JIGGS,1958,SHETLAND PONY	LARIGOS CRESENT SUPREME,1948,SHETLAND PONY	TRINKET,1883,SHETLAND PONY					Crown	daC_Tb-oB3b	rJ_1	daC_Tb-oB3b	No	Ancestry prediction - shown in Figure 4	Thoroughbred	Bozlak et al., 2023	DNA provided	Wallner/Brem
Sample181	Thoroughbred	United Kingdom	North Europe		Thoroughbred	Thoroughbred	No	no tail lane							Crown	daC_Tb-dW1	rD_1	daC_Tb-d	Yes	Ancestry signature determination	Thoroughbred	Bozlak et al., 2023	DNA provided	Wallner/Brem
Sample182	Austrian Warmblood	Austria	CentralWest Europe		Thoroughbred	Thoroughbred lines	Yes	BOLERO,1975,GER_HANOVERIAN WARMBLOOD	DJEBEL,1937,FRA_THOROUGHBRED	ANDROCLES,1870,FRA_THOROUGHBRED	THE FLYING DUTCHMAN,1846,GBR_THOROUGHBRED	WOODPECKER,1773,GBR_THOROUGHBRED	TARTAR,1743,GBR_THOROUGHBRED	BYERLEY TURK,1679,NA	Crown	daC_Tb-oB1	fBVB_1	daC_Tb-oB1	Yes	Ancestry signature determination	West Asian/Arabian/Thoroughbred	Bozlak et al., 2023	DNA provided	Wallner/Brem
Sample183	Thoroughbred	United Kingdom	North Europe		Thoroughbred	Thoroughbred	Yes	AHONOORA,1975,GBR_THOROUGHBRED	DJEBEL,1937,FRA_THOROUGHBRED	ANDROCLES,1870,FRA_THOROUGHBRED	THE FLYING DUTCHMAN,1846,GBR_THOROUGHBRED	WOODPECKER,1773,GBR_THOROUGHBRED	TARTAR,1743,GBR_THOROUGHBRED	BYERLEY TURK,1679,NA	Crown	daC_Tb-oB1	fBVB_1	daC_Tb-oB1	Yes	Ancestry signature determination	West Asian/Arabian/Thoroughbred	Bozlak et al., 2023	DNA provided	Wallner/Brem
Sample184	German Warmblood	Germany	CentralWest Europe		Thoroughbred	Thoroughbred lines	Yes	COR DE LA BRYERE,1968,SELLE FRANCAIS	FOXHUNTER,1929,GBR_THOROUGHBRED	HAMPTON,1872,GBR_THOROUGHBRED	TOUCHSTONE,1831,GBR_THOROUGHBRED	ECLIPSE,1764,GBR_THOROUGHBRED	SQUIRT,1732,GBR_THOROUGHBRED	DARLEY ARABIAN,1700,SYR_FDAAN_ARABIAN DB	Crown	daC_Tb-dW1	rD_1	daC_Tb-d	Yes	Ancestry signature determination	Thoroughbred	Bozlak et al., 2023	DNA provided	Wallner/Brem
Sample185	German Warmblood	Germany	CentralWest Europe		Thoroughbred	Thoroughbred lines	Yes	DONNERWETTER,1977,GER_HANOVERIAN WARMBLOOD	DWINGER,1938,GER_HANOVERIAN WARMBLOOD	THE DUKE,1862,GBR_THOROUGHBRED	BIRDCATCHER,1833,IRE_THOROUGHBRED	ECLIPSE,1764,GBR_THOROUGHBRED	SQUIRT,1732,GBR_THOROUGHBRED	DARLEY ARABIAN,1700,SYR_FDAAN_ARABIAN DB	Crown	daC_Tb-oB3b	rJ_1	daC_Tb-oB3b	Yes	Ancestry signature determination	Thoroughbred	Bozlak et al., 2023	DNA provided	Wallner/Brem
Sample186	Austrian Warmblood	Austria	CentralWest Europe		Thoroughbred	Thoroughbred lines	Yes	ROSENKAVALIER,1980,GER_WESTPHALIAN WARMBLOOD	RAMZES,1937,POL_ANGLOARABIAN	LE SANCY,1884,FRA_THOROUGHBRED	PANTALOON,1824,GBR_THOROUGHBRED	WOODPECKER,1773,GBR_THOROUGHBRED	TARTAR,1743,GBR_THOROUGHBRED	BYERLEY TURK,1679,NA	Crown	daC_Tb-oB1	fBVB_1	daC_Tb-oB1	Yes	Ancestry signature determination	West Asian/Arabian/Thoroughbred	Bozlak et al., 2023	DNA provided	Wallner/Brem
Sample187	Austrian Warmblood	Austria	CentralWest Europe		Riding Europe and USA	Riding Europe and USA	No	no tail lane							Crown	daC_Tb-oB3b	rJ_1	daC_Tb-oB3b	No	Ancestry prediction - shown in Figure S6	Thoroughbred	Bozlak et al., 2023	DNA provided	Wallner/Brem
Sample188	Austrian Warmblood	Austria	CentralWest Europe		Riding Europe and USA	Riding Europe and USA	No	no tail lane							Crown	daC_Tb-dW1	rD_1	daC_Tb-d	No	Ancestry prediction - shown in Figure S6	Thoroughbred	Bozlak et al., 2023	DNA provided	Wallner/Brem
Sample189	Austrian Warmblood	Austria	CentralWest Europe		Riding Europe and USA	Riding Europe and USA	Yes	PRZEDSWIT XIII-4,1978	PRZEDSWIT IX,1930,PARTBRED						Crown	daC_Tb-oB3b	rJ_1	daC_Tb-oB3b	No	Ancestry prediction - shown in Figure S6	Thoroughbred	Bozlak et al., 2023	DNA provided	Wallner/Brem
Sample19	Quarter Horse	United States of America	North America		Thoroughbred	Thoroughbred lines	Yes	SKIPA STAR,1973,QUARTER HORSE	NICK,1926,QUARTER HORSE	PETER MCCUE,1895,QUARTER HORSE	VAN TROMP,1832,QUARTER HORSE	FLORIZEL,1768,GBR_THOROUGHBRED	TARTAR,1743,GBR_THOROUGHBRED	BYERLEY TURK,1679,NA	Crown	daC_Tb-oB3b	rJ_1	daC_Tb-oB3b	Yes	Ancestry signature determination	Thoroughbred	Bozlak et al., 2023	hair	Wallner/Brem
Sample190	Austrian Warmblood	Austria	CentralWest Europe		Thoroughbred	Thoroughbred lines	Yes	PRZEDSWIT XIII,1963,AUSTRIAN WARMBLOOD	PRZEDSWIT IX,1930,AUSTRIAN WARMBLOOD	PRZEDSWIT II,1889,NA	MELBOURNE,1834,GBR_THOROUGHBRED	SORCERER,1796,GBR_THOROUGHBRED	GODOLPHIN ARABIAN,1724,NA		Crown	daC_Tb-oB3b	rJ_1	daC_Tb-oB3b	Yes	Ancestry signature determination	Thoroughbred	Bozlak et al., 2023	DNA provided	Wallner/Brem
Sample191	Holsteiner Warmblood	Germany	CentralWest Europe		Thoroughbred	Thoroughbred lines	Yes	COR DE LA BRYERE,1968,SELLE FRANCAIS	FOXHUNTER,1929,GBR_THOROUGHBRED	HAMPTON,1872,GBR_THOROUGHBRED	TOUCHSTONE,1831,GBR_THOROUGHBRED	ECLIPSE,1764,GBR_THOROUGHBRED	SQUIRT,1732,GBR_THOROUGHBRED	DARLEY ARABIAN,1700,SYR_FDAAN_ARABIAN DB	Crown	daC_Tb-dW1	rD_1	daC_Tb-d	Yes	Ancestry signature determination	Thoroughbred	Bozlak et al., 2023	DNA provided	Wallner/Brem
Sample192	Austrian Warmblood	Austria	CentralWest Europe		Riding Europe and USA	Riding Europe and USA	No	no tail lane							Crown	daC_Tb-dW1	rD_1	daC_Tb-d	No	Ancestry prediction - shown in Figure S6	Thoroughbred	Bozlak et al., 2023	DNA provided	Wallner/Brem
Sample193	Shetland Pony Mini	United Kingdom	North Europe		Local riding and lightdraft-Europe, USA and other colonial territories	Local Europe/USA/other territories	No	no tail lane							Crown	daC_Tb-oB3b	rJ_1	daC_Tb-oB3b	No	Ancestry prediction - shown in Figure 4	Thoroughbred	Bozlak et al., 2023	DNA provided	Wallner/Brem
Sample194	Trotter	France	CentralWest Europe		Thoroughbred	Thoroughbred lines	Yes	SPEEDY CROWN,1968,STANDARDBRED	SPENCER SCOTT,1937,STANDARDBRED	PETER THE GREAT,1895,STANDARDBRED	HAPPY MEDIUM,1863,STANDARDBRED	ENGINEER,1756,GBR_THOROUGHBRED	BLAZE,1733,GBR_THOROUGHBRED	DARLEY ARABIAN,1700,SYR_FDAAN_ARABIAN DB	Crown	daC_Tb-dM	rG_1	daC_Tb-d	Yes	Ancestry signature determination	Thoroughbred	Bozlak et al., 2023	DNA provided	Wallner/Brem
Sample195	Trotter	France	CentralWest Europe		Riding Europe and USA	Riding Europe and USA	No	no tail lane							Crown	daC_Tb-dM	rG_1	daC_Tb-d	No	Ancestry prediction - shown in Figure S6	Thoroughbred	Bozlak et al., 2023	DNA provided	Wallner/Brem
Sample196	Austrian Warmblood	Austria	CentralWest Europe		Riding Europe and USA	Riding Europe and USA	No	no tail lane							Crown	daC_Tb-dW1	rD_1	daC_Tb-d	No	Ancestry prediction - shown in Figure S6	Thoroughbred	Bozlak et al., 2023	DNA provided	Wallner/Brem
Sample197	Trotter	France	CentralWest Europe		Riding Europe and USA	Riding Europe and USA	No	no tail lane							Crown	daC_Tb-dM	rG_1	daC_Tb-d	No	Ancestry prediction - shown in Figure S6	Thoroughbred	Bozlak et al., 2023	DNA provided	Wallner/Brem
Sample198	Welsh-D	United Kingdom	North Europe		Local riding and lightdraft-Europe, USA and other colonial territories	Local Europe/USA/other territories	Yes	PENTREFELIN TALIESIN,1989,WELSH COB	PENTRE EIDDWEN COMET,1946,WELSH COB	KING FLYER,1894,WELSH COB					Crown	daC_Ad-bA	fSA_1	daC_Ad-b	No	Ancestry prediction - shown in Figure 4	Spanish	Bozlak et al., 2023	DNA provided	Wallner/Brem
Sample199	German Riding Pony	Germany	CentralWest Europe		Arabian	Arabian lines	Yes	NABUCH,1964,ARABIAN	KUHAILAN HAIFI,1923,RUALLA ANAZEH_ARABIAN DB						Crown	daC_Ao-a1D2	qW_1	daC_Ao-a1D	Yes	Ancestry signature determination	Arabian	Bozlak et al., 2023	DNA provided	Wallner/Brem
Sample2	Paint Horse	United States of America	North America		Thoroughbred	Thoroughbred lines	Yes	MR SAN PEPPY,1968,QUARTER HORSE	LEO,1940,QUARTER HORSE	FAUSTUS,1877,USA_THOROUGHBRED	FAUGH-A-BALLAGH,1841,IRE_THOROUGHBRED	ECLIPSE,1764,GBR_THOROUGHBRED	SQUIRT,1732,GBR_THOROUGHBRED	DARLEY ARABIAN,1700,SYR_FDAAN_ARABIAN DB	Crown	daC_Tb-dW1	rD_1	daC_Tb-d	Yes	Ancestry signature determination	Thoroughbred	Remer et al., 2022	hair	Wallner/Brem
Sample20	Icelandic Horse	Iceland	North Europe		Local riding and lightdraft-Europe, USA and other colonial territories	Local Europe/USA/other territories	No	no tail lane							Non Crown	da3_I	rAW_1	Non Crown	No	Ancestry prediction - shown in Figure 4	Non Crown	Bozlak et al., 2023	hair	Wallner/Brem
Sample200	German Riding Pony	Germany	CentralWest Europe		Local riding and lightdraft-Europe, USA and other colonial territories	Local Europe/USA/other territories	Yes	DOWNLAND ROUNDELAY,1958,WELSH PONY	LLWYN TEMPTATION,1922,WELSH MOUNTAIN PONY	CHARLIE,1870,WELSH PONY					Crown	daC_Ao-aA1a	rY_1	daC_Ao-aA1	No	Ancestry prediction - shown in Figure 4	Arabian	Bozlak et al., 2023	DNA provided	Wallner/Brem
Sample201	Friesian	Netherlands	CentralWest Europe		Riding Europe and USA	Riding Europe and USA	Yes	YGRAM,1969,FRIESIAN	HELD,1928,FRIESIAN	NEMO,1885,FRIESIAN					Crown	daC_Ad-bN	qH_1	daC_Ad-b	No	Ancestry prediction - shown in Figure S6	Spanish	Bozlak et al., 2023	DNA provided	Wallner/Brem
Sample202	German Riding Pony	Germany	CentralWest Europe		Local riding and lightdraft-Europe, USA and other colonial territories	Local Europe/USA/other territories	No	no tail lane							Crown	daC_Ao-aA1a	rY_1	daC_Ao-aA1	No	Ancestry prediction - shown in Figure 4	Arabian	Bozlak et al., 2023	DNA provided	Wallner/Brem
Sample203	Shetland Pony Mini	United Kingdom	North Europe		Local riding and lightdraft-Europe, USA and other colonial territories	Local Europe/USA/other territories	Yes	KABARET DU MURY-MARAIS,SHETLAND PONY	CHERUBINO,1934,SHETLAND PONY	JACK,1871,SHETLAND PONY					Non Crown	da1_N	rBA_1	Non Crown	No	Ancestry prediction - shown in Figure 4	Non Crown	Bozlak et al., 2023	DNA provided	Wallner/Brem
Sample204	Shetland Pony Mini	United Kingdom	North Europe		Local riding and lightdraft-Europe, USA and other colonial territories	Local Europe/USA/other territories	Yes	GAY GORDON OF NETHERLEY,1955,SHETLAND PONY	POLE STAR,1914,SHETLAND PONY	JACK,1871,SHETLAND PONY					Non Crown	da1_N	rBA_1	Non Crown	No	Ancestry prediction - shown in Figure 4	Non Crown	Bozlak et al., 2023	DNA provided	Wallner/Brem
Sample205	Connemara Pony	Ireland	North Europe		Local riding and lightdraft-Europe, USA and other colonial territories	Local Europe/USA/other territories	Yes	DALE HAZE,1981,CONNEMARA PONY	MOUNTAIN LAD,1928,CONNEMARA PONY						Crown	daC_Ad-bA	fSA_1	daC_Ad-b	No	Ancestry prediction - shown in Figure 4	Spanish	Bozlak et al., 2023	DNA provided	Wallner/Brem
Sample206	Welsh-A	United Kingdom	North Europe		Local riding and lightdraft-Europe, USA and other colonial territories	Local Europe/USA/other territories	No	no tail lane							Crown	daC_T3u-f	rT_1	daC_T3u	No	Ancestry prediction - shown in Figure 4	Spanish	Bozlak et al., 2023	DNA provided	Wallner/Brem
Sample207	Welsh-B	United Kingdom	North Europe		Local riding and lightdraft-Europe, USA and other colonial territories	Local Europe/USA/other territories	No	no tail lane							Crown	daC_T3u-f	rT_1	daC_T3u	No	Ancestry prediction - shown in Figure 4	Spanish	Bozlak et al., 2023	DNA provided	Wallner/Brem
Sample208	German Riding Pony	Germany	CentralWest Europe		Local riding and lightdraft-Europe, USA and other colonial territories	Local Europe/USA/other territories	No	no tail lane							Crown	daC_Tb-oB1	fBVB_1	daC_Tb-oB1	No	Ancestry prediction - shown in Figure 4	West Asian/Arabian/Thoroughbred	Bozlak et al., 2023	DNA provided	Wallner/Brem
Sample209	Norwegian Fjord	Norway	North Europe		Local riding and lightdraft-Europe, USA and other colonial territories	Local Europe/USA/other territories	No	no tail lane							Non Crown	da1_N	rBA_1	Non Crown	No	Ancestry prediction - shown in Figure 4	Non Crown	Bozlak et al., 2023	DNA provided	Wallner/Brem
Sample21	Lusitano	Portugal	Iberian Peninsula		Spanish influenced	Spanish Iberian	Yes	IMPERADOR,1968,LUSITANO	LIDADOR I,1921,LUSITANO						Crown	daC_Ao-aA1a	rY_1	daC_Ao-aA1	Yes	Ancestry signature determination	Arabian	Bozlak et al., 2023	hair	Wallner/Brem
Sample210	Knabstrupper	Denmark	North Europe		Riding Europe and USA	Riding Europe and USA	No	SEBASTIAN,1967,DANISH WARMBLOOD	HYPERION,1926,TRAKEHNER	BACCHUS,1861,GBR_THOROUGHBRED	MUNDIG,1832,GBR_THOROUGHBRED	ECLIPSE,1764,GBR_THOROUGHBRED	SQUIRT,1732,GBR_THOROUGHBRED	DARLEY ARABIAN,1700,SYR_FDAAN_ARABIAN DB	Crown	daC_Ao-aA1a	rY_1	daC_Ao-aA1	No	Ancestry prediction - shown in Figure S6	Arabian	Bozlak et al., 2023	DNA provided	Wallner/Brem
Sample211	Knabstrupper	Denmark	North Europe		Riding Europe and USA	Riding Europe and USA	Yes	PLET,1962,KNABSTRUPPER	MIKKEL,1919,KNABSTRUPPER						Crown	daC_Ao-nM2	eATS_1	daC_Ao-nM	No	Ancestry prediction - shown in Figure S6	Spanish	Bozlak et al., 2023	DNA provided	Wallner/Brem
Sample212	Welsh-A	United Kingdom	North Europe		Local riding and lightdraft-Europe, USA and other colonial territories	Local Europe/USA/other territories	Yes	SPRINGBOURNE CLARET,1985,WELSH MOUNTAIN PONY	COED COCH GLYNDWR,1935,WELSH MOUNTAIN PONY	HAMLET PRINCE OF DENMARK,1892,HACKNEY					Crown	daC_T3u-f	rT_1	daC_T3u	No	Ancestry prediction - shown in Figure 4	Spanish	Bozlak et al., 2023	DNA provided	Wallner/Brem
Sample213	German Riding Pony	Germany	CentralWest Europe		Thoroughbred	Thoroughbred lines	Yes	DANDY,1973,RIDING PONY	POTATO,1934,GBR_BRITISH RIDING PONY	DONCASTER,1870,GBR_THOROUGHBRED	BIRDCATCHER,1833,IRE_THOROUGHBRED	ECLIPSE,1764,GBR_THOROUGHBRED	SQUIRT,1732,GBR_THOROUGHBRED	DARLEY ARABIAN,1700,SYR_FDAAN_ARABIAN DB	Crown	daC_Tb-dW1	rD_1	daC_Tb-d	Yes	Ancestry signature determination	Thoroughbred	Bozlak et al., 2023	DNA provided	Wallner/Brem
Sample214	Welsh-D	United Kingdom	North Europe		Local riding and lightdraft-Europe, USA and other colonial territories	Local Europe/USA/other territories	Yes	PENTREFELIN TALIESIN,1989,WELSH COB	PENTRE EIDDWEN COMET,1946,WELSH COB	KING FLYER,1894,WELSH COB					Crown	daC_Ad-bA	fSA_1	daC_Ad-b	No	Ancestry prediction - shown in Figure 4	Spanish	Bozlak et al., 2023	DNA provided	Wallner/Brem
Sample215	Welsh-A	United Kingdom	North Europe		Local riding and lightdraft-Europe, USA and other colonial territories	Local Europe/USA/other territories	Yes	SPRINGBOURNE CLARET,1985,WELSH MOUNTAIN PONY	COED COCH GLYNDWR,1935,WELSH MOUNTAIN PONY	HAMLET PRINCE OF DENMARK,1892,HACKNEY					Crown	daC_T3u-f	rT_1	daC_T3u	No	Ancestry prediction - shown in Figure 4	Spanish	Bozlak et al., 2023	DNA provided	Wallner/Brem
Sample216	Norwegian Fjord	Norway	North Europe		Local riding and lightdraft-Europe, USA and other colonial territories	Local Europe/USA/other territories	Yes	HEINO,1969,NORWEGIAN FJORD	RODSETSBLAKKEN,1918,NORWEGIAN FJORD	GANGE ROLV I,1874,NORWEGIAN FJORD					Non Crown	da1_N	rBA_1	Non Crown	No	Ancestry prediction - shown in Figure 4	Non Crown	Bozlak et al., 2023	DNA provided	Wallner/Brem
Sample217	Oldenburg Warmblood	Germany	CentralWest Europe		Thoroughbred	Thoroughbred lines	Yes	DONNERWETTER,1977,GER_HANOVERIAN WARMBLOOD	DWINGER,1938,GER_HANOVERIAN WARMBLOOD	THE DUKE,1862,GBR_THOROUGHBRED	BIRDCATCHER,1833,IRE_THOROUGHBRED	ECLIPSE,1764,GBR_THOROUGHBRED	SQUIRT,1732,GBR_THOROUGHBRED	DARLEY ARABIAN,1700,SYR_FDAAN_ARABIAN DB	Crown	daC_Tb-dW1	rD_1	daC_Tb-d	Yes	Ancestry signature determination	Thoroughbred	Bozlak et al., 2023	hair	Wallner/Brem
Sample218	German Warmblood	Germany	CentralWest Europe		Thoroughbred	Thoroughbred lines	Yes	ALME Z,1966,SELLE FRANCAIS	ORANGE PEEL,1919,FRA_THOROUGHBRED	GALOPIN,1872,GBR_THOROUGHBRED	VOLTAIRE,1826,GBR_THOROUGHBRED	ECLIPSE,1764,GBR_THOROUGHBRED	SQUIRT,1732,GBR_THOROUGHBRED	DARLEY ARABIAN,1700,SYR_FDAAN_ARABIAN DB	Crown	daC_Tb-oB1	fBVB_1	daC_Tb-oB1	Yes	Ancestry signature determination	West Asian/Arabian/Thoroughbred	Bozlak et al., 2023	DNA provided	Wallner/Brem
Sample219	Trotter	France	CentralWest Europe		Riding Europe and USA	Riding Europe and USA	No	no tail lane							Crown	daC_Tb-dM	rG_1	daC_Tb-d	No	Ancestry prediction - shown in Figure S6	Thoroughbred	Bozlak et al., 2023	DNA provided	Wallner/Brem
Sample22	Quarter Horse	United States of America	North America		Riding Europe and USA	Riding Europe and USA	No	no tail lane							Crown	daC_Tb-dW1	rD_1	daC_Tb-d	No	Ancestry prediction - shown in Figure S6	Thoroughbred	Bozlak et al., 2023	hair	Wallner/Brem
Sample220	Hucul	Romania	SouthernEastern Europe		Local riding and lightdraft-Europe, USA and other colonial territories	Local Europe/USA/other territories	Yes	HROBY XVI LU.,1971,HUCUL	HROBY X,1946,HUCUL	HROBY,1895,BUKOVINA_HUCUL					Crown	daC_Tb1-aB	eAVL_1	daC_Tb1-a	No	Ancestry prediction - shown in Figure 4	West Asian	Bozlak et al., 2023	DNA provided	Wallner/Brem
Sample221	Oldenburg Warmblood	Germany	CentralWest Europe		Thoroughbred	Thoroughbred lines	Yes	ALME Z,1966,SELLE FRANCAIS	ORANGE PEEL,1919,FRA_THOROUGHBRED	GALOPIN,1872,GBR_THOROUGHBRED	VOLTAIRE,1826,GBR_THOROUGHBRED	ECLIPSE,1764,GBR_THOROUGHBRED	SQUIRT,1732,GBR_THOROUGHBRED	DARLEY ARABIAN,1700,SYR_FDAAN_ARABIAN DB	Crown	daC_Tb-oB1	fBVB_1	daC_Tb-oB1	Yes	Ancestry signature determination	West Asian/Arabian/Thoroughbred	Bozlak et al., 2023	hair	Wallner/Brem
Sample222	Oldenburg Warmblood	Germany	CentralWest Europe		Thoroughbred	Thoroughbred lines	Yes	ROSENKAVALIER,1980,GER_WESTPHALIAN WARMBLOOD	RAMZES,1937,POL_ANGLOARABIAN	LE SANCY,1884,FRA_THOROUGHBRED	PANTALOON,1824,GBR_THOROUGHBRED	WOODPECKER,1773,GBR_THOROUGHBRED	TARTAR,1743,GBR_THOROUGHBRED	BYERLEY TURK,1679,NA	Crown	daC_Tb-oB1	fBVB_1	daC_Tb-oB1	Yes	Ancestry signature determination	West Asian/Arabian/Thoroughbred	Bozlak et al., 2023	hair	Wallner/Brem
Sample223	Austrian Warmblood	Austria	CentralWest Europe		Thoroughbred	Thoroughbred lines	Yes	ROSENKAVALIER,1980,GER_WESTPHALIAN WARMBLOOD	RAMZES,1937,POL_ANGLOARABIAN	LE SANCY,1884,FRA_THOROUGHBRED	PANTALOON,1824,GBR_THOROUGHBRED	WOODPECKER,1773,GBR_THOROUGHBRED	TARTAR,1743,GBR_THOROUGHBRED	BYERLEY TURK,1679,NA	Crown	daC_Tb-oB1	fBVB_1	daC_Tb-oB1	Yes	Ancestry signature determination	West Asian/Arabian/Thoroughbred	Bozlak et al., 2023	DNA provided	Wallner/Brem
Sample224	German Warmblood	Germany	CentralWest Europe		Thoroughbred	Thoroughbred lines	Yes	PRZEDSWIT XIII,1963,AUSTRIAN WARMBLOOD	PRZEDSWIT IX,1930,AUSTRIAN WARMBLOOD	PRZEDSWIT II,1889,NA	MELBOURNE,1834,GBR_THOROUGHBRED	SORCERER,1796,GBR_THOROUGHBRED	GODOLPHIN ARABIAN,1724,NA		Crown	daC_Tb-oB3b	rJ_1	daC_Tb-oB3b	Yes	Ancestry signature determination	Thoroughbred	Bozlak et al., 2023	DNA provided	Wallner/Brem
Sample225	German Warmblood	Germany	CentralWest Europe		Thoroughbred	Thoroughbred lines	Yes	PRZEDSWIT XIII,1963,AUSTRIAN WARMBLOOD	PRZEDSWIT IX,1930,AUSTRIAN WARMBLOOD	PRZEDSWIT II,1889,NA	MELBOURNE,1834,GBR_THOROUGHBRED	SORCERER,1796,GBR_THOROUGHBRED	GODOLPHIN ARABIAN,1724,NA		Crown	daC_Tb-oB3b	rJ_1	daC_Tb-oB3b	Yes	Ancestry signature determination	Thoroughbred	Bozlak et al., 2023	DNA provided	Wallner/Brem
Sample226	Welsh-B	United Kingdom	North Europe		Local riding and lightdraft-Europe, USA and other colonial territories	Local Europe/USA/other territories	Yes	SPRINGBOURNE CLARET,1985,WELSH MOUNTAIN PONY	COED COCH GLYNDWR,1935,WELSH MOUNTAIN PONY	HAMLET PRINCE OF DENMARK,1892,HACKNEY					Crown	daC_T3u-f	rT_1	daC_T3u	No	Ancestry prediction - shown in Figure 4	Spanish	Bozlak et al., 2023	DNA provided	Wallner/Brem
Sample227	Shetland Pony Mini	United Kingdom	North Europe		Local riding and lightdraft-Europe, USA and other colonial territories	Local Europe/USA/other territories	Yes	TORNADO VAN DE FRISSE LUCHT,SHETLAND PONY	RUSTIC SPRITE OF STANDEN,1929,SHETLAND PONY	JACK,1871,SHETLAND PONY					Non Crown	da1_N	rBA_1	Non Crown	No	Ancestry prediction - shown in Figure 4	Non Crown	Bozlak et al., 2023	DNA provided	Wallner/Brem
Sample228	Welsh-D	United Kingdom	North Europe		Local riding and lightdraft-Europe, USA and other colonial territories	Local Europe/USA/other territories	Yes	EBBW VICTOR,1979,WELSH COB	BRENIN GWALIA,1934,WELSH COB	HIGH STEPPING GAMBLER I,1894,WELSH COB					Crown	daC_Ad-b*	rDT_1	daC_Ad-b	No	Ancestry prediction - shown in Figure 4	Spanish/Coldblood	Bozlak et al., 2023	DNA provided	Wallner/Brem
Sample229	Connemara Pony	Ireland	North Europe		Local riding and lightdraft-Europe, USA and other colonial territories	Local Europe/USA/other territories	Yes	DALE HAZE,1981,CONNEMARA PONY	MOUNTAIN LAD,1928,CONNEMARA PONY						Crown	daC_Ad-bA	fSA_1	daC_Ad-b	No	Ancestry prediction - shown in Figure 4	Spanish	Bozlak et al., 2023	DNA provided	Wallner/Brem
Sample23	Pura Raza Espanola	Spain	Iberian Peninsula		Spanish influenced	Spanish Iberian	Yes	LEBRIJANO III,1970,ESP_PURA RAZA ESPANOLA	GERENO,1907,SPANISH PUREBRED						Crown	daC_Ao-a1D2	qW_1	daC_Ao-a1D	Yes	Ancestry signature determination	Arabian	Bozlak et al., 2023	hair	Wallner/Brem
Sample230	Gypsy Cob	United Kingdom	North Europe		Coldblood	Coldblood British	No	no tail lane							Crown	daC_Ad-bS	eAPT_1	daC_Ad-b	Yes	Ancestry signature determination	Coldblood	Bozlak et al., 2023	DNA provided	Wallner/Brem
Sample231	Gypsy Cob	United Kingdom	North Europe		Coldblood	Coldblood British	No	no tail lane							Crown	daC_Ad-bS	eAPT_1	daC_Ad-b	Yes	Ancestry signature determination	Coldblood	Bozlak et al., 2023	DNA provided	Wallner/Brem
Sample232	Connemara Pony	Ireland	North Europe		Local riding and lightdraft-Europe, USA and other colonial territories	Local Europe/USA/other territories	Yes	ARDNASILLAGH OFLAHERTY,1973,CONNEMARA PONY	CANNON BALL,1904,CONNEMARA PONY						Crown	daC_Ad-bA	fSA_1	daC_Ad-b	No	Ancestry prediction - shown in Figure 4	Spanish	Bozlak et al., 2023	DNA provided	Wallner/Brem
Sample233	Austrian Warmblood	Austria	CentralWest Europe		Thoroughbred	Thoroughbred lines	Yes	SACRAMENTO SONG,1967,GBR_THOROUGHBRED	PRINCE ROSE,1928,GBR_THOROUGHBRED	GALOPIN,1872,GBR_THOROUGHBRED	VOLTAIRE,1826,GBR_THOROUGHBRED	ECLIPSE,1764,GBR_THOROUGHBRED	SQUIRT,1732,GBR_THOROUGHBRED	DARLEY ARABIAN,1700,SYR_FDAAN_ARABIAN DB	Crown	daC_Tb-oB1	fBVB_1	daC_Tb-oB1	Yes	Ancestry signature determination	West Asian/Arabian/Thoroughbred	Bozlak et al., 2023	DNA provided	Wallner/Brem
Sample234	Thoroughbred	United Kingdom	North Europe		Thoroughbred	Thoroughbred	No	no tail lane							Crown	daC_Tb-dW1	rD_1	daC_Tb-d	Yes	Ancestry signature determination	Thoroughbred	Bozlak et al., 2023	DNA provided	Wallner/Brem
Sample235	Trotter	France	CentralWest Europe		Riding Europe and USA	Riding Europe and USA	No	no tail lane							Crown	daC_Tb-dM	rG_1	daC_Tb-d	No	Ancestry prediction - shown in Figure S6	Thoroughbred	Bozlak et al., 2023	DNA provided	Wallner/Brem
Sample236	Arabian Partbred	not specific	Central Asia		Arabian	Arabian lines	Yes	KANKAN,1954,ARABIAN	LATIF,1903,EGY_ARABIAN						Crown	daC_Tb-oB1	fBVB_1	daC_Tb-oB1	Yes	Ancestry signature determination	West Asian/Arabian/Thoroughbred	Bozlak et al., 2023	DNA provided	Wallner/Brem
Sample237	Austrian Warmblood	Austria	CentralWest Europe		Thoroughbred	Thoroughbred lines	Yes	ENRICO CARUSO,1978,GER_TRAKEHNER	PASTEUR,1963,GER_THOROUGHBRED	HAMPTON,1872,GBR_THOROUGHBRED	TOUCHSTONE,1831,GBR_THOROUGHBRED	ECLIPSE,1764,GBR_THOROUGHBRED	SQUIRT,1732,GBR_THOROUGHBRED	DARLEY ARABIAN,1700,SYR_FDAAN_ARABIAN DB	Crown	daC_Tb-dW1	rD_1	daC_Tb-d	Yes	Ancestry signature determination	Thoroughbred	Bozlak et al., 2023	DNA provided	Wallner/Brem
Sample238	Lipizzaner	Austria	CentralWest Europe	Monte Rotondo Stud	Riding Europe and USA	Riding Europe and USA	Yes	PLUTO NORMA,1987,Monte Rotondo	PLUTO CAPRA,1933,Lipica	PLUTO FANTASCA,1878,Terezovac	PLUTO DEFLORATA,1838,Lipica	PLUTO SENIOR,1765,ORIGINAL DAENE			Crown	daC_Tb-oB4	qFM_1	daC_Tb-oB4	No	Ancestry prediction - shown in Figure S6	Thoroughbred	Bozlak et al., 2023	blood	Wallner/Brem
Sample239	Swiss Warmblood	Switzerland	CentralWest Europe		Thoroughbred	Thoroughbred lines	Yes	APART,1975,GER_WESTPHALIAN WARMBLOOD	ORTELLO,1926,ITA_THOROUGHBRED	DONCASTER,1870,GBR_THOROUGHBRED	BIRDCATCHER,1833,IRE_THOROUGHBRED	ECLIPSE,1764,GBR_THOROUGHBRED	SQUIRT,1732,GBR_THOROUGHBRED	DARLEY ARABIAN,1700,SYR_FDAAN_ARABIAN DB	Crown	daC_Tb-dW1	rD_1	daC_Tb-d	Yes	Ancestry signature determination	Thoroughbred	Bozlak et al., 2023	DNA provided	Wallner/Brem
Sample24	Pura Raza Espanola	Spain	Iberian Peninsula		Spanish influenced	Spanish Iberian	Yes	VALEROSO VI,1967,SPANISH PUREBRED	ALEGRE II,1925,SPANISH PUREBRED	SOLO I,1895,SPANISH PUREBRED	FAVORITO,1832,SPANISH PUREBRED				Crown	daC_Ao-nM1a2	qEN_1	daC_Ao-nM	Yes	Ancestry signature determination	Spanish	Bozlak et al., 2023	hair	Wallner/Brem
Sample240	Swiss Warmblood	Switzerland	CentralWest Europe		Thoroughbred	Thoroughbred lines	Yes	FPANCHO II,1961,ANGLOARABIAN	ASTERUS,1923,GER_THOROUGHBRED	DONCASTER,1870,GBR_THOROUGHBRED	BIRDCATCHER,1833,IRE_THOROUGHBRED	ECLIPSE,1764,GBR_THOROUGHBRED	SQUIRT,1732,GBR_THOROUGHBRED	DARLEY ARABIAN,1700,SYR_FDAAN_ARABIAN DB	Crown	daC_Tb-oB1	fBVB_1	daC_Tb-oB1	Yes	Ancestry signature determination	West Asian/Arabian/Thoroughbred	Bozlak et al., 2023	No biosample_NGS	publicly available
Sample241	Lipizzaner	Austria	CentralWest Europe	Szilvasvarad Stud	Arabian	Arabian lines	Yes	SIGLAVY BATOSTA XXIII,1953,Djakovo	SIGLAVY KERZE,1926,VUK	SIGLAVY BONITA,1864,Lipica	SIGLAVY SENIOR,1810,SYR_ARABIAN DB				Crown	daC_Ao-aA1a	rY_1	daC_Ao-aA1	Yes	Ancestry signature determination	Arabian	Bozlak et al., 2023	blood	Wallner/Brem
Sample242	Lipizzaner	Austria	CentralWest Europe	Szilvasvarad Stud	Riding Europe and USA	Riding Europe and USA	Yes	INCITATO X,1973,S	INCITATO VI,1933,Babolna	INCITATO I,1867,Fagaras	INCITATO,1802,Mezöhegyes				Crown	daC_Tb-oB*	fUJ_1	daC_Tb-oB*	No	Ancestry prediction - shown in Figure S6	West Asian	Bozlak et al., 2023	blood	Wallner/Brem
Sample243	Lipizzaner	Austria	CentralWest Europe	Szilvasvarad Stud	Arabian	Arabian lines	Yes	SIGLAVY CAPRIOLA X,1978,Szilvasvarad	SIGLAVY CAPRIOLA I,1931,Terezovac	SIGLAVY BONITA,1864,Lipica	SIGLAVY SENIOR,1810,SYR_ARABIAN DB				Crown	daC_Ao-aA1a	rY_1	daC_Ao-aA1	Yes	Ancestry signature determination	Arabian	Bozlak et al., 2023	blood	Wallner/Brem
Sample244	Trakehner	Prusia (Germany)	CentralWest Europe		Arabian	Arabian lines	Yes	FLANEUR,1965,TRAKEHNER	FAMULUS,1938,TRAKEHNER	ILDERIM,1894,TUR_ARABIAN DB					Crown	daC_Ao-aA1a	rY_1	daC_Ao-aA1	Yes	Ancestry signature determination	Arabian	Bozlak et al., 2023	No biosample_NGS	publicly available
Sample245	Trakehner	Prusia (Germany)	CentralWest Europe		Arabian	Arabian lines	Yes	HABICHT,1967,TRAKEHNER	SIGLAVY II,1925,SHAGYA ARABIAN	SIGLAVY XXXVII,1857,SHAGYA ARABIAN	SIGLAVY SENIOR,1810,SYR_ARABIAN DB				Crown	daC_Ao-aA1b	fSE_1	daC_Ao-aA1	Yes	Ancestry signature determination	Arabian	Bozlak et al., 2023	No biosample_NGS	publicly available
Sample246	Lipizzaner	Austria	CentralWest Europe	Piber Stud	Riding Europe and USA	Riding Europe and USA	Yes	PLUTO MANTUA I,1986,Piber	PLUTO V PRESCIANA I,1932,Piber	PLUTO FANTASCA,1878,Terezovac	PLUTO DEFLORATA,1838,Lipica	PLUTO SENIOR,1765,ORIGINAL DAENE			Crown	daC_Tb-oB4	qFM_1	daC_Tb-oB4	No	Ancestry prediction - shown in Figure S6	Thoroughbred	Bozlak et al., 2023	blood	Wallner/Brem
Sample247	Lipizzaner	Austria	CentralWest Europe	Piber Stud	Riding Europe and USA	Riding Europe and USA	Yes	MAESTOSO X CAPRIOLA,1966,Piber	MAESTOSO ALEA,1941,Piber	MAESTOSO SLAVINA II,1882,Lipica	MAESTOSO II,1813,Mezöhegyes	MAESTOSO SENIOR,1773,Lipica			Crown	daC_Tb-oB4	qFM_1	daC_Tb-oB4	No	Ancestry prediction - shown in Figure S6	Thoroughbred	Bozlak et al., 2023	blood	Wallner/Brem
Sample248	Lipizzaner	Austria	CentralWest Europe	Piber Stud	Riding Europe and USA	Riding Europe and USA	Yes	CONVERSANO NOBLESSA,1992,Piber	CONVERSANO SAVONA,1911,Lipica	CONVERSANO SLATINA III,1887,Lipica	CONVERSANO BIBIENA II,1834,Lipica	CONVERSANO,1767,NEAPOLITANER			Crown	daC_Hs-aS	fTI_1	daC_Hs	No	Ancestry prediction - shown in Figure S6	Spanish	Bozlak et al., 2023	blood	Wallner/Brem
Sample249	Saddlebred	United States of America	North America		Thoroughbred	Thoroughbred lines	Yes	ZOVOORBIJ COMMANDER IN CHIEF,1986,SADDLEBRED	AMERICAN ACE,1929,SADDLEBRED	MONTROSE,1869,SADDLEBRED	DENMARK,1839,USA_THOROUGHBRED	HIGHFLYER,1774,GBR_THOROUGHBRED	TARTAR,1743,GBR_THOROUGHBRED	BYERLEY TURK,1679,NA	Crown	daC_Tb-oB1	fBVB_1	daC_Tb-oB1	Yes	Ancestry signature determination	West Asian/Arabian/Thoroughbred	Bozlak et al., 2023	hair	Wallner/Brem
Sample25	Lusitano	Portugal	Iberian Peninsula	Portuguese School of Equestrian Art	Spanish influenced	Spanish Iberian	Yes	CASTRO,1984,ALTER REAL	GAIVOTO,NA,ALTER REAL						Crown	daC_Hs-b	fABO_1	daC_Hs	Yes	Ancestry signature determination	Spanish	Bozlak et al., 2023	hair	Wallner/Brem
Sample250	Saddlebred	United States of America	North America		Thoroughbred	Thoroughbred lines	Yes	ONGERS FIRST CHOICE,SADDLEBRED	STONEWALL SUPREME,1941,SADDLEBRED	KING WILLIAM,1860,SADDLEBRED	DENMARK,1839,USA_THOROUGHBRED	HIGHFLYER,1774,GBR_THOROUGHBRED	TARTAR,1743,GBR_THOROUGHBRED	BYERLEY TURK,1679,NA	Crown	daC_Tb-oB1	fBVB_1	daC_Tb-oB1	Yes	Ancestry signature determination	West Asian/Arabian/Thoroughbred	Bozlak et al., 2023	hair	Wallner/Brem
Sample251	Saddlebred	United States of America	North America		Thoroughbred	Thoroughbred lines	Yes	CAREYS NIGHT OF LOVE,1970,SADDLEBRED	KALARAMA REX,1922,SADDLEBRED	CRIGLERS DENMARK,1875,SADDLEBRED	DENMARK,1839,USA_THOROUGHBRED	HIGHFLYER,1774,GBR_THOROUGHBRED	TARTAR,1743,GBR_THOROUGHBRED	BYERLEY TURK,1679,NA	Crown	daC_Tb-oB1	fBVB_1	daC_Tb-oB1	Yes	Ancestry signature determination	West Asian/Arabian/Thoroughbred	Bozlak et al., 2023	hair	Wallner/Brem
Sample252	Saddlebred	United States of America	North America		Thoroughbred	Thoroughbred lines	Yes	CHIEF OF GREYSTONE,1962,SADDLEBRED	ANACACHO DENMARK,1930,SADDLEBRED	CLARK CHIEF,1861,SADDLEBRED	MAMBRINO,1806,USA_THOROUGHBRED	ENGINEER,1756,GBR_THOROUGHBRED	BLAZE,1733,GBR_THOROUGHBRED	DARLEY ARABIAN,1700,SYR_FDAAN_ARABIAN DB	Crown	daC_Tb-dM	rG_1	daC_Tb-d	Yes	Ancestry signature determination	Thoroughbred	Bozlak et al., 2023	hair	Wallner/Brem
Sample253	Saddlebred	United States of America	North America		Thoroughbred	Thoroughbred lines	Yes	WING COMMANDER,1943,SADDLEBRED	ANACACHO DENMARK,1930,SADDLEBRED	CLARK CHIEF,1861,SADDLEBRED	MAMBRINO,1806,USA_THOROUGHBRED	ENGINEER,1756,GBR_THOROUGHBRED	BLAZE,1733,GBR_THOROUGHBRED	DARLEY ARABIAN,1700,SYR_FDAAN_ARABIAN DB	Crown	daC_Tb-dM	rG_1	daC_Tb-d	Yes	Ancestry signature determination	Thoroughbred	Bozlak et al., 2023	hair	Wallner/Brem
Sample254	Saddlebred	United States of America	North America		Thoroughbred	Thoroughbred lines	Yes	YORKTOWN,1964,SADDLEBRED	ANACACHO DENMARK,1930,SADDLEBRED	CLARK CHIEF,1861,SADDLEBRED	MAMBRINO,1806,USA_THOROUGHBRED	ENGINEER,1756,GBR_THOROUGHBRED	BLAZE,1733,GBR_THOROUGHBRED	DARLEY ARABIAN,1700,SYR_FDAAN_ARABIAN DB	Crown	daC_Tb-dM	rG_1	daC_Tb-d	Yes	Ancestry signature determination	Thoroughbred	Bozlak et al., 2023	hair	Wallner/Brem
Sample255	Franches Montagnes	Switzerland	CentralWest Europe		Local riding and lightdraft-Europe, USA and other colonial territories	Local Europe/USA/other territories	Yes	ELU,1964,FRANCHES MONTAGNES	WIGAR,1929,FRANCHES MONTAGNES	VAILLANT,1891,FRANCHES MONTAGNES					Crown	daC_T3u-f	rT_1	daC_T3u	No	Ancestry prediction - shown in Figure 4	Spanish	Bozlak et al., 2023	No biosample_NGS	publicly available
Sample256	Franches Montagnes	Switzerland	CentralWest Europe		Local riding and lightdraft-Europe, USA and other colonial territories	Local Europe/USA/other territories	Yes	NEPAL,1956,FRANCHES MONTAGNES	SCHACHZUG,1928,GER_TRAKEHNER	BACCHUS,1861,GBR_THOROUGHBRED	MUNDIG,1832,GBR_THOROUGHBRED	ECLIPSE,1764,GBR_THOROUGHBRED	SQUIRT,1732,GBR_THOROUGHBRED	DARLEY ARABIAN,1700,SYR_FDAAN_ARABIAN DB	Crown	daC_Tb-dW2	qGH_1	daC_Tb-d	No	Ancestry prediction - shown in Figure 4	Thoroughbred	Bozlak et al., 2023	No biosample_NGS	publicly available
Sample257	Lewitzer	Germany	CentralWest Europe		Arabian	Arabian lines	Yes	GERWAZY,1955,ARABIAN	MIECZNIK,1931,PL,ARABIAN	ILDERIM,1894,TUR_ARABIAN DB					Crown	daC_T3a	sPZ_1	daC_T3a	Yes	Ancestry signature determination	Arabian	Bozlak et al., 2023	DNA provided	Wallner/Brem
Sample258	Franches Montagnes	Switzerland	CentralWest Europe		Local riding and lightdraft-Europe, USA and other colonial territories	Local Europe/USA/other territories	Yes	REACTEUR,1964,FRANCHES MONTAGNES	REMUS,1921,FRANCHES MONTAGNES	VAILLANT,1891,FRANCHES MONTAGNES					Crown	daC_T3u-f	rT_1	daC_T3u	No	Ancestry prediction - shown in Figure 4	Spanish	Bozlak et al., 2023	No biosample_NGS	publicly available
Sample259	Holsteiner Warmblood	Germany	CentralWest Europe		Thoroughbred	Thoroughbred lines	Yes	LADYKILLER,1961,GBR_THOROUGHBRED	BLUE PETER,1936,GBR_THOROUGHBRED	DONCASTER,1870,GBR_THOROUGHBRED	BIRDCATCHER,1833,IRE_THOROUGHBRED	ECLIPSE,1764,GBR_THOROUGHBRED	SQUIRT,1732,GBR_THOROUGHBRED	DARLEY ARABIAN,1700,SYR_FDAAN_ARABIAN DB	Crown	daC_Tb-dW1	rD_1	daC_Tb-d	Yes	Ancestry signature determination	Thoroughbred	Bozlak et al., 2023	DNA provided	Wallner/Brem
Sample26	Lusitano	Portugal	Iberian Peninsula	Portuguese School of Equestrian Art	Spanish influenced	Spanish Iberian	Yes	ZISSEL,1981,ALTER-REAL	NICE,NA,LUSITANO						Crown	daC_Hs-aS	fTI_1	daC_Hs	Yes	Ancestry signature determination	Spanish	Bozlak et al., 2023	hair	Wallner/Brem
Sample260	Swiss Warmblood	Switzerland	CentralWest Europe		Thoroughbred	Thoroughbred lines	Yes	MERSEBOURG,1956,SELLE FRANCAIS	UMIDWAR,1931,GB_THOROUGHBRED	ISONOMY,1875,GBR_THOROUGHBRED	BIRDCATCHER,1833,IRE_THOROUGHBRED	ECLIPSE,1764,GBR_THOROUGHBRED	SQUIRT,1732,GBR_THOROUGHBRED	DARLEY ARABIAN,1700,SYR_FDAAN_ARABIAN DB	Crown	daC_Tb-dW1	rD_1	daC_Tb-d	Yes	Ancestry signature determination	Thoroughbred	Bozlak et al., 2023	DNA provided	Wallner/Brem
Sample261	Selle Francais	France	CentralWest Europe		Thoroughbred	Thoroughbred lines	Yes	CARDINAL FLEURY,1968,SELLE FRANCAIS	UMIDWAR,1931,GB_THOROUGHBRED	ISONOMY,1875,GBR_THOROUGHBRED	BIRDCATCHER,1833,IRE_THOROUGHBRED	ECLIPSE,1764,GBR_THOROUGHBRED	SQUIRT,1732,GBR_THOROUGHBRED	DARLEY ARABIAN,1700,SYR_FDAAN_ARABIAN DB	Crown	daC_Tb-dW1	rD_1	daC_Tb-d	Yes	Ancestry signature determination	Thoroughbred	Bozlak et al., 2023	DNA provided	Wallner/Brem
Sample262	Thoroughbred	United Kingdom	North Europe		Thoroughbred	Thoroughbred	Yes	RAUT,1976,RUS_THOROUGHBRED	RELIC,1945,USA_THOROUGHBRED	HASTINGS,1893,USA_THOROUGHBRED	MELBOURNE,1834,GBR_THOROUGHBRED	SORCERER,1796,GBR_THOROUGHBRED	GODOLPHIN ARABIAN,1724,NA		Crown	daC_Tb-oB3b	rJ_1	daC_Tb-oB3b	Yes	Ancestry signature determination	Thoroughbred	Bozlak et al., 2023	hair	Wallner/Brem
Sample263	Thoroughbred	United Kingdom	North Europe		Thoroughbred	Thoroughbred	No	FLORIDON,1975,RUS_THOROUGHBRED	GRANIT,1930,RUS_THOROUGHBRED	GALOPIN,1872,GBR_THOROUGHBRED	VOLTAIRE,1826,GBR_THOROUGHBRED	ECLIPSE,1764,GBR_THOROUGHBRED	SQUIRT,1732,GBR_THOROUGHBRED	DARLEY ARABIAN,1700,SYR_FDAAN_ARABIAN DB	Crown	daC_Tb-oB1	fBVB_1	daC_Tb-oB1	Yes	Ancestry signature determination	West Asian/Arabian/Thoroughbred	Bozlak et al., 2023	hair	Wallner/Brem
Sample264	Thoroughbred	United Kingdom	North Europe		Thoroughbred	Thoroughbred	Yes	RAUT,1976,RUS_THOROUGHBRED	RELIC,1945,USA_THOROUGHBRED	HASTINGS,1893,USA_THOROUGHBRED	MELBOURNE,1834,GBR_THOROUGHBRED	SORCERER,1796,GBR_THOROUGHBRED	GODOLPHIN ARABIAN,1724,NA		Crown	daC_Tb-oB3b	rJ_1	daC_Tb-oB3b	Yes	Ancestry signature determination	Thoroughbred	Bozlak et al., 2023	hair	Wallner/Brem
Sample265	Trakehner	Prusia (Germany)	CentralWest Europe		Thoroughbred	Thoroughbred lines	Yes	FOKUS,1963,RUS_TRAKEHNER	FIDELIO,1942,GER_THOROUGHBRED	ISONOMY,1875,GBR_THOROUGHBRED	BIRDCATCHER,1833,IRE_THOROUGHBRED	ECLIPSE,1764,GBR_THOROUGHBRED	SQUIRT,1732,GBR_THOROUGHBRED	DARLEY ARABIAN,1700,SYR_FDAAN_ARABIAN DB	Crown	daC_Tb-dW1	rD_1	daC_Tb-d	Yes	Ancestry signature determination	Thoroughbred	Bozlak et al., 2023	hair	Wallner/Brem
Sample266	Trakehner	Prusia (Germany)	CentralWest Europe		Arabian	Arabian lines	Yes	HOCKEY,1973,RUS_TRAKEHNER	PIOLUN,1934,POL_ARABIAN	KOHEILAN ADJUZE,1876,SYR_EL SBAA ANAZEH_ARABIAN DB					Crown	daC_Ao-aA1a	rY_1	daC_Ao-aA1	Yes	Ancestry signature determination	Arabian	Bozlak et al., 2023	blood	Wallner/Brem
Sample267	Trakehner	Prusia (Germany)	CentralWest Europe		Thoroughbred	Thoroughbred lines	Yes	ZAKAZNIK,1968,RUS_THOROUGHBRED	GRANIT,1930,RUS_THOROUGHBRED	GALOPIN,1872,GBR_THOROUGHBRED	VOLTAIRE,1826,GBR_THOROUGHBRED	ECLIPSE,1764,GBR_THOROUGHBRED	SQUIRT,1732,GBR_THOROUGHBRED	DARLEY ARABIAN,1700,SYR_FDAAN_ARABIAN DB	Crown	daC_Tb-oB1	fBVB_1	daC_Tb-oB1	Yes	Ancestry signature determination	West Asian/Arabian/Thoroughbred	Bozlak et al., 2023	blood	Wallner/Brem
Sample268	Akhal Teke	Turkmenistan	Central Asia		Local riding and lightdraft-Asia	Local Asia	No	no tail lane							Crown	daC_Tb-oB3a	fRN_1	daC_Tb-oB3a	Yes	Ancestry signature determination	West Asian	Bozlak et al., 2023	blood	Wallner/Brem
Sample269	Akhal Teke	Turkmenistan	Central Asia		Local riding and lightdraft-Asia	Local Asia	No	no tail lane							Crown	daC_Tb-oB3a	fRN_1	daC_Tb-oB3a	Yes	Ancestry signature determination	West Asian	Bozlak et al., 2023	blood	Wallner/Brem
Sample27	Lusitano	Portugal	Iberian Peninsula	Portuguese School of Equestrian Art	Spanish influenced	Spanish Iberian	Yes	XOUPAL,1980,ALTER REAL	NICE,NA,LUSITANO						Crown	daC_Hs-aS	fTI_1	daC_Hs	Yes	Ancestry signature determination	Spanish	Bozlak et al., 2023	hair	Wallner/Brem
Sample270	Akhal Teke	Turkmenistan	Central Asia		Local riding and lightdraft-Asia	Local Asia	No	no tail lane							Crown	daC_Tb-oB3a	fRN_1	daC_Tb-oB3a	Yes	Ancestry signature determination	West Asian	Bozlak et al., 2023	blood	Wallner/Brem
Sample271	Trakehner	Prusia (Germany)	CentralWest Europe		Riding Europe and USA	Riding Europe and USA	No	no tail lane							Crown	daC_Tb-oB1	fBVB_1	daC_Tb-oB1	No	Ancestry prediction - shown in Figure S6	West Asian/Arabian/Thoroughbred	Bozlak et al., 2023	hair	Wallner/Brem
Sample272	Trakehner	Prusia (Germany)	CentralWest Europe		Riding Europe and USA	Riding Europe and USA	No	no tail lane							Crown	daC_Tb-dW1	rD_1	daC_Tb-d	No	Ancestry prediction - shown in Figure S6	Thoroughbred	Bozlak et al., 2023	hair	Wallner/Brem
Sample273	Trakehner	Prusia (Germany)	CentralWest Europe		Riding Europe and USA	Riding Europe and USA	No	no tail lane							Crown	daC_Tb-oB1	fBVB_1	daC_Tb-oB1	No	Ancestry prediction - shown in Figure S6	West Asian/Arabian/Thoroughbred	Bozlak et al., 2023	hair	Wallner/Brem
Sample274	Vyatka	Russia	North Asia		Coldblood	Coldblood Asia	No	no tail lane							Crown	daC_Ad-bM	eBZ_1	daC_Ad-b	Yes	Ancestry signature determination	Spanish/Coldblood	Bozlak et al., 2023	hair	Wallner/Brem
Sample275	Transbaikal	Russia	North Asia		Local riding and lightdraft-Asia	Local Asia	No	no tail lane							Non Crown	db	sCO_1	Non Crown	No	Ancestry prediction - not visualized	Non Crown	Bozlak et al., 2023	hair	Wallner/Brem
Sample276	Transbaikal	Russia	North Asia		Local riding and lightdraft-Asia	Local Asia	No	no tail lane							Crown	daC_Tb-dW1	rD_1	daC_Tb-d	Yes	Ancestry signature determination	Thoroughbred	Bozlak et al., 2023	hair	Wallner/Brem
Sample277	Transbaikal	Russia	North Asia		Local riding and lightdraft-Asia	Local Asia	No	no tail lane							Crown	daC_Tb-dW1	rD_1	daC_Tb-d	Yes	Ancestry signature determination	Thoroughbred	Bozlak et al., 2023	hair	Wallner/Brem
Sample278	Mezen	Russia	North Asia		Coldblood	Coldblood Asia	No	no tail lane							Crown	daC_Ad-hA1*	fWP_1	daC_Ad-h	Yes	Ancestry signature determination	Spanish/Coldblood	Bozlak et al., 2023	hair	Wallner/Brem
Sample279	Mezen	Russia	North Asia		Coldblood	Coldblood Asia	No	no tail lane							Crown	daC_Ad-hA1*	fWP_1	daC_Ad-h	Yes	Ancestry signature determination	Spanish/Coldblood	Bozlak et al., 2023	hair	Wallner/Brem
Sample28	Lusitano	Portugal	Iberian Peninsula	Portuguese School of Equestrian Art	Spanish influenced	Spanish Iberian	Yes	URPILO,1978,ALTER REAL	NICE,NA,LUSITANO						Crown	daC_Hs-aS	fTI_1	daC_Hs	Yes	Ancestry signature determination	Spanish	Bozlak et al., 2023	hair	Wallner/Brem
Sample280	Kalmyk	Russia	North Asia		Local riding and lightdraft-Asia	Local Asia	No	no tail lane							Crown	daC_Tb-oB1	fBVB_1	daC_Tb-oB1	Yes	Ancestry signature determination	West Asian/Arabian/Thoroughbred	Bozlak et al., 2023	hair	Wallner/Brem
Sample281	Kalmyk	Russia	North Asia		Local riding and lightdraft-Asia	Local Asia	No	no tail lane							Crown	daC_Ad-hA1a	qAA_1	daC_Ad-h	Yes	Ancestry signature determination	Coldblood	Bozlak et al., 2023	hair	Wallner/Brem
Sample282	Kalmyk	Russia	North Asia		Local riding and lightdraft-Asia	Local Asia	No	no tail lane							Crown	daC_Tb-oB3b	rJ_1	daC_Tb-oB3b	Yes	Ancestry signature determination	Thoroughbred	Bozlak et al., 2023	hair	Wallner/Brem
Sample283	Tuva	Russia	North Asia		Coldblood	Coldblood Asia	No	no tail lane							Crown	daC_Tb-dM	rG_1	daC_Tb-d	Yes	Ancestry signature determination	Thoroughbred	Bozlak et al., 2023	hair	Wallner/Brem
Sample284	Tuva	Russia	North Asia		Coldblood	Coldblood Asia	No	no tail lane							Crown	daC_Tb-dM	rG_1	daC_Tb-d	Yes	Ancestry signature determination	Thoroughbred	Bozlak et al., 2023	hair	Wallner/Brem
Sample285	Tuva	Russia	North Asia		Coldblood	Coldblood Asia	No	no tail lane							Crown	daC_T3u*	fZS_1	daC_T3u	Yes	Ancestry signature determination	Spanish	Bozlak et al., 2023	hair	Wallner/Brem
Sample286	Bashkir	Russia	North Asia		Coldblood	Coldblood Asia	No	no tail lane							Crown	daC_Ad-hA1a	qAA_1	daC_Ad-h	Yes	Ancestry signature determination	Coldblood	Bozlak et al., 2023	hair	Wallner/Brem
Sample287	Bashkir	Russia	North Asia		Coldblood	Coldblood Asia	No	no tail lane							Crown	daC_Ad-hA1a	qAA_1	daC_Ad-h	Yes	Ancestry signature determination	Coldblood	Bozlak et al., 2023	hair	Wallner/Brem
Sample288	Bashkir	Russia	North Asia		Coldblood	Coldblood Asia	No	no tail lane							Crown	daC_Ad-hA1a	qAA_1	daC_Ad-h	Yes	Ancestry signature determination	Coldblood	Bozlak et al., 2023	hair	Wallner/Brem
Sample289	Yakut	Russia	North Asia		Local riding and lightdraft-Asia	Local Asia	No	no tail lane							Non Crown	db	sCO_1	Non Crown	No	Ancestry prediction - not visualized	Non Crown	Bozlak et al., 2023	DNA provided	Wallner/Brem
Sample29	Lusitano	Portugal	Iberian Peninsula	Portuguese School of Equestrian Art	Spanish influenced	Spanish Iberian	Yes	CASTRO,1984,ALTER REAL	GAIVOTO,NA,ALTER REAL						Crown	daC_Hs-b	fABO_1	daC_Hs	Yes	Ancestry signature determination	Spanish	Bozlak et al., 2023	hair	Wallner/Brem
Sample290	Yakut	Russia	North Asia		Local riding and lightdraft-Asia	Local Asia	No	no tail lane							Non Crown	db	sCO_1	Non Crown	No	Ancestry prediction - not visualized	Non Crown	Bozlak et al., 2023	DNA provided	Wallner/Brem
Sample291	Yakut	Russia	North Asia		Local riding and lightdraft-Asia	Local Asia	No	no tail lane							Non Crown	db	sCO_1	Non Crown	No	Ancestry prediction - not visualized	Non Crown	Bozlak et al., 2023	DNA provided	Wallner/Brem
Sample292	Yakut	Russia	North Asia		Local riding and lightdraft-Asia	Local Asia	No	no tail lane							Non Crown	db	sCO_1	Non Crown	No	Ancestry prediction - not visualized	Non Crown	Bozlak et al., 2023	DNA provided	Wallner/Brem
Sample293	Mezen	Russia	North Asia		Coldblood	Coldblood Asia	Yes	SOKOL,1972,NA	BURKO,1925						Crown	daC_Ad-hA1*	fWP_1	daC_Ad-h	Yes	Ancestry signature determination	Spanish/Coldblood	Bozlak et al., 2023	hair	Kalinkova/Zaitev/Kalashnikov
Sample294	Mezen	Russia	North Asia		Coldblood	Coldblood Asia	Yes	LUZHOK,1976	ORLIK,1930						Non Crown	da1_Z	eKZ_1	Non Crown	No	Ancestry prediction - not visualized	Non Crown	Bozlak et al., 2023	hair	Kalinkova/Zaitev/Kalashnikov
Sample295	Mezen	Russia	North Asia		Coldblood	Coldblood Asia	Yes	ATAMAN,1972	ORLIK,1930						Crown	daC_S*	eRE_1	daC_S	Yes	Ancestry signature determination	Spanish	Bozlak et al., 2023	hair	Kalinkova/Zaitev/Kalashnikov
Sample296	Mezen	Russia	North Asia		Coldblood	Coldblood Asia	Yes	KUSTIK,1978	SOBOL,1929						Crown	daC_Ad-h*	rOR_1	daC_Ad-h	Yes	Ancestry signature determination	Spanish/Coldblood	Bozlak et al., 2023	hair	Kalinkova/Zaitev/Kalashnikov
Sample297	Mezen	Russia	North Asia		Coldblood	Coldblood Asia	Yes	KUSTIK,1978	SOBOL,1929						Crown	daC_Ad-hA1*	fWP_1	daC_Ad-h	Yes	Ancestry signature determination	Spanish/Coldblood	Bozlak et al., 2023	hair	Kalinkova/Zaitev/Kalashnikov
Sample298	Mezen	Russia	North Asia		Coldblood	Coldblood Asia	No	no tail lane							Crown	daC_Ad-hA1*	fWP_1	daC_Ad-h	Yes	Ancestry signature determination	Spanish/Coldblood	Bozlak et al., 2023	hair	Kalinkova/Zaitev/Kalashnikov
Sample299	Mezen	Russia	North Asia		Coldblood	Coldblood Asia	Yes	KUSTIK,1978	SOBOL,1929						Crown	daC_Tb-dM	rG_1	daC_Tb-d	Yes	Ancestry signature determination	Thoroughbred	Bozlak et al., 2023	hair	Kalinkova/Zaitev/Kalashnikov
Sample3	Quarter Horse	United States of America	North America		Thoroughbred	Thoroughbred lines	Yes	FRECKLES PLAYBOY,1973,QUARTER HORSE	THREE BARS,1940,USA_THOROUGHBRED	FRIARS BALSAM,1885,GBR_THOROUGHBRED	TOUCHSTONE,1831,GBR_THOROUGHBRED	ECLIPSE,1764,GBR_THOROUGHBRED	SQUIRT,1732,GBR_THOROUGHBRED	DARLEY ARABIAN,1700,SYR_FDAAN_ARABIAN DB	Crown	daC_Tb-dW1	rD_1	daC_Tb-d	Yes	Ancestry signature determination	Thoroughbred	Bozlak et al., 2023	hair	Wallner/Brem
Sample30	Camargue Horse	France	CentralWest Europe		Riding Europe and USA	Riding Europe and USA	Yes	QUITO CAM 1982 ETALON							Crown	daC_Tb-dW1	rD_1	daC_Tb-d	No	Ancestry prediction - shown in Figure S6	Thoroughbred	Bozlak et al., 2023	hair	Wallner/Brem
Sample300	Orlov Trotter	Russia	North Asia		Local riding and lightdraft-Asia	Local Asia	Yes	9959 ZAPLOT,1975,RUS_ORLOV TROTTER	LOVCHIJ,1921,RUS_ORLOV TROTTER	KRUTOJ,1862,RUS_ORLOV TROTTER	LEBED IV,1831,RUS_ORLOV TROTTER	BARS I,1784,RUS_ORLOV TROTTER	SMETANKA,NA,TUR_ARABIAN		Crown	daC_Tb1-aK	eAVO_1	daC_Tb1-a	Yes	Ancestry signature determination	West Asian	Bozlak et al., 2023	hair	Kalinkova/Zaitev/Kalashnikov
Sample301	Orlov Trotter	Russia	North Asia		Local riding and lightdraft-Asia	Local Asia	Yes	KOMOK,1975,RUS_ORLOV TROTTER	PODVIG,1952,RUS_ORLOV TROTTER	LIKHACH,1877,RUS_ORLOV TROTTER	POLKAN V,1831,RUS_ORLOV TROTTER	BARS I,1784,RUS_ORLOV TROTTER	SMETANKA,NA,TUR_ARABIAN		Crown	daC_Tb1-a*	eAVK_1	daC_Tb1-a	Yes	Ancestry signature determination	West Asian	Bozlak et al., 2023	hair	Kalinkova/Zaitev/Kalashnikov
Sample302	Orlov Trotter	Russia	North Asia		Local riding and lightdraft-Asia	Local Asia	Yes	NAMESTNIK,1981,RUS_TROTTER	LOVCHIJ,1921,RUS_ORLOV TROTTER	KRUTOJ,1862,RUS_ORLOV TROTTER	LEBED IV,1831,RUS_ORLOV TROTTER	BARS I,1784,RUS_ORLOV TROTTER	SMETANKA,NA,TUR_ARABIAN		Crown	daC_Tb1-a*	eAVK_1	daC_Tb1-a	Yes	Ancestry signature determination	West Asian	Bozlak et al., 2023	hair	Kalinkova/Zaitev/Kalashnikov
Sample303	Orlov Trotter	Russia	North Asia		Local riding and lightdraft-Asia	Local Asia	No	no tail lane							Crown	daC_Tb-dM	rG_1	daC_Tb-d	Yes	Ancestry signature determination	Thoroughbred	Bozlak et al., 2023	hair	Kalinkova/Zaitev/Kalashnikov
Sample304	Trakehner	Prusia (Germany)	CentralWest Europe		Arabian	Arabian lines	Yes	PAKET,1960,RUS_TRAKEHNER	PIOLUN,1934,POL_ARABIAN	KOHEILAN ADJUZE,1876,SYR_EL SBAA ANAZEH_ARABIAN DB					Crown	daC_Ao-aA1a	rY_1	daC_Ao-aA1	Yes	Ancestry signature determination	Arabian	Bozlak et al., 2023	hair	Kalinkova/Zaitev/Kalashnikov
Sample305	Kyrgyzstan	Kyrgyzstan	Central Asia	Aborigen	Local riding and lightdraft-Asia	Local Asia	No	no tail lane							Crown	daC_Ao-aA3	qEW_1	daC_Ao-aA3	Yes	Ancestry signature determination	West Asian/Arabian	Bozlak et al., 2023	hair	Abdurasulov
Sample306	Kyrgyzstan	Kyrgyzstan	Central Asia	Aborigen	Local riding and lightdraft-Asia	Local Asia	No	no tail lane							Crown	daC_Tb1-a*	eAVK_1	daC_Tb1-a	Yes	Ancestry signature determination	West Asian	Bozlak et al., 2023	hair	Abdurasulov
Sample307	Kyrgyzstan	Kyrgyzstan	Central Asia	Aborigen	Local riding and lightdraft-Asia	Local Asia	No	no tail lane							Crown	daC_Tb1-a*	eAVK_1	daC_Tb1-a	Yes	Ancestry signature determination	West Asian	Bozlak et al., 2023	hair	Abdurasulov
Sample308	Kyrgyzstan	Kyrgyzstan	Central Asia	Aborigen	Local riding and lightdraft-Asia	Local Asia	No	no tail lane							Crown	daC_Tb-oB1	fBVB_1	daC_Tb-oB1	Yes	Ancestry signature determination	West Asian/Arabian/Thoroughbred	Bozlak et al., 2023	hair	Abdurasulov
Sample309	Kyrgyzstan	Kyrgyzstan	Central Asia	Aborigen	Local riding and lightdraft-Asia	Local Asia	No	no tail lane							Crown	daC_Tb-dW1	rD_1	daC_Tb-d	Yes	Ancestry signature determination	Thoroughbred	Bozlak et al., 2023	hair	Abdurasulov
Sample31	Camargue Horse	France	CentralWest Europe		Riding Europe and USA	Riding Europe and USA	No	no tail lane							Crown	daC_Tb-dW1	rD_1	daC_Tb-d	No	Ancestry prediction - shown in Figure S6	Thoroughbred	Bozlak et al., 2023	hair	Wallner/Brem
Sample310	Kyrgyzstan	Kyrgyzstan	Central Asia	Aborigen	Local riding and lightdraft-Asia	Local Asia	No	no tail lane							Crown	daC_Tb1-a*	eAVK_1	daC_Tb1-a	Yes	Ancestry signature determination	West Asian	Bozlak et al., 2023	hair	Abdurasulov
Sample311	Kyrgyzstan	Kyrgyzstan	Central Asia	Aborigen	Local riding and lightdraft-Asia	Local Asia	No	no tail lane							Crown	daC_Tb-dW1	rD_1	daC_Tb-d	Yes	Ancestry signature determination	Thoroughbred	Bozlak et al., 2023	hair	Abdurasulov
Sample312	Kyrgyzstan	Kyrgyzstan	Central Asia	Aborigen	Local riding and lightdraft-Asia	Local Asia	No	no tail lane							Crown	daC_Ao-aA*	fST_1	daC_Ao-aA*	Yes	Ancestry signature determination	West Asian	Bozlak et al., 2023	hair	Abdurasulov
Sample313	Kyrgyzstan	Kyrgyzstan	Central Asia	Aborigen	Local riding and lightdraft-Asia	Local Asia	No	no tail lane							Crown	daC_Tb-dM	rG_1	daC_Tb-d	Yes	Ancestry signature determination	Thoroughbred	Bozlak et al., 2023	hair	Abdurasulov
Sample314	Kyrgyzstan	Kyrgyzstan	Central Asia	Aborigen	Local riding and lightdraft-Asia	Local Asia	No	no tail lane							Crown	daC_Ao-a1D2	qW_1	daC_Ao-a1D	Yes	Ancestry signature determination	Arabian	Bozlak et al., 2023	hair	Abdurasulov
Sample315	Kyrgyzstan	Kyrgyzstan	Central Asia	Aborigen	Local riding and lightdraft-Asia	Local Asia	No	no tail lane							Crown	daC_T2r	eGK_1	daC_T2r	Yes	Ancestry signature determination	West Asian	Bozlak et al., 2023	hair	Abdurasulov
Sample316	Kyrgyzstan	Kyrgyzstan	Central Asia	Aborigen	Local riding and lightdraft-Asia	Local Asia	No	no tail lane							Crown	daC_Ao-a1D2	qW_1	daC_Ao-a1D	Yes	Ancestry signature determination	Arabian	Bozlak et al., 2023	hair	Abdurasulov
Sample317	New Kyrgyz Horse	Kyrgyzstan	Central Asia		Local riding and lightdraft-Asia	Local Asia	No	no tail lane							Crown	daC_Tb-dW1	rD_1	daC_Tb-d	Yes	Ancestry signature determination	Thoroughbred	Bozlak et al., 2023	hair	Abdurasulov
Sample318	New Kyrgyz Horse	Kyrgyzstan	Central Asia		Local riding and lightdraft-Asia	Local Asia	No	no tail lane							Crown	daC_Tb-oB1	fBVB_1	daC_Tb-oB1	Yes	Ancestry signature determination	West Asian/Arabian/Thoroughbred	Bozlak et al., 2023	hair	Abdurasulov
Sample319	New Kyrgyz Horse	Kyrgyzstan	Central Asia		Local riding and lightdraft-Asia	Local Asia	No	no tail lane							Crown	daC_Tb-dW*	fWM_1	daC_Tb-d	Yes	Ancestry signature determination	Thoroughbred	Bozlak et al., 2023	hair	Abdurasulov
Sample32	Camargue Horse	France	CentralWest Europe		Riding Europe and USA	Riding Europe and USA	No	no tail lane							Crown	daC_Tb-dW1	rD_1	daC_Tb-d	No	Ancestry prediction - shown in Figure S6	Thoroughbred	Bozlak et al., 2023	hair	Wallner/Brem
Sample320	New Kyrgyz Horse	Kyrgyzstan	Central Asia		Local riding and lightdraft-Asia	Local Asia	No	no tail lane							Crown	daC_Tb-dM	rG_1	daC_Tb-d	Yes	Ancestry signature determination	Thoroughbred	Bozlak et al., 2023	hair	Abdurasulov
Sample321	New Kyrgyz Horse	Kyrgyzstan	Central Asia		Local riding and lightdraft-Asia	Local Asia	No	no tail lane							Crown	daC_Tb-oB3*	fQI_1	daC_Tb-oB3*	Yes	Ancestry signature determination	Thoroughbred	Bozlak et al., 2023	hair	Abdurasulov
Sample322	New Kyrgyz Horse	Kyrgyzstan	Central Asia		Local riding and lightdraft-Asia	Local Asia	No	no tail lane							Crown	daC_Tb-dW1	rD_1	daC_Tb-d	Yes	Ancestry signature determination	Thoroughbred	Bozlak et al., 2023	hair	Abdurasulov
Sample323	New Kyrgyz Horse	Kyrgyzstan	Central Asia		Local riding and lightdraft-Asia	Local Asia	No	no tail lane							Crown	daC_Tb1-a*	eAVK_1	daC_Tb1-a	Yes	Ancestry signature determination	West Asian	Bozlak et al., 2023	hair	Abdurasulov
Sample324	New Kyrgyz Horse	Kyrgyzstan	Central Asia		Local riding and lightdraft-Asia	Local Asia	No	no tail lane							Crown	daC_Tb-dW1	rD_1	daC_Tb-d	Yes	Ancestry signature determination	Thoroughbred	Bozlak et al., 2023	hair	Abdurasulov
Sample325	New Kyrgyz Horse	Kyrgyzstan	Central Asia		Local riding and lightdraft-Asia	Local Asia	No	no tail lane							Crown	daC_Tb1-a*	eAVK_1	daC_Tb1-a	Yes	Ancestry signature determination	West Asian	Bozlak et al., 2023	hair	Abdurasulov
Sample326	New Kyrgyz Horse	Kyrgyzstan	Central Asia		Local riding and lightdraft-Asia	Local Asia	No	no tail lane							Crown	daC_Tb1-a*	eAVK_1	daC_Tb1-a	Yes	Ancestry signature determination	West Asian	Bozlak et al., 2023	hair	Abdurasulov
Sample327	New Kyrgyz Horse	Kyrgyzstan	Central Asia		Local riding and lightdraft-Asia	Local Asia	No	no tail lane							Crown	daC_Tb-dW1	rD_1	daC_Tb-d	Yes	Ancestry signature determination	Thoroughbred	Bozlak et al., 2023	hair	Abdurasulov
Sample328	New Kyrgyz Horse	Kyrgyzstan	Central Asia		Local riding and lightdraft-Asia	Local Asia	No	no tail lane							Crown	daC_Tb1-a*	eAVK_1	daC_Tb1-a	Yes	Ancestry signature determination	West Asian	Bozlak et al., 2023	hair	Abdurasulov
Sample329	Kyrgyzstan	Kyrgyzstan	Central Asia		Local riding and lightdraft-Asia	Local Asia	No	no tail lane							Crown	daC_Tb-oB1	fBVB_1	daC_Tb-oB1	Yes	Ancestry signature determination	West Asian/Arabian/Thoroughbred	Bozlak et al., 2023	hair	Abdurasulov
Sample33	Camargue Horse	France	CentralWest Europe		Riding Europe and USA	Riding Europe and USA	Yes	FELIBRE,1972,CAM							Crown	daC_Tb-dW1	rD_1	daC_Tb-d	No	Ancestry prediction - shown in Figure S6	Thoroughbred	Bozlak et al., 2023	hair	Wallner/Brem
Sample330	Arabian	Arabian Peninsula	Central Asia		Arabian	Arabian	Yes	BORHAN,000560,1983,HABDAN ENZAHI							Crown	daC_Ao-aA1a	rY_1	daC_Ao-aA1	Yes	Ancestry signature determination	Arabian	Bozlak et al., 2023	hair	Reissmann/Brockmann
Sample331	Arabian	Arabian Peninsula	Central Asia		Arabian	Arabian	Yes	AYID,00397,1959,KEHEILAN AJUZ							Crown	daC_T3a	sPZ_1	daC_T3a	Yes	Ancestry signature determination	Arabian	Bozlak et al., 2023	hair	Reissmann/Brockmann
Sample332	Arabian	Arabian Peninsula	Central Asia		Arabian	Arabian	Yes	AWAAD,000431,1980,KEHEILAN KRUSH AL BAIDA							Crown	daC_Ao-aA1a	rY_1	daC_Ao-aA1	Yes	Ancestry signature determination	Arabian	Bozlak et al., 2023	hair	Reissmann/Brockmann
Sample333	Arabian	Arabian Peninsula	Central Asia		Arabian	Arabian	Yes	MAHROUS,000257,1981,OBAYAN SEHEILI							Crown	daC_Ao-aA1a	rY_1	daC_Ao-aA1	Yes	Ancestry signature determination	Arabian	Bozlak et al., 2023	hair	Reissmann/Brockmann
Sample334	Arabian Shagya	Hungary	CentralWest Europe		Arabian	Arabian lines	Yes	HADBAN XXII,1964,ROU_SHAGYA ARABIAN	HADBAN III,1918,Babolna_SHAGYA ARABIAN	HADBAN INZIHI,1891,SYR_EL SBAA ANAZEH					Crown	daC_Ao-a1D2	qW_1	daC_Ao-a1D	Yes	Ancestry signature determination	Arabian	Bozlak et al., 2023	DNA provided	Wallner/Brem
Sample335	Arabian Shagya	Hungary	CentralWest Europe		Arabian	Arabian lines	Yes	JUSSUF I,1962,SHAGYA ARABIAN	JUSSUF IV,1918,Babolna_SHAGYA ARABIAN	MAHMOUD MIRZA,1851,IRQ/SAU_AL AZED_ARABIAN DB					Crown	daC_Ao-aA1a	rY_1	daC_Ao-aA1	Yes	Ancestry signature determination	Arabian	Bozlak et al., 2023	DNA provided	Wallner/Brem
Sample336	Arabian Shagya	Hungary	CentralWest Europe		Arabian	Arabian lines	Yes	BILAL I,1965,EGY_ARABIAN	NAZEER,1934,EGY_ARABIAN	SAKLAWI I,1880,ARABIAN DB					Crown	daC_Ao-aA1a	rY_1	daC_Ao-aA1	Yes	Ancestry signature determination	Arabian	Bozlak et al., 2023	DNA provided	Wallner/Brem
Sample337	Arabian Shagya	Hungary	CentralWest Europe		Arabian	Arabian lines	Yes	O'BAJAR,1978,GER_SHAGYA ARABIAN	O'BAJAN VII-4 530 (SULTAN),1936,Babolna_SHAGYA ARABIAN	O'BAJAN,1881,SYR_EL SBAA ANAZEH,ARABIAN_DB					Crown	daC_T3a	sPZ_1	daC_T3a	Yes	Ancestry signature determination	Arabian	Bozlak et al., 2023	DNA provided	Wallner/Brem
Sample338	Arabian Shagya	Hungary	CentralWest Europe		Arabian	Arabian lines	Yes	GAMIRO,1986,SHAGYA ARABIAN	GAZAL II,1922,Babolna_SHAGYA ARABIAN	GAZLAN I,1881,Babolna_ARABIAN	GAZLAN,1840,SYR_ANAZEH WOULD ALI_ARABIAN DB				Crown	daC_T3a	sPZ_1	daC_T3a	Yes	Ancestry signature determination	Arabian	Bozlak et al., 2023	DNA provided	Wallner/Brem
Sample339	Arabian Shagya	Hungary	CentralWest Europe		Arabian	Arabian lines	Yes	KOHEILAN III,1967,Topolcianky_SHAGYA ARABIAN	JASZMAK,1928,POL_ARABIAN	KOHEILAN ADJUZE,1876,SYR_EL SBAA ANAZEH_ARABIAN DB					Crown	daC_Ao-aA1a	rY_1	daC_Ao-aA1	Yes	Ancestry signature determination	Arabian	Bozlak et al., 2023	DNA provided	Wallner/Brem
Sample34	Camargue Horse	France	CentralWest Europe		Riding Europe and USA	Riding Europe and USA	Yes	FELIBRE,1972,CAM							Crown	daC_Tb-dW1	rD_1	daC_Tb-d	No	Ancestry prediction - shown in Figure S6	Thoroughbred	Bozlak et al., 2023	hair	Wallner/Brem
Sample340	Arabian Partbred	not specific	Central Asia		Arabian	Arabian lines	Yes	FLEETWINDS IBDAAR,1979,USA_ARABIAN	KUHAILAN HAIFI,1923,RUALLA ANAZEH_ARABIAN DB						Crown	daC_Ao-a1D2	qW_1	daC_Ao-a1D	Yes	Ancestry signature determination	Arabian	Bozlak et al., 2023	DNA provided	Wallner/Brem
Sample341	Arabian Shagya	Hungary	CentralWest Europe		Arabian	Arabian lines	Yes	MASHUK 193,1977,RUS_TERSK_ARABIAN	NAZEER,1934,EGY_ARABIAN	SAKLAWI I,1880,ARABIAN DB					Crown	daC_Ao-aA1a	rY_1	daC_Ao-aA1	Yes	Ancestry signature determination	Arabian	Bozlak et al., 2023	DNA provided	Wallner/Brem
Sample342	Arabian Shagya	Hungary	CentralWest Europe		Arabian	Arabian lines	Yes	DAIKIR,1975,SHAGYA ARABIAN	DAHOMAN II,1932,SHAGYA ARABIAN	DAHOMAN VI,1873,SHAGYA ARABIAN	DAHOMAN,1846,SYR_DJELAS_ARABIAN DB				Crown	daC_Ao-aA3	qEW_1	daC_Ao-aA3	Yes	Ancestry signature determination	West Asian/Arabian	Bozlak et al., 2023	DNA provided	Wallner/Brem
Sample343	Arabian	Arabian Peninsula	Central Asia		Arabian	Arabian	Yes	NAFTALIN,1977,RUS_TERSK_ARABIAN	PIOLUN,1934,POL_ARABIAN	KOHEILAN ADJUZE,1876,SYR_EL SBAA ANAZEH_ARABIAN DB					Crown	daC_Ao-aA1a	rY_1	daC_Ao-aA1	Yes	Ancestry signature determination	Arabian	Bozlak et al., 2023	DNA provided	Wallner/Brem
Sample344	Arabian Shagya	Hungary	CentralWest Europe		Arabian	Arabian lines	Yes	BATAN(2597 O'BAJAN XVIII),1984,SHAGYA ARABIAN	O'BAJAN X,1929,Babolna_SHAGYA ARABIAN	O'BAJAN,1881,SYR_EL SBAA ANAZEH,ARABIAN_DB					Crown	daC_T3a	sPZ_1	daC_T3a	Yes	Ancestry signature determination	Arabian	Bozlak et al., 2023	DNA provided	Wallner/Brem
Sample345	Arabian Shagya	Hungary	CentralWest Europe		Arabian	Arabian lines	Yes	MERSUCH XIX,1977,ROU_SHAGYA ARABIAN	MERSUCH IV,1936,ROU_SHAGYA ARABIAN	MERSUCH,1898,SYR_HAZAIM PASHA_ARABIAN DB					Crown	daC_T3a	sPZ_1	daC_T3a	Yes	Ancestry signature determination	Arabian	Bozlak et al., 2023	DNA provided	Wallner/Brem
Sample346	Arabian Partbred	not specific	Central Asia		Arabian	Arabian lines	Yes	ADHEM,1967,EGY_ARABIAN	NAZEER,1934,EGY_ARABIAN	SAKLAWI I,1880,ARABIAN DB					Crown	daC_Ao-a1D2	qW_1	daC_Ao-a1D	Yes	Ancestry signature determination	Arabian	Bozlak et al., 2023	hair	Wallner/Brem
Sample347	Arabian Shagya	Hungary	CentralWest Europe		Arabian	Arabian lines	Yes	IBN GALAL,1966,EGY_ARABIAN	NAZEER,1934,EGY_ARABIAN	SAKLAWI I,1880,ARABIAN DB					Crown	daC_Ao-aA1a	rY_1	daC_Ao-aA1	Yes	Ancestry signature determination	Arabian	Bozlak et al., 2023	hair	Wallner/Brem
Sample348	Arabian Shagya	Hungary	CentralWest Europe		Arabian	Arabian lines	Yes	SHAGYA XX-23(RADAUTZ(GER)),1966,Topolcianky_SHAGYA ARABIAN	SHAGYA IV,1917,ROU_SHAGYA ARABIAN	SHAGYA II,1863,MEZ_SHAGYA ARABIAN	SHAGYA,1830,SYR_BANI SAHER_ARABIAN DB				Crown	daC_T3a	sPZ_1	daC_T3a	Yes	Ancestry signature determination	Arabian	Bozlak et al., 2023	hair	Wallner/Brem
Sample349	Arabian Partbred	not specific	Central Asia		Arabian	Arabian lines	Yes	RAFFON,1961,USA_ARABIAN	FERSEYN,1937,USA_ARABIAN	IBRAHIM,1899,TUR_ARABIAN DB					Crown	daC_Ao-aA1a	rY_1	daC_Ao-aA1	Yes	Ancestry signature determination	Arabian	Bozlak et al., 2023	hair	Wallner/Brem
Sample35	Camargue Horse	France	CentralWest Europe		Riding Europe and USA	Riding Europe and USA	Yes	FELIBRE,1972,CAM							Crown	daC_Tb-dW1	rD_1	daC_Tb-d	No	Ancestry prediction - shown in Figure S6	Thoroughbred	Bozlak et al., 2023	hair	Wallner/Brem
Sample350	Arabian Shagya	Hungary	CentralWest Europe		Arabian	Arabian lines	Yes	SIGLAVY BAGDADY-32,1972,Topolcianky_SHAGYA ARABIAN	SIGLAVY BAGDADY V,1939,ARABIAN	SIGLAVY BAGDADY,1895,SYR_RUALA,ARABIAN_DB					Crown	daC_Ao-aA1a	rY_1	daC_Ao-aA1	Yes	Ancestry signature determination	Arabian	Bozlak et al., 2023	hair	Wallner/Brem
Sample351	Arabian	Arabian Peninsula	Central Asia	Janow	Arabian	Arabian	Yes	ELEUZIS,1962,POL_ARABIAN	MIECZNIK,1931,PL,ARABIAN	ILDERIM,1894,TUR_ARABIAN DB					Crown	daC_Ao-aA1a	rY_1	daC_Ao-aA1	Yes	Ancestry signature determination	Arabian	Bozlak et al., 2023	blood	Ropka-Molik/Stefaniuk-Szmukier
Sample352	Arabian	Arabian Peninsula	Central Asia	Michalow	Arabian	Arabian	Yes	BANAT,1967,POL_ARABIAN	TRYPOLIS,1937,POL_ARABIAN	KRYZYK,1869,TUR_ARABIAN DB					Crown	daC_Ao-a1D2	qW_1	daC_Ao-a1D	Yes	Ancestry signature determination	Arabian	Bozlak et al., 2023	blood	Ropka-Molik/Stefaniuk-Szmukier
Sample353	Arabian	Arabian Peninsula	Central Asia	Janow	Arabian	Arabian	Yes	PEPTON,1977,POL_ARABIAN	NEGATIW,1945,RUS_ARABIAN	IBRAHIM,1899,TUR_ARABIAN DB					Crown	daC_Ao-aA1a	rY_1	daC_Ao-aA1	Yes	Ancestry signature determination	Arabian	Bozlak et al., 2023	blood	Ropka-Molik/Stefaniuk-Szmukier
Sample354	Arabian	Arabian Peninsula	Central Asia	A Shaqab	Arabian	Arabian	Yes	AKHTAL,1968,EGY_ARABIAN	EL DEREE,1920,DB_ARABIAN						Crown	daC_Ao-aA1a	rY_1	daC_Ao-aA1	Yes	Ancestry signature determination	Arabian	Bozlak et al., 2023	DNA provided	Miller/Antczak
Sample355	Arabian	Arabian Peninsula	Central Asia	A Shaqab	Arabian	Arabian	Yes	NEMAN,1973,RUS_ARABIAN	AMURATH SAHIB,1932,POL_ARABIAN	AMURATH,1881,GER_ARABIAN	BAIRACTAR,1813,SYR_ARABIAN DB				Crown	daC_T3a	sPZ_1	daC_T3a	Yes	Ancestry signature determination	Arabian	Bozlak et al., 2023	DNA provided	Miller/Antczak
Sample356	Arabian Persian/Asil	Iran	West Asia		Arabian	Arabian	Yes	JASSEM,1976,ARABIAN	WADNAN HARDAN HM OS,ARABIAN						Crown	daC_Ao-aA1a	rY_1	daC_Ao-aA1	Yes	Ancestry signature determination	Arabian	Bozlak et al., 2023	DNA provided	Miller/Antczak
Sample357	Arabian Persian/Asil	Iran	West Asia		Arabian	Arabian	Yes	ORGINAL STRAIN WADNAN KHERSAN IRAN							Crown	daC_Ao-aA1a	rY_1	daC_Ao-aA1	Yes	Ancestry signature determination	Arabian	Bozlak et al., 2023	DNA provided	Miller/Antczak
Sample358	Arabian Persian/Asil	Iran	West Asia		Arabian	Arabian	Yes	INSIATUR,1972,ARABIAN	WADNAN HARDAN HM OS,ARABIAN						Crown	daC_Ao-aA1a	rY_1	daC_Ao-aA1	Yes	Ancestry signature determination	Arabian	Bozlak et al., 2023	DNA provided	Miller/Antczak
Sample359	Arabian Persian/Asil	Iran	West Asia		Arabian	Arabian	Yes	ARDESHIR,1971,ARABIAN	WADNAN HARDAN HM OS,ARABIAN						Crown	daC_Ao-aA1a	rY_1	daC_Ao-aA1	Yes	Ancestry signature determination	Arabian	Bozlak et al., 2023	DNA provided	Miller/Antczak
Sample36	Yakut	Russia	North Asia		Local riding and lightdraft-Asia	Local Asia	No	no tail lane							Non Crown	da3_Y	sQ_1	Non Crown	No	Ancestry prediction - not visualized	Non Crown	Bozlak et al., 2023	blood	Wallner/Brem
Sample360	Arabian	Arabian Peninsula	Central Asia	Umm Qarn	Arabian	Arabian	Yes	MANGANATE,1972,FRA_ARABIAN	LATIF,1903,EGY_ARABIAN						Crown	daC_Tb-oB1	fBVB_1	daC_Tb-oB1	Yes	Ancestry signature determination	West Asian/Arabian/Thoroughbred	Bozlak et al., 2023	DNA provided	Miller/Antczak
Sample361	Arabian Shagya	Hungary	CentralWest Europe		Arabian	Arabian lines	Yes	SIGLAVY XIV,1963,Babolna_SHAGYA ARABIAN	SIGLAVY III,1922,Babolna_SHAGYA ARABIAN	SIGLAVY XXXVII,1857,SHAGYA ARABIAN	SIGLAVY SENIOR,1810,SYR_ARABIAN DB				Crown	daC_Ao-aA1b	fSE_1	daC_Ao-aA1	Yes	Ancestry signature determination	Arabian	Bozlak et al., 2023	hair	Wallner/Brem
Sample362	Arabian	Arabian Peninsula	Central Asia		Arabian	Arabian	Yes	NASKHI,1977,GER_ARABIAN	IBN RABDAN,1917,EGY_ARABIAN	JAMIL EL KEBIR,1870,EGY_ARABIAN					Crown	daC_Ao-a1D2	qW_1	daC_Ao-a1D	Yes	Ancestry signature determination	Arabian	Bozlak et al., 2023	hair	Wallner/Brem
Sample363	Arabian	Arabian Peninsula	Central Asia		Arabian	Arabian	Yes	WAHHABIT,1977,SWE_ARABIAN	SIGLAVY BAGDADY V,1939,ARABIAN	SIGLAVY BAGDADY,1895,SYR_RUALA,ARABIAN_DB					Crown	daC_Ao-aA1a	rY_1	daC_Ao-aA1	Yes	Ancestry signature determination	Arabian	Bozlak et al., 2023	hair	Wallner/Brem
Sample364	Haflinger	Austria	CentralWest Europe		Local riding and lightdraft-Europe, USA and other colonial territories	Local Europe/USA/other territories	Yes	AFGHAN,1969,HAFLINGER	CAMPI II,1921,HAFLINGER	FOLIE 249,1874,ITA_HAFLINGER	EL BEDAVI,1817,SYR_ARABIAN DB				Crown	daC_Ao-nM1a1	fTQ_1	daC_Ao-nM	No	Ancestry prediction - shown in Figure 4	Coldblood	Bozlak et al., 2023	hair	Wallner/Brem
Sample365	Haflinger	Austria	CentralWest Europe		Local riding and lightdraft-Europe, USA and other colonial territories	Local Europe/USA/other territories	Yes	WILDMOOS,1978,HAFLINGER	WILLI,1921,HAFLINGER	FOLIE 249,1874,ITA_HAFLINGER	EL BEDAVI,1817,SYR_ARABIAN DB				Crown	daC_Ad-hC	fXA_1	daC_Ad-h	No	Ancestry prediction - shown in Figure 4	Spanish	Bozlak et al., 2023	DNA provided	Wallner/Brem
Sample366	Haflinger	Austria	CentralWest Europe		Local riding and lightdraft-Europe, USA and other colonial territories	Local Europe/USA/other territories	Yes	STUART,1982,HAFLINGER	HIRN-MANDL I,1912,HAFLINGER	FOLIE 249,1874,ITA_HAFLINGER	EL BEDAVI,1817,SYR_ARABIAN DB				Crown	daC_Ao-aA2	qDX_1	daC_Ao-aA2	No	Ancestry prediction - shown in Figure 4	West Asian	Bozlak et al., 2023	DNA provided	Wallner/Brem
Sample367	Haflinger	Austria	CentralWest Europe		Local riding and lightdraft-Europe, USA and other colonial territories	Local Europe/USA/other territories	Yes	AFGHAN,1969,HAFLINGER	CAMPI II,1921,HAFLINGER	FOLIE 249,1874,ITA_HAFLINGER	EL BEDAVI,1817,SYR_ARABIAN DB				Crown	daC_Ao-nM1a1	fTQ_1	daC_Ao-nM	No	Ancestry prediction - shown in Figure 4	Coldblood	Bozlak et al., 2023	DNA provided	Wallner/Brem
Sample368	Haflinger	Austria	CentralWest Europe		Local riding and lightdraft-Europe, USA and other colonial territories	Local Europe/USA/other territories	Yes	NORDWIND,1974,HAFLINGER	GEORG-MANDL I,1911,HAFLINGER	FOLIE 249,1874,ITA_HAFLINGER	EL BEDAVI,1817,SYR_ARABIAN DB				Crown	daC_Ao-nM1a1	fTQ_1	daC_Ao-nM	No	Ancestry prediction - shown in Figure 4	Coldblood	Bozlak et al., 2023	hair	Wallner/Brem
Sample369	Haflinger	Austria	CentralWest Europe		Local riding and lightdraft-Europe, USA and other colonial territories	Local Europe/USA/other territories	Yes	SERFAUS,1977,HAFLINGER	MANDEL I,1914,HAFLINGER	FOLIE 249,1874,ITA_HAFLINGER	EL BEDAVI,1817,SYR_ARABIAN DB				Crown	daC_Ad-hC	fXA_1	daC_Ad-h	No	Ancestry prediction - shown in Figure 4	Spanish	Bozlak et al., 2023	DNA provided	Wallner/Brem
Sample37	Yakut	Russia	North Asia		Local riding and lightdraft-Asia	Local Asia	No	no tail lane							Non Crown	da3_Y	sQ_1	Non Crown	No	Ancestry prediction - not visualized	Non Crown	Bozlak et al., 2023	blood	Wallner/Brem
Sample370	Haflinger	Austria	CentralWest Europe		Local riding and lightdraft-Europe, USA and other colonial territories	Local Europe/USA/other territories	Yes	STUART,1982,HAFLINGER	HIRN-MANDL I,1912,HAFLINGER	FOLIE 249,1874,ITA_HAFLINGER	EL BEDAVI,1817,SYR_ARABIAN DB				Crown	daC_Ao-aA2	qDX_1	daC_Ao-aA2	No	Ancestry prediction - shown in Figure 4	West Asian	Bozlak et al., 2023	hair	Wallner/Brem
Sample371	Haflinger	Austria	CentralWest Europe		Local riding and lightdraft-Europe, USA and other colonial territories	Local Europe/USA/other territories	Yes	MOHAMMED,1969,HAFLINGER	HIRN-MANDL I,1912,HAFLINGER	FOLIE 249,1874,ITA_HAFLINGER	EL BEDAVI,1817,SYR_ARABIAN DB				Crown	daC_Ad-hC	fXA_1	daC_Ad-h	No	Ancestry prediction - shown in Figure 4	Spanish	Bozlak et al., 2023	DNA provided	Wallner/Brem
Sample372	Haflinger	Austria	CentralWest Europe		Local riding and lightdraft-Europe, USA and other colonial territories	Local Europe/USA/other territories	Yes	BOZEN,1964,HAFLINGER	BOLZANO,1915,HAFLINGER	FOLIE 249,1874,ITA_HAFLINGER	EL BEDAVI,1817,SYR_ARABIAN DB				Crown	daC_Ad-hC	fXA_1	daC_Ad-h	No	Ancestry prediction - shown in Figure 4	Spanish	Bozlak et al., 2023	hair	Wallner/Brem
Sample373	Noriker	Austria	CentralWest Europe		Coldblood	Coldblood Europe and USA	Yes	HERBST NERO X,1963,NORIKER	NERO,1906,NORIKER						Crown	daC_Ad-hB	fTA_1	daC_Ad-h	Yes	Ancestry signature determination	Coldblood	Bozlak et al., 2023	DNA provided	Wallner/Brem
Sample374	Noriker	Austria	CentralWest Europe		Coldblood	Coldblood Europe and USA	Yes	GAPP DIAMANT IX,1968,NORIKER	DIAMANT,1903,NORIKER						Crown	daC_Ao-nM1a1	fTQ_1	daC_Ao-nM	Yes	Ancestry signature determination	Coldblood	Bozlak et al., 2023	DNA provided	Wallner/Brem
Sample375	Noriker	Austria	CentralWest Europe		Coldblood	Coldblood Europe and USA	Yes	ZITHER SCHAUNITZ XII,1972,NORIKER	NERO SCHAUNITZ VI,1937,NORIKER	SCHAUNITZ,1896,NORIKER					Crown	daC_Ad-hA1*	fWP_1	daC_Ad-h	Yes	Ancestry signature determination	Spanish/Coldblood	Bozlak et al., 2023	DNA provided	Wallner/Brem
Sample376	Noriker	Austria	CentralWest Europe		Coldblood	Coldblood Europe and USA	Yes	ZITHER SCHAUNITZ XII,1972,NORIKER	NERO SCHAUNITZ VI,1937,NORIKER	SCHAUNITZ,1896,NORIKER					Crown	daC_Ad-hA1*	fWP_1	daC_Ad-h	Yes	Ancestry signature determination	Spanish/Coldblood	Bozlak et al., 2023	DNA provided	Wallner/Brem
Sample377	Noriker	Austria	CentralWest Europe		Coldblood	Coldblood Europe and USA	Yes	SCHARLER VULKAN XIII,1968,NORIKER	MICHL VULKAN V,1928,NORIKER	VULKAN,1887,NORIKER					Crown	daC_Ao-nM1a1	fTQ_1	daC_Ao-nM	Yes	Ancestry signature determination	Coldblood	Bozlak et al., 2023	DNA provided	Wallner/Brem
Sample378	Noriker	Austria	CentralWest Europe		Coldblood	Coldblood Europe and USA	Yes	BAND NERO X,1976,NORIKER	NERO,1906,NORIKER						Crown	daC_Ad-hB	fTA_1	daC_Ad-h	Yes	Ancestry signature determination	Coldblood	Bozlak et al., 2023	DNA provided	Wallner/Brem
Sample379	Noriker	Austria	CentralWest Europe		Coldblood	Coldblood Europe and USA	Yes	GAPP DIAMANT IX,1968,NORIKER	DIAMANT,1903,NORIKER						Crown	daC_Ao-nM1a1	fTQ_1	daC_Ao-nM	Yes	Ancestry signature determination	Coldblood	Bozlak et al., 2023	DNA provided	Wallner/Brem
Sample38	Yakut	Russia	North Asia		Local riding and lightdraft-Asia	Local Asia	No	no tail lane							Non Crown	da3_Y	sQ_1	Non Crown	No	Ancestry prediction - not visualized	Non Crown	Bozlak et al., 2023	blood	Wallner/Brem
Sample380	Noriker	Austria	CentralWest Europe		Coldblood	Coldblood Europe and USA	Yes	GAPP DIAMANT IX,1968,NORIKER	DIAMANT,1903,NORIKER						Crown	daC_Ao-nM1a1	fTQ_1	daC_Ao-nM	Yes	Ancestry signature determination	Coldblood	Bozlak et al., 2023	DNA provided	Wallner/Brem
Sample381	Noriker	Austria	CentralWest Europe		Coldblood	Coldblood Europe and USA	Yes	HERBST NERO X,1963,NORIKER	NERO,1906,NORIKER						Crown	daC_Ad-hB	fTA_1	daC_Ad-h	Yes	Ancestry signature determination	Coldblood	Bozlak et al., 2023	DNA provided	Wallner/Brem
Sample382	Noriker	Austria	CentralWest Europe		Coldblood	Coldblood Europe and USA	Yes	RAT VULKAN XIII,1976,NORIKER	MICHL VULKAN V,1928,NORIKER	VULKAN,1887,NORIKER					Crown	daC_Ao-nM1a1	fTQ_1	daC_Ao-nM	Yes	Ancestry signature determination	Coldblood	Bozlak et al., 2023	DNA provided	Wallner/Brem
Sample383	Noriker	Austria	CentralWest Europe		Coldblood	Coldblood Europe and USA	Yes	ACHAT ELMAR X,1966,NORIKER	ACHAT ELMAR IV,1924,NORIKER	ELMAR,1896,NORIKER					Crown	daC_Ao-nM1a1	fTQ_1	daC_Ao-nM	Yes	Ancestry signature determination	Coldblood	Bozlak et al., 2023	DNA provided	Wallner/Brem
Sample384	Noriker	Austria	CentralWest Europe		Coldblood	Coldblood Europe and USA	Yes	ACHAT ELMAR X,1966,NORIKER	ACHAT ELMAR IV,1924,NORIKER	ELMAR,1896,NORIKER					Crown	daC_Ao-nM1a1	fTQ_1	daC_Ao-nM	Yes	Ancestry signature determination	Coldblood	Bozlak et al., 2023	DNA provided	Wallner/Brem
Sample385	Noriker	Austria	CentralWest Europe		Coldblood	Coldblood Europe and USA	Yes	JANK ELMAR X,1963,NORIKER	ACHAT ELMAR IV,1924,NORIKER	ELMAR,1896,NORIKER					Crown	daC_Ao-nM1a1	fTQ_1	daC_Ao-nM	Yes	Ancestry signature determination	Coldblood	Bozlak et al., 2023	DNA provided	Wallner/Brem
Sample386	Noriker	Austria	CentralWest Europe		Coldblood	Coldblood Europe and USA	Yes	EROS VULKAN XIII,1977,NORIKER	GOTHE VULKAN V,1920,NORIKER	VULKAN,1887,NORIKER					Crown	daC_Ao-nM1a1	fTQ_1	daC_Ao-nM	Yes	Ancestry signature determination	Coldblood	Bozlak et al., 2023	DNA provided	Wallner/Brem
Sample387	Noriker	Austria	CentralWest Europe		Coldblood	Coldblood Europe and USA	Yes	ZITHER SCHAUNITZ XII,1972,NORIKER	NERO SCHAUNITZ VI,1937,NORIKER	SCHAUNITZ,1896,NORIKER					Crown	daC_Ad-hA1*	fWP_1	daC_Ad-h	Yes	Ancestry signature determination	Spanish/Coldblood	Bozlak et al., 2023	DNA provided	Wallner/Brem
Sample388	Moyle Horse	United States of America	North America		Riding Europe and USA	Riding Europe and USA	No	no tail lane							Crown	daC_Tb-dW1	rD_1	daC_Tb-d	No	Ancestry prediction - shown in Figure S6	Thoroughbred	Bozlak et al., 2023	hair	Wallner/Brem
Sample389	Moyle Horse	United States of America	North America		Riding Europe and USA	Riding Europe and USA	No	no tail lane							Crown	daC_Tb-dW1	rD_1	daC_Tb-d	No	Ancestry prediction - shown in Figure S6	Thoroughbred	Bozlak et al., 2023	hair	Wallner/Brem
Sample39	Kazakh-Zhabe Type	Kazakhstan	Central Asia		Local riding and lightdraft-Asia	Local Asia	No	no tail lane							Crown	daC_Tb-oB3b	rJ_1	daC_Tb-oB3b	Yes	Ancestry signature determination	Thoroughbred	Bozlak et al., 2023	hair	Wallner/Brem
Sample390	Moyle Horse	United States of America	North America		Riding Europe and USA	Riding Europe and USA	No	no tail lane							Crown	daC_Tb-dW1	rD_1	daC_Tb-d	No	Ancestry prediction - shown in Figure S6	Thoroughbred	Bozlak et al., 2023	hair	Wallner/Brem
Sample391	Appaloosa	United States of America	North America		Thoroughbred	Thoroughbred lines	Yes	TOP QUEST,1968,APPALOOSA	JOE HANCOCK,1923,QUARTER HORSE	PETER MCCUE,1895,QUARTER HORSE	VAN TROMP,1832,QUARTER HORSE	FLORIZEL,1768,GBR_THOROUGHBRED	TARTAR,1743,GBR_THOROUGHBRED	BYERLEY TURK,1679,NA	Crown	daC_Tb-dW1	rD_1	daC_Tb-d	Yes	Ancestry signature determination	Thoroughbred	Bozlak et al., 2023	hair	Wallner/Brem
Sample392	Appaloosa	United States of America	North America		Thoroughbred	Thoroughbred lines	Yes	TOP QUEST,1968,APPALOOSA	JOE HANCOCK,1923,QUARTER HORSE	PETER MCCUE,1895,QUARTER HORSE	VAN TROMP,1832,QUARTER HORSE	FLORIZEL,1768,GBR_THOROUGHBRED	TARTAR,1743,GBR_THOROUGHBRED	BYERLEY TURK,1679,NA	Crown	daC_Tb-dW1	rD_1	daC_Tb-d	Yes	Ancestry signature determination	Thoroughbred	Bozlak et al., 2023	hair	Wallner/Brem
Sample393	Paint Horse	United States of America	North America		Thoroughbred	Thoroughbred lines	Yes	DOC OLENA,1967,QUARTER HORSE	THREE BARS,1940,USA_THOROUGHBRED	FRIARS BALSAM,1885,GBR_THOROUGHBRED	TOUCHSTONE,1831,GBR_THOROUGHBRED	ECLIPSE,1764,GBR_THOROUGHBRED	SQUIRT,1732,GBR_THOROUGHBRED	DARLEY ARABIAN,1700,SYR_FDAAN_ARABIAN DB	Crown	daC_Tb-dW1	rD_1	daC_Tb-d	Yes	Ancestry signature determination	Thoroughbred	Bozlak et al., 2023	hair	Wallner/Brem
Sample394	Mustang	United States of America	North America		Spanish influenced	Spanish Colonial	No	no tail lane							Crown	daC_Ad-h*	rOR_1	daC_Ad-h	Yes	Ancestry signature determination	Spanish/Coldblood	Bozlak et al., 2023	hair	Wallner/Brem
Sample395	Mustang	United States of America	North America		Spanish influenced	Spanish Colonial	No	no tail lane							Crown	daC_Ad-h*	rOR_1	daC_Ad-h	Yes	Ancestry signature determination	Spanish/Coldblood	Bozlak et al., 2023	hair	Wallner/Brem
Sample396	Mustang	United States of America	North America		Spanish influenced	Spanish Colonial	No	no tail lane							Crown	daC_Ad-h*	rOR_1	daC_Ad-h	Yes	Ancestry signature determination	Spanish/Coldblood	Bozlak et al., 2023	hair	Wallner/Brem
Sample397	Appaloosa	United States of America	North America		Thoroughbred	Thoroughbred lines	Yes	SONNY DEE BAR,1965,QUARTER HORSE	THREE BARS,1940,USA_THOROUGHBRED	FRIARS BALSAM,1885,GBR_THOROUGHBRED	TOUCHSTONE,1831,GBR_THOROUGHBRED	ECLIPSE,1764,GBR_THOROUGHBRED	SQUIRT,1732,GBR_THOROUGHBRED	DARLEY ARABIAN,1700,SYR_FDAAN_ARABIAN DB	Crown	daC_Tb-dW1	rD_1	daC_Tb-d	Yes	Ancestry signature determination	Thoroughbred	Bozlak et al., 2023	hair	Wallner/Brem
Sample398	Belgian draft	Belgium	CentralWest Europe		Coldblood	Coldblood Europe and USA	No	no tail lane							Crown	daC_Ad-hA1a	qAA_1	daC_Ad-h	Yes	Ancestry signature determination	Coldblood	Bozlak et al., 2023	hair	Wallner/Brem
Sample399	Murgese	Italy	SouthernEastern Europe		Riding Europe and USA	Riding Europe and USA	Yes	CORSO,1949,MURGESE	ANGLO NORMAN STALLION,1909,NA						Crown	daC_Ad-hA1a	qAA_1	daC_Ad-h	No	Ancestry prediction - shown in Figure S6	Coldblood	Bozlak et al., 2023	hair	Wallner/Brem
Sample4	Quarter Horse	United States of America	North America		Riding Europe and USA	Riding Europe and USA	Yes	BE AECH ENTERPRISE,1975,QUARTER HORSE	KING,1932,USA_QUARTER HORSE	TRAVELER,1880,USA_QUARTER HORSE					Crown	daC_Tb-dW4	sP_1	daC_Tb-d	No	Ancestry prediction - shown in Figure S6	Thoroughbred	Bozlak et al., 2023	hair	Wallner/Brem
Sample40	Kazakh-Zhabe Type	Kazakhstan	Central Asia		Local riding and lightdraft-Asia	Local Asia	No	no tail lane							Crown	daC_Tb-oB*	fUJ_1	daC_Tb-oB*	Yes	Ancestry signature determination	West Asian	Bozlak et al., 2023	hair	Wallner/Brem
Sample400	Hungarian Coldblood	Hungary	CentralWest Europe		Coldblood	Coldblood Europe and USA	No	no tail lane							Crown	daC_Ad-hA1a	qAA_1	daC_Ad-h	Yes	Ancestry signature determination	Coldblood	Bozlak et al., 2023	hair	Wallner/Brem
Sample401	Gypsy Cob	United Kingdom	North Europe		Coldblood	Coldblood British	Yes	JCS IRISH STALLION,NA,GYPSY COB							Crown	daC_Ad-b*	rDT_1	daC_Ad-b	Yes	Ancestry signature determination	Spanish/Coldblood	Bozlak et al., 2023	hair	Wallner/Brem
Sample402	Southgerman Coldblood	Germany	CentralWest Europe		Coldblood	Coldblood Europe and USA	Yes	SCHANSI,1976,SOUTHGERMAN COLDBLOOD	NERO SCHAUNITZ VI,1937,NORIKER	SCHAUNITZ,1896,NORIKER					Crown	daC_Ad-hA1*	fWP_1	daC_Ad-h	Yes	Ancestry signature determination	Spanish/Coldblood	Bozlak et al., 2023	hair	Wallner/Brem
Sample403	Southgerman Coldblood	Germany	CentralWest Europe		Coldblood	Coldblood Europe and USA	Yes	VERITAS,1969,SOUTHGERMAN COLDBLOOD	MICHL VULKAN V,1928,NORIKER	VULKAN,1887,NORIKER					Crown	daC_Ao-nM1a1	fTQ_1	daC_Ao-nM	Yes	Ancestry signature determination	Coldblood	Bozlak et al., 2023	hair	Wallner/Brem
Sample404	Southgerman Coldblood	Germany	CentralWest Europe		Coldblood	Coldblood Europe and USA	Yes	SCHANSI,1976,SOUTHGERMAN COLDBLOOD	NERO SCHAUNITZ VI,1937,NORIKER	SCHAUNITZ,1896,NORIKER					Crown	daC_Ad-hA1*	fWP_1	daC_Ad-h	Yes	Ancestry signature determination	Spanish/Coldblood	Bozlak et al., 2023	hair	Wallner/Brem
Sample405	Southgerman Coldblood	Germany	CentralWest Europe		Coldblood	Coldblood Europe and USA	Yes	NOBERNO,1983,SOUTHGERMAN COLDBLOOD	NERO,1906,NORIKER						Crown	daC_Ad-hB	fTA_1	daC_Ad-h	Yes	Ancestry signature determination	Coldblood	Bozlak et al., 2023	hair	Wallner/Brem
Sample406	Southgerman Coldblood	Germany	CentralWest Europe		Coldblood	Coldblood Europe and USA	Yes	VERS,1968,SOUTHGERMAN COLDBLOOD	MICHL VULKAN V,1928,NORIKER	VULKAN,1887,NORIKER					Crown	daC_Ao-nM1a1	fTQ_1	daC_Ao-nM	Yes	Ancestry signature determination	Coldblood	Bozlak et al., 2023	hair	Wallner/Brem
Sample407	Southgerman Coldblood	Germany	CentralWest Europe		Coldblood	Coldblood Europe and USA	Yes	SCHARLER DIAMANT,1963,NORIKER	DIAMANT,1903,NORIKER						Crown	daC_Ao-nM1a1	fTQ_1	daC_Ao-nM	Yes	Ancestry signature determination	Coldblood	Bozlak et al., 2023	hair	Wallner/Brem
Sample408	Southgerman Coldblood	Germany	CentralWest Europe		Coldblood	Coldblood Europe and USA	Yes	VERITAS,1969,SOUTHGERMAN COLDBLOOD	MICHL VULKAN V,1928,NORIKER	VULKAN,1887,NORIKER					Crown	daC_Ao-nM1a1	fTQ_1	daC_Ao-nM	Yes	Ancestry signature determination	Coldblood	Bozlak et al., 2023	hair	Wallner/Brem
Sample409	Southgerman Coldblood	Germany	CentralWest Europe		Coldblood	Coldblood Europe and USA	Yes	NOBERNO,1983,SOUTHGERMAN COLDBLOOD	NERO,1906,NORIKER						Crown	daC_Ad-hB	fTA_1	daC_Ad-h	Yes	Ancestry signature determination	Coldblood	Bozlak et al., 2023	hair	Wallner/Brem
Sample41	Kazakh-Zhabe Type	Kazakhstan	Central Asia		Local riding and lightdraft-Asia	Local Asia	No	no tail lane							Crown	daC_Tb-dM	rG_1	daC_Tb-d	Yes	Ancestry signature determination	Thoroughbred	Bozlak et al., 2023	hair	Wallner/Brem
Sample410	Coldblood Jutland	Jutland (Denmark/Germany)	North Europe		Coldblood	Coldblood Europe and USA	Yes	SEJR 2318,1974,JUTLAND HORSE	FREM 1838,1927,JUTLAND HORSE	OPPENHEIM LXII,1859,GBR					Crown	daC_Ad-b*	rDT_1	daC_Ad-b	Yes	Ancestry signature determination	Spanish/Coldblood	Bozlak et al., 2023	hair	Wallner/Brem
Sample411	Coldblood Jutland	Jutland (Denmark/Germany)	North Europe		Coldblood	Coldblood Europe and USA	Yes	MALM 2240,1963,JUTLAND HORSE	MASSA,1916,JUTLAND HORSE	OPPENHEIM LXII,1859,GBR					Crown	daC_Ad-b*	rDT_1	daC_Ad-b	Yes	Ancestry signature determination	Spanish/Coldblood	Bozlak et al., 2023	hair	Wallner/Brem
Sample412	Coldblood Jutland	Jutland (Denmark/Germany)	North Europe		Coldblood	Coldblood Europe and USA	Yes	MATADOR 2250,NA,JUTLAND HORSE	MASSA,1916,JUTLAND HORSE	OPPENHEIM LXII,1859,GBR					Crown	daC_Ad-b*	rDT_1	daC_Ad-b	Yes	Ancestry signature determination	Spanish/Coldblood	Bozlak et al., 2023	hair	Wallner/Brem
Sample413	Schleswig Coldblood	Jutland (Denmark/Germany)	CentralWest Europe		Coldblood	Coldblood Europe and USA	Yes	JUNKER,1969,SCHLESWIG COLDBLOOD	FAUST,1949,BOULONNAIS HORSE						Crown	daC_Ad-h*	rOR_1	daC_Ad-h	Yes	Ancestry signature determination	Spanish/Coldblood	Bozlak et al., 2023	hair	Wallner/Brem
Sample414	Schleswig Coldblood	Jutland (Denmark/Germany)	CentralWest Europe		Coldblood	Coldblood Europe and USA	Yes	NIMTOFTE PLAGEN 2235,1962,JUTLAND HORSE	MASSA,1916,JUTLAND HORSE	OPPENHEIM LXII,1859,GBR					Crown	daC_Ad-h*	rOR_1	daC_Ad-h	Yes	Ancestry signature determination	Spanish/Coldblood	Bozlak et al., 2023	hair	Wallner/Brem
Sample415	Schleswig Coldblood	Jutland (Denmark/Germany)	CentralWest Europe		Coldblood	Coldblood Europe and USA	Yes	JUNKER,1969,SCHLESWIG COLDBLOOD	FAUST,1949,BOULONNAIS HORSE						Crown	daC_Ad-b*	rDT_1	daC_Ad-b	Yes	Ancestry signature determination	Spanish/Coldblood	Bozlak et al., 2023	hair	Wallner/Brem
Sample416	Schleswig Coldblood	Jutland (Denmark/Germany)	CentralWest Europe		Coldblood	Coldblood Europe and USA	Yes	JUNKER,1969,SCHLESWIG COLDBLOOD	FAUST,1949,BOULONNAIS HORSE						Crown	daC_Ad-h*	rOR_1	daC_Ad-h	Yes	Ancestry signature determination	Spanish/Coldblood	Bozlak et al., 2023	hair	Wallner/Brem
Sample417	Rhenish German Coldblood	Germany	CentralWest Europe		Coldblood	Coldblood Europe and USA	Yes	ORNDORFF'S CONGOLAISE CLASSIC,NA							Crown	daC_Ad-hA1*	fWP_1	daC_Ad-h	Yes	Ancestry signature determination	Spanish/Coldblood	Bozlak et al., 2023	hair	Wallner/Brem
Sample418	Rhenish German Coldblood	Germany	CentralWest Europe		Coldblood	Coldblood Europe and USA	Yes	BERTHOLD,1985,RHENISH GERMAN COLDBLOOD	GAULIOS D'ATH,1940,BELGIAN DRAFT						Crown	daC_Ad-hA1*	fWP_1	daC_Ad-h	Yes	Ancestry signature determination	Spanish/Coldblood	Bozlak et al., 2023	hair	Wallner/Brem
Sample419	Saxony Thuringian Coldblood	Germany	CentralWest Europe		Coldblood	Coldblood Europe and USA	Yes	FAENGER1852,1978,RHENISH GERMAN COLDBLOOD	GAULOIS DU MONCEAU,1922,BELGIAN DRAFT	ORANGE I,1863,BELGIAN DRAFT					Crown	daC_Ad-hA1a	qAA_1	daC_Ad-h	Yes	Ancestry signature determination	Coldblood	Bozlak et al., 2023	hair	Wallner/Brem
Sample42	Haflinger	Austria	CentralWest Europe		Local riding and lightdraft-Europe, USA and other colonial territories	Local Europe/USA/other territories	Yes	BOZEN,1964,HAFLINGER	BOLZANO,1915,HAFLINGER	FOLIE 249,1874,ITA_HAFLINGER	EL BEDAVI,1817,SYR_ARABIAN DB				Crown	daC_Ad-hC	fXA_1	daC_Ad-h	No	Ancestry prediction - shown in Figure 4	Spanish	Bozlak et al., 2023	blood	Wallner/Brem
Sample420	Rhenish German Coldblood	Germany	CentralWest Europe		Coldblood	Coldblood Europe and USA	Yes	AVANT,1958,RHENISH GERMAN COLDBLOOD	AVENIR D'HERSE,1921,BELGIAN DRAFT	ORANGE I,1863,BELGIAN DRAFT					Crown	daC_Ad-hA1a	qAA_1	daC_Ad-h	Yes	Ancestry signature determination	Coldblood	Bozlak et al., 2023	hair	Wallner/Brem
Sample421	Rhenish German Coldblood	Germany	CentralWest Europe		Coldblood	Coldblood Europe and USA	Yes	OFFENBACH,1959,RHENISH GERMAN COLDBLOOD	AVENIR D'HERSE,1921,BELGIAN DRAFT	ORANGE I,1863,BELGIAN DRAFT					Crown	daC_Ad-hA1a	qAA_1	daC_Ad-h	Yes	Ancestry signature determination	Coldblood	Bozlak et al., 2023	hair	Wallner/Brem
Sample422	Rhenish German Coldblood	Germany	CentralWest Europe		Coldblood	Coldblood Europe and USA	Yes	BUFFALO DE ROMIEE,1965,BELGIAN DRAFT	AVENIR D'HERSE,1921,BELGIAN DRAFT	ORANGE I,1863,BELGIAN DRAFT					Crown	daC_Ad-hA1a	qAA_1	daC_Ad-h	Yes	Ancestry signature determination	Coldblood	Bozlak et al., 2023	hair	Wallner/Brem
Sample423	Shire Horse	United Kingdom	North Europe		Coldblood	Coldblood British	Yes	HILLMOOR FORECAST,1958,SHIRE HORSE							Crown	daC_Ad-bS	eAPT_1	daC_Ad-b	Yes	Ancestry signature determination	Coldblood	Bozlak et al., 2023	hair	Wallner/Brem
Sample424	Shire Horse	United Kingdom	North Europe		Coldblood	Coldblood British	Yes	HILLMOOR FORECAST,1958,SHIRE HORSE							Crown	daC_Ad-bS	eAPT_1	daC_Ad-b	Yes	Ancestry signature determination	Coldblood	Bozlak et al., 2023	hair	Wallner/Brem
Sample425	Coldblood Trotter	Sweden	North Europe		Coldblood	Coldblood Europe and USA	Yes	JAHNUAR,1963,DRAFT TROTTER	TRYGVE,1921,DRAFT TROTTER	GYLLER,1861,DOLE-GUDBRANDSDAL	HUSEBY ODIN,1836,DOLE-GUDBRANDSDAL	HIGHFLYER,1774,GBR_THOROUGHBRED	TARTAR,1743,GBR_THOROUGHBRED	BYERLEY TURK,1679,NA	Non Crown	da1_N	rBA_1	Non Crown	No	Ancestry prediction - not visualized	Non Crown	Bozlak et al., 2023	DNA provided	Lindgren
Sample426	Coldblood Trotter	Sweden	North Europe		Coldblood	Coldblood Europe and USA	Yes	SJUR,1960,DRAFT TROTTER	TRYGG,1914,DRAFT TROTTER	DALEGUDBRAND,1891,DOLE-GUDBRANDSDAL	HINGST FR GUDBRANDSDALEN,1846,DOLE-GUDBRANDSDAL				Non Crown	da1_N	rBA_1	Non Crown	No	Ancestry prediction - not visualized	Non Crown	Bozlak et al., 2023	DNA provided	Lindgren
Sample427	Coldblood Trotter	Sweden	North Europe		Coldblood	Coldblood Europe and USA	Yes	GRANVAR,1958,DRAFT TROTTER	TRYGVE,1921,DRAFT TROTTER	GYLLER,1861,DOLE-GUDBRANDSDAL	HUSEBY ODIN,1836,DOLE-GUDBRANDSDAL	HIGHFLYER,1774,GBR_THOROUGHBRED	TARTAR,1743,GBR_THOROUGHBRED	BYERLEY TURK,1679,NA	Non Crown	da1_N	rBA_1	Non Crown	No	Ancestry prediction - not visualized	Non Crown	Bozlak et al., 2023	DNA provided	Lindgren
Sample428	Coldblood Trotter	Sweden	North Europe		Coldblood	Coldblood Europe and USA	Yes	SKARVAR,1977,DRAFT TROTTEGRANVAR,1958,DRAFT TROTTER	TRYGVE,1921,DRAFT TROTTER	GYLLER,1861,DOLE-GUDBRANDSDAL	HUSEBY ODIN,1836,DOLE-GUDBRANDSDAL	HIGHFLYER,1774,GBR_THOROUGHBRED	TARTAR,1743,GBR_THOROUGHBRED	BYERLEY TURK,1679,NA	Non Crown	da1_N	rBA_1	Non Crown	No	Ancestry prediction - not visualized	Non Crown	Bozlak et al., 2023	DNA provided	Lindgren
Sample429	North Swedish Draft	Sweden	North Europe		Coldblood	Coldblood Europe and USA	Yes	UNIKUM,1975,NORTH SWEDISH DRAFT	DICK,1927,NORTH SWEDISH DRAFT	DRAUPNER,1898,DOLE-GUDBRANDSDAL	HINGST FR GUDBRANDSDALEN,1846,DOLE-GUDBRANDSDAL				Non Crown	da1_N	rBA_1	Non Crown	No	Ancestry prediction - not visualized	Non Crown	Bozlak et al., 2023	DNA provided	Lindgren
Sample43	Haflinger	Austria	CentralWest Europe		Local riding and lightdraft-Europe, USA and other colonial territories	Local Europe/USA/other territories	Yes	BOZEN,1964,HAFLINGER	BOLZANO,1915,HAFLINGER	FOLIE 249,1874,ITA_HAFLINGER	EL BEDAVI,1817,SYR_ARABIAN DB				Crown	daC_Ad-hC	fXA_1	daC_Ad-h	No	Ancestry prediction - shown in Figure 4	Spanish	Bozlak et al., 2023	blood	Wallner/Brem
Sample430	North Swedish Draft	Sweden	North Europe		Coldblood	Coldblood Europe and USA	Yes	TROMAN,1977,NORTH SWEDISH DRAFT	UNGER,1922,NORTH SWEDISH DRAFT	DRAUPNER,1898,DOLE-GUDBRANDSDAL	HINGST FR GUDBRANDSDALEN,1846,DOLE-GUDBRANDSDAL				Non Crown	da1_N	rBA_1	Non Crown	No	Ancestry prediction - not visualized	Non Crown	Bozlak et al., 2023	DNA provided	Lindgren
Sample431	North Swedish Draft	Sweden	North Europe		Coldblood	Coldblood Europe and USA	Yes	BOJMAN,1984,NORTH SWEDISH DRAFT	UNGER,1922,NORTH SWEDISH DRAFT	DRAUPNER,1898,DOLE-GUDBRANDSDAL	HINGST FR GUDBRANDSDALEN,1846,DOLE-GUDBRANDSDAL				Non Crown	da1_N	rBA_1	Non Crown	No	Ancestry prediction - not visualized	Non Crown	Bozlak et al., 2023	DNA provided	Lindgren
Sample432	Ardennes	France	CentralWest Europe		Coldblood	Coldblood Europe and USA	Yes	INFERNAL DE BORLON,1956,NA							Crown	daC_Ad-hA1a	qAA_1	daC_Ad-h	Yes	Ancestry signature determination	Coldblood	Bozlak et al., 2023	DNA provided	Lindgren
Sample433	Ardennes	France	CentralWest Europe		Coldblood	Coldblood Europe and USA	Yes	AJNID,1973,ARDENNES	AJAX DE LA COUR,1910,ARDENNES	ORANGE I,1863,BELGIAN DRAFT					Crown	daC_Ad-hA1a	qAA_1	daC_Ad-h	Yes	Ancestry signature determination	Coldblood	Bozlak et al., 2023	DNA provided	Lindgren
Sample434	Ardennes	France	CentralWest Europe		Coldblood	Coldblood Europe and USA	Yes	ARDENT DE JEMEPPE,1961,ARDENNES							Crown	daC_Ad-hA1a	qAA_1	daC_Ad-h	Yes	Ancestry signature determination	Coldblood	Bozlak et al., 2023	DNA provided	Lindgren
Sample435	Ardennes	France	CentralWest Europe		Coldblood	Coldblood Europe and USA	Yes	AKROBAT,1978,ARDENNES	GASCON DE MONTIGNY,1915,ARDENNES	BAYARD,1864,BELGIAN DRAFT					Crown	daC_Ad-hA1*	fWP_1	daC_Ad-h	Yes	Ancestry signature determination	Spanish/Coldblood	Bozlak et al., 2023	DNA provided	Lindgren
Sample436	Cleveland Bay	United Kingdom	North Europe		Riding Europe and USA	Riding Europe and USA	Yes	FOREST FARNON,1978,CLEVELAND BAY	LUCIFER,1937,CLEVELAND BAY	BRILLIANT,1861,CLEVELAND BAY	CLEVELAND,1820,CLEVELAND BAY				Crown	daC_Tb-oB*	fUJ_1	daC_Tb-oB*	No	Ancestry prediction - shown in Figure S6	West Asian	Bozlak et al., 2023	hair	Wallner/Brem
Sample437	Cleveland Bay	United Kingdom	North Europe		Riding Europe and USA	Riding Europe and USA	Yes	LEVENMOUTH IMPECCABLE,1983,CLEVELAND BAY	MORNING STAR,1935,CLEVELAND BAY	BRILLIANT,1861,CLEVELAND BAY	CLEVELAND,1820,CLEVELAND BAY				Crown	daC_Tb-oB*	fUJ_1	daC_Tb-oB*	No	Ancestry prediction - shown in Figure S6	West Asian	Bozlak et al., 2023	hair	Wallner/Brem
Sample438	Cleveland Bay	United Kingdom	North Europe		Riding Europe and USA	Riding Europe and USA	Yes	ALLERON BECK,1966,CLEVELAND BAY	GRANGE LAD,1916,CLEVELAND BAY	BRILLIANT,1861,CLEVELAND BAY	CLEVELAND,1820,CLEVELAND BAY				Crown	daC_Tb-oB*	fUJ_1	daC_Tb-oB*	No	Ancestry prediction - shown in Figure S6	West Asian	Bozlak et al., 2023	hair	Wallner/Brem
Sample439	Irish Draught	Ireland	North Europe		Coldblood	Coldblood Europe and USA	Yes	GROVENOR_LAD,IRISH_DRAUGHT							Crown	daC_Ad-bS	eAPT_1	daC_Ad-b	Yes	Ancestry signature determination	Coldblood	Bozlak et al., 2023	hair	Wallner/Brem
Sample44	Shetland Pony	United Kingdom	North Europe		Local riding and lightdraft-Europe, USA and other colonial territories	Local Europe/USA/other territories	No	no tail lane							Non Crown	da1_N	rBA_1	Non Crown	No	Ancestry prediction - shown in Figure 4	Non Crown	Bozlak et al., 2023	blood	Wallner/Brem
Sample440	Irish Draught	Ireland	North Europe		Coldblood	Coldblood Europe and USA	Yes	KANTGOTHER_PRIDE,,IRISH_DRAUGHT							Crown	daC_Tb-dW*	fWM_1	daC_Tb-d	Yes	Ancestry signature determination	Thoroughbred	Bozlak et al., 2023	hair	Wallner/Brem
Sample441	Irish Draught	Ireland	North Europe		Coldblood	Coldblood Europe and USA	Yes	FLAGMOUNT DIAMOND,1976,IRISH DRAUGHT	BREHON LAW,1916,IRISH DRAUGHT	OLD SIR HENRY,,IRISH DRAUGHT					Crown	daC_Ad-bS	eAPT_1	daC_Ad-b	Yes	Ancestry signature determination	Coldblood	Bozlak et al., 2023	hair	Wallner/Brem
Sample442	Clydesdale	United Kingdom	North Europe		Coldblood	Coldblood British	Yes	GLENORD COMET,NA,CLYDESDALE	CRAIGIE SUPREME COMMANDER,1943,CLYDESDALE						Crown	daC_Ad-bS	eAPT_1	daC_Ad-b	Yes	Ancestry signature determination	Coldblood	Bozlak et al., 2023	hair	Wallner/Brem
Sample443	Clydesdale	United Kingdom	North Europe		Coldblood	Coldblood British	Yes	TORRS RENOWN,NA,CLYDESDALE	HYPERION,1933,CLYDESDALE	PRINCE OF WALES,1866,CLYDESDALE	SCOTSMAN,1830,CLYDESDALE				Crown	daC_Ad-bS	eAPT_1	daC_Ad-b	Yes	Ancestry signature determination	Coldblood	Bozlak et al., 2023	hair	Wallner/Brem
Sample444	Clydesdale	United Kingdom	North Europe		Coldblood	Coldblood British	Yes	HAYSTON IDEAL,NA,CLYDESDALE	HYPERION,1933,CLYDESDALE	PRINCE OF WALES,1866,CLYDESDALE	SCOTSMAN,1830,CLYDESDALE				Crown	daC_Ad-bS	eAPT_1	daC_Ad-b	Yes	Ancestry signature determination	Coldblood	Bozlak et al., 2023	hair	Wallner/Brem
Sample445	Clydesdale	United Kingdom	North Europe		Coldblood	Coldblood British	Yes	TORRS RENOWN,NA,CLYDESDALE	HYPERION,1933,CLYDESDALE	PRINCE OF WALES,1866,CLYDESDALE	SCOTSMAN,1830,CLYDESDALE				Crown	daC_Ad-bS	eAPT_1	daC_Ad-b	Yes	Ancestry signature determination	Coldblood	Bozlak et al., 2023	hair	Wallner/Brem
Sample446	Clydesdale	United Kingdom	North Europe		Coldblood	Coldblood British	Yes	GLENORD COMET,NA,CLYDESDALE	CRAIGIE SUPREME COMMANDER,1943,CLYDESDALE						Crown	daC_Ad-bS	eAPT_1	daC_Ad-b	Yes	Ancestry signature determination	Coldblood	Bozlak et al., 2023	hair	Wallner/Brem
Sample447	Shire Horse	United Kingdom	North Europe		Coldblood	Coldblood British	No	no tail lane							Crown	daC_Ad-bS	eAPT_1	daC_Ad-b	Yes	Ancestry signature determination	Coldblood	Bozlak et al., 2023	hair	Wallner/Brem
Sample448	Shire Horse	United Kingdom	North Europe		Coldblood	Coldblood British	No	no tail lane							Crown	daC_Ad-bS	eAPT_1	daC_Ad-b	Yes	Ancestry signature determination	Coldblood	Bozlak et al., 2023	hair	Wallner/Brem
Sample449	Shire Horse	United Kingdom	North Europe		Coldblood	Coldblood British	No	no tail lane							Crown	daC_Ad-bS	eAPT_1	daC_Ad-b	Yes	Ancestry signature determination	Coldblood	Bozlak et al., 2023	hair	Wallner/Brem
Sample45	Shetland Pony	United Kingdom	North Europe		Local riding and lightdraft-Europe, USA and other colonial territories	Local Europe/USA/other territories	No	no tail lane							Non Crown	da1_N	rBA_1	Non Crown	No	Ancestry prediction - shown in Figure 4	Non Crown	Bozlak et al., 2023	blood	Wallner/Brem
Sample450	Suffolk Punch	United Kingdom	North Europe		Coldblood	Coldblood British	No	no tail lane							Crown	daC_Ad-h*	rOR_1	daC_Ad-h	Yes	Ancestry signature determination	Spanish/Coldblood	Bozlak et al., 2023	hair	Wallner/Brem
Sample451	Suffolk Punch	United Kingdom	North Europe		Coldblood	Coldblood British	Yes	COLONY PREMIER,1959,SUFFOLK PUNCH	SUDBOURNE BEAU-BROCADE,1912,SUFFOLK PUNCH	CUP-BEARER 2ND,NA,SUFFOLK PUNCH	GROOMS RAMPER,1815,SUFFOLK PUNCH	CRISP'S HORSE OF UFFORD,1768,SUFFOLK PUNCH			Crown	daC_Ad-b*	rDT_1	daC_Ad-b	Yes	Ancestry signature determination	Spanish/Coldblood	Bozlak et al., 2023	hair	Wallner/Brem
Sample452	Clydesdale	United Kingdom	North Europe		Coldblood	Coldblood British	No	no tail lane							Crown	daC_Ad-bS	eAPT_1	daC_Ad-b	Yes	Ancestry signature determination	Coldblood	Bozlak et al., 2023	hair	Wallner/Brem
Sample453	Ardennes	France	CentralWest Europe		Coldblood	Coldblood Europe and USA	No	no tail lane							Crown	daC_Ad-hA1a	qAA_1	daC_Ad-h	Yes	Ancestry signature determination	Coldblood	Bozlak et al., 2023	hair	Wallner/Brem
Sample454	Percheron	France	CentralWest Europe		Coldblood	Coldblood Europe and USA	No	no tail lane							Crown	daC_Ad-h*	rOR_1	daC_Ad-h	Yes	Ancestry signature determination	Spanish/Coldblood	Bozlak et al., 2023	hair	Wallner/Brem
Sample455	Percheron	France	CentralWest Europe		Coldblood	Coldblood Europe and USA	No	no tail lane							Crown	daC_Ad-h*	rOR_1	daC_Ad-h	Yes	Ancestry signature determination	Spanish/Coldblood	Bozlak et al., 2023	hair	Wallner/Brem
Sample456	Percheron	France	CentralWest Europe		Coldblood	Coldblood Europe and USA	Yes	SILVER SHADOW SHEIK,NA,PERCHERON							Crown	daC_Ad-h*	rOR_1	daC_Ad-h	Yes	Ancestry signature determination	Spanish/Coldblood	Bozlak et al., 2023	hair	Wallner/Brem
Sample457	Percheron	France	CentralWest Europe		Coldblood	Coldblood Europe and USA	No	no tail lane							Crown	daC_Ad-h*	rOR_1	daC_Ad-h	Yes	Ancestry signature determination	Spanish/Coldblood	Bozlak et al., 2023	hair	Wallner/Brem
Sample458	Percheron	France	CentralWest Europe		Coldblood	Coldblood Europe and USA	Yes	LORENZO DU GUILLOUX,NA,PERCHERON							Crown	daC_Ad-h*	rOR_1	daC_Ad-h	Yes	Ancestry signature determination	Spanish/Coldblood	Bozlak et al., 2023	hair	Wallner/Brem
Sample459	Percheron	France	CentralWest Europe		Coldblood	Coldblood Europe and USA	Yes	SILVER SHADOW SHEIK,NA,PERCHERON							Crown	daC_Ad-h*	rOR_1	daC_Ad-h	Yes	Ancestry signature determination	Spanish/Coldblood	Bozlak et al., 2023	hair	Wallner/Brem
Sample46	Shetland Pony	United Kingdom	North Europe		Local riding and lightdraft-Europe, USA and other colonial territories	Local Europe/USA/other territories	No	no tail lane							Non Crown	da1_N	rBA_1	Non Crown	No	Ancestry prediction - shown in Figure 4	Non Crown	Bozlak et al., 2023	blood	Wallner/Brem
Sample460	Percheron	France	CentralWest Europe		Coldblood	Coldblood Europe and USA	Yes	QUIDAM CRUISER SHEIK,NA,PERCHERON							Crown	daC_Ad-h*	rOR_1	daC_Ad-h	Yes	Ancestry signature determination	Spanish/Coldblood	Bozlak et al., 2023	hair	Wallner/Brem
Sample461	Shire Horse	United Kingdom	North Europe		Coldblood	Coldblood British	Yes	EDINGALE MASCOT,1974,SHIRE HORSE	KNOTTINGLEY MAJOR,1914,SHIRE HORSE						Crown	daC_Ad-bS	eAPT_1	daC_Ad-b	Yes	Ancestry signature determination	Coldblood	Bozlak et al., 2023	hair	Wallner/Brem
Sample462	Suffolk Punch	United Kingdom	North Europe		Coldblood	Coldblood British	Yes	MARQUIS OF BRANCASTER,1991,SUFFOLK PUNCH	SUDBOURNE BEAU-BROCADE,1912,SUFFOLK PUNCH	CUP-BEARER 2ND,NA,SUFFOLK PUNCH	GROOMS RAMPER,1815,SUFFOLK PUNCH	CRISP'S HORSE OF UFFORD,1768,SUFFOLK PUNCH			Crown	daC_Ad-b*	rDT_1	daC_Ad-b	Yes	Ancestry signature determination	Spanish/Coldblood	Bozlak et al., 2023	hair	Wallner/Brem
Sample463	Clydesdale	United Kingdom	North Europe		Coldblood	Coldblood British	Yes	GLENORD COMET,NA,CLYDESDALE	CRAIGIE SUPREME COMMANDER,1943,CLYDESDALE						Crown	daC_Ad-bS	eAPT_1	daC_Ad-b	Yes	Ancestry signature determination	Coldblood	Bozlak et al., 2023	hair	Wallner/Brem
Sample464	Soviet Heavy Draft	Russia	North Asia		Coldblood	Coldblood Asia	Yes	REPNYAK,1978	HAROLD,1924,BRABANT,from Holland	ORANGE I,1863,BELGIAN DRAFT					Crown	daC_Ad-hA1a	qAA_1	daC_Ad-h	Yes	Ancestry signature determination	Coldblood	Bozlak et al., 2023	hair	Kalinkova/Zaitev/Kalashnikov
Sample465	Soviet Heavy Draft	Russia	North Asia		Coldblood	Coldblood Asia	Yes	ROMBIK,1982	INDIGÈNE DE LEVAL,1923,BRABANT,from Belgium	ORANGE I,1863,BELGIAN DRAFT					Crown	daC_Ad-hA1a	qAA_1	daC_Ad-h	Yes	Ancestry signature determination	Coldblood	Bozlak et al., 2023	hair	Kalinkova/Zaitev/Kalashnikov
Sample466	Soviet Heavy Draft	Russia	North Asia		Coldblood	Coldblood Asia	Yes	FAKEL,1972	BEAUJEU,1919,from Belgium	ORANGE I,1863,BELGIAN DRAFT					Crown	daC_Ad-hA1a	qAA_1	daC_Ad-h	Yes	Ancestry signature determination	Coldblood	Bozlak et al., 2023	hair	Kalinkova/Zaitev/Kalashnikov
Sample467	Russian Heavy Draft	Russia	North Asia		Coldblood	Coldblood Asia	Yes	BARBARIS,1986,COLDBLOOD	CAPITAINE,1924,BRABANT,from France						Crown	daC_Ad-hA1*	fWP_1	daC_Ad-h	Yes	Ancestry signature determination	Spanish/Coldblood	Bozlak et al., 2023	hair	Kalinkova/Zaitev/Kalashnikov
Sample468	Russian Heavy Draft	Russia	North Asia		Coldblood	Coldblood Asia	Yes	1479 SDVIG,1977	327 LAZUTCHIK,1936	KOLCHAN,1888	PAKHAR,ARDENNES,from Belgium				Crown	daC_Ad-h*	rOR_1	daC_Ad-h	Yes	Ancestry signature determination	Spanish/Coldblood	Bozlak et al., 2023	hair	Kalinkova/Zaitev/Kalashnikov
Sample469	Russian Heavy Draft	Russia	North Asia		Coldblood	Coldblood Asia	Yes	1354 PROGUL,1975	327 LAZUTCHIK,1936	KOLCHAN,1888	PAKHAR,ARDENNES,from Belgium				Crown	daC_Ad-h*	rOR_1	daC_Ad-h	Yes	Ancestry signature determination	Spanish/Coldblood	Bozlak et al., 2023	hair	Kalinkova/Zaitev/Kalashnikov
Sample47	Haflinger	Austria	CentralWest Europe		Local riding and lightdraft-Europe, USA and other colonial territories	Local Europe/USA/other territories	Yes	MOHAMMED,1969,HAFLINGER	HIRN-MANDL I,1912,HAFLINGER	FOLIE 249,1874,ITA_HAFLINGER	EL BEDAVI,1817,SYR_ARABIAN DB				Crown	daC_Ad-hC	fXA_1	daC_Ad-h	No	Ancestry prediction - shown in Figure 4	Spanish	Bozlak et al., 2023	blood	Wallner/Brem
Sample470	Russian Heavy Draft	Russia	North Asia		Coldblood	Coldblood Asia	Yes	1479 SDVIG,1977	327 LAZUTCHIK,1936	KOLCHAN,1888	PAKHAR,ARDENNES,from Belgium				Crown	daC_Ad-h*	rOR_1	daC_Ad-h	Yes	Ancestry signature determination	Spanish/Coldblood	Bozlak et al., 2023	hair	Kalinkova/Zaitev/Kalashnikov
Sample471	Russian Heavy Draft	Russia	North Asia		Coldblood	Coldblood Asia	Yes	1280 SMYSL,1968,COLDBLOOD	364 RINVAL,1921,COLDBLOOD	BOSLER I,about 1870,from Belgium					Crown	daC_Ad-bM	eBZ_1	daC_Ad-b	Yes	Ancestry signature determination	Spanish/Coldblood	Bozlak et al., 2023	hair	Kalinkova/Zaitev/Kalashnikov
Sample472	Vladimir Horse	Russia	North Asia		Coldblood	Coldblood Asia	Yes	529 KHITRETS,1980	LORD JAMES,1911,CLYDESDALE	CONQUEROR,1868,CLYDESDALE	GLANCER I,CLYDESDALE				Crown	daC_Ad-b*	rDT_1	daC_Ad-b	Yes	Ancestry signature determination	Spanish/Coldblood	Bozlak et al., 2023	hair	Kalinkova/Zaitev/Kalashnikov
Sample473	Vladimir Horse	Russia	North Asia		Coldblood	Coldblood Asia	Yes	497 LIMONAD,1976,VLADIMIR HORSE	108 SATURN,1935,VLADIMIR HORSE						Crown	daC_Ad-bS	eAPT_1	daC_Ad-b	Yes	Ancestry signature determination	Coldblood	Bozlak et al., 2023	hair	Kalinkova/Zaitev/Kalashnikov
Sample474	Vladimir Horse	Russia	North Asia		Coldblood	Coldblood Asia	Yes	456 GANDIKAP,1977	BORDER BRAN,1910 ,CLYDESDALE	CONQUEROR,1868,CLYDESDALE	GLANCER I,CLYDESDALE				Crown	daC_Ad-b*	rDT_1	daC_Ad-b	Yes	Ancestry signature determination	Spanish/Coldblood	Bozlak et al., 2023	hair	Kalinkova/Zaitev/Kalashnikov
Sample475	Castillonais	France	CentralWest Europe		Coldblood	Coldblood Europe and USA	Yes	QUEL POMPON,1982,CASTILLONNAIS							Crown	daC_Ad-hA1*	fWP_1	daC_Ad-h	Yes	Ancestry signature determination	Spanish/Coldblood	Bozlak et al., 2023	hair	Wallner/Brem
Sample476	Marwari Horse	India	South Asia		Local riding and lightdraft-Asia	Local Asia	No	no tail lane							Crown	daC_Ao-aM	sAN	daC_Ao-aM	Yes	Ancestry signature determination	West Asian	Bozlak et al., 2023	hair	Wallner/Brem
Sample477	Marwari Horse	India	South Asia		Local riding and lightdraft-Asia	Local Asia	No	no tail lane							Crown	daC_Ao-aM	sAN	daC_Ao-aM	Yes	Ancestry signature determination	West Asian	Bozlak et al., 2023	hair	Wallner/Brem
Sample478	Marwari Horse	India	South Asia		Local riding and lightdraft-Asia	Local Asia	No	no tail lane							Crown	daC_Ao-aM	sAN	daC_Ao-aM	Yes	Ancestry signature determination	West Asian	Bozlak et al., 2023	hair	Wallner/Brem
Sample479	Marwari Horse	India	South Asia		Local riding and lightdraft-Asia	Local Asia	No	no tail lane							Crown	daC_Ao-aM	sAN	daC_Ao-aM	Yes	Ancestry signature determination	West Asian	Bozlak et al., 2023	hair	Wallner/Brem
Sample48	Haflinger	Austria	CentralWest Europe		Local riding and lightdraft-Europe, USA and other colonial territories	Local Europe/USA/other territories	Yes	SERFAUS,1977,HAFLINGER	MANDEL I,1914,HAFLINGER	FOLIE 249,1874,ITA_HAFLINGER	EL BEDAVI,1817,SYR_ARABIAN DB				Crown	daC_Ad-hC	fXA_1	daC_Ad-h	No	Ancestry prediction - shown in Figure 4	Spanish	Bozlak et al., 2023	blood	Wallner/Brem
Sample480	Marwari Horse	India	South Asia		Local riding and lightdraft-Asia	Local Asia	No	no tail lane							Crown	daC_Ao-aM	sAN	daC_Ao-aM	Yes	Ancestry signature determination	West Asian	Bozlak et al., 2023	hair	Wallner/Brem
Sample481	Marwari Horse	India	South Asia		Local riding and lightdraft-Asia	Local Asia	No	no tail lane							Crown	daC_Ao-aM	sAN	daC_Ao-aM	Yes	Ancestry signature determination	West Asian	Bozlak et al., 2023	hair	Wallner/Brem
Sample482	Marwari Horse	India	South Asia		Local riding and lightdraft-Asia	Local Asia	No	no tail lane							Crown	daC_Ao-aM	sAN	daC_Ao-aM	Yes	Ancestry signature determination	West Asian	Bozlak et al., 2023	hair	Wallner/Brem
Sample483	Old Austrian Warmblood	Austria	CentralWest Europe		Riding Europe and USA	Riding Europe and USA	Yes	PRZEDSWIT X,1952							Crown	daC_Tb-oB3b	rJ_1	daC_Tb-oB3b	No	Ancestry prediction - shown in Figure S6	Thoroughbred	Bozlak et al., 2023	hair	Wallner/Brem
Sample484	Old Austrian Warmblood	Austria	CentralWest Europe		Thoroughbred	Thoroughbred lines	Yes	FURIOSO XLI,1984,WARMBLOOD	FURIOSO XIII,1931,FURIOSO	FURIOSO VIII,1887,FURIOSO	FURIOSO,1836,THOROUGHBRED	HIGHFLYER,1774,GBR_THOROUGHBRED	TARTAR,1743,GBR_THOROUGHBRED	BYERLEY TURK,1679,NA	Crown	daC_Tb-oB1	fBVB_1	daC_Tb-oB1	Yes	Ancestry signature determination	West Asian/Arabian/Thoroughbred	Bozlak et al., 2023	blood and/or hair	Wallner/Brem
Sample485	Old Austrian Warmblood	Austria	CentralWest Europe		Riding Europe and USA	Riding Europe and USA	Yes	PRZEDSWIT X,1952							Crown	daC_Tb-oB3b	rJ_1	daC_Tb-oB3b	No	Ancestry prediction - shown in Figure S6	Thoroughbred	Bozlak et al., 2023	hair	Wallner/Brem
Sample486	Old Austrian Warmblood	Austria	CentralWest Europe		Thoroughbred	Thoroughbred lines	Yes	PRZEDSWIT XIII,1963,AUSTRIAN WARMBLOOD	PRZEDSWIT IX,1930,AUSTRIAN WARMBLOOD	PRZEDSWIT II,1889,NA	MELBOURNE,1834,GBR_THOROUGHBRED	SORCERER,1796,GBR_THOROUGHBRED	GODOLPHIN ARABIAN,1724,NA		Crown	daC_Tb-oB3b	rJ_1	daC_Tb-oB3b	Yes	Ancestry signature determination	Thoroughbred	Bozlak et al., 2023	hair	Wallner/Brem
Sample487	Old Austrian Warmblood	Austria	CentralWest Europe		Arabian	Arabian lines	Yes	EISING,1982,ARABIAN	KUHAILAN HAIFI,1923,RUALLA ANAZEH_ARABIAN DB						Crown	daC_Ao-a1D2	qW_1	daC_Ao-a1D	Yes	Ancestry signature determination	Arabian	Bozlak et al., 2023	hair	Wallner/Brem
Sample488	Old Austrian Warmblood	Austria	CentralWest Europe		Thoroughbred	Thoroughbred lines	Yes	104 PRZEDSWIT X-73,1976	165 PRZEDSWIT VII-4,1925	PRZEDSWIT VI,1893	MELBOURNE,1834,GBR_THOROUGHBRED	SORCERER,1796,GBR_THOROUGHBRED	GODOLPHIN ARABIAN,1724,NA		Crown	daC_Tb-oB3b	rJ_1	daC_Tb-oB3b	Yes	Ancestry signature determination	Thoroughbred	Bozlak et al., 2023	hair	Wallner/Brem
Sample489	Old Austrian Warmblood	Austria	CentralWest Europe		Riding Europe and USA	Riding Europe and USA	No	no tail lane							Crown	daC_Tb-dW1	rD_1	daC_Tb-d	No	Ancestry prediction - shown in Figure S6	Thoroughbred	Bozlak et al., 2023	hair	Wallner/Brem
Sample49	Baden Wuerttemberg Warmblood	Germany	CentralWest Europe		Thoroughbred	Thoroughbred lines	Yes	GRUNDSTEIN,1975,GER_HANOVERIAN WARMBLOOD	GOLDFISCH II,1935,GER_HANOVERIAN WARMBLOOD	PLUTUS,1863,GBR_THOROUGHBRED	TOUCHSTONE,1831,GBR_THOROUGHBRED	ECLIPSE,1764,GBR_THOROUGHBRED	SQUIRT,1732,GBR_THOROUGHBRED	DARLEY ARABIAN,1700,SYR_FDAAN_ARABIAN DB	Crown	daC_Tb-dW1	rD_1	daC_Tb-d	Yes	Ancestry signature determination	Thoroughbred	Bozlak et al., 2023	hair	Wallner/Brem
Sample490	Old Austrian Warmblood	Austria	CentralWest Europe		Thoroughbred	Thoroughbred lines	Yes	PRZEDSWIT XIII,1963,AUSTRIAN WARMBLOOD	PRZEDSWIT IX,1930,AUSTRIAN WARMBLOOD	PRZEDSWIT II,1889,NA	MELBOURNE,1834,GBR_THOROUGHBRED	SORCERER,1796,GBR_THOROUGHBRED	GODOLPHIN ARABIAN,1724,NA		Crown	daC_Tb-oB3b	rJ_1	daC_Tb-oB3b	Yes	Ancestry signature determination	Thoroughbred	Bozlak et al., 2023	hair	Wallner/Brem
Sample491	Heavy Warmblood	Germany	CentralWest Europe		Thoroughbred	Thoroughbred lines	Yes	ELTON,1983,GER_HEAVY WARMBLOOD	EDELKNABE,1931,GER_OLDENBURG WARMBLOOD	INTROUVABLE,1860,FRA_ANGLO NORMAN	SYLVIO,1826,FRA_THOROUGHBRED	HIGHFLYER,1774,GBR_THOROUGHBRED	TARTAR,1743,GBR_THOROUGHBRED	BYERLEY TURK,1679,NA	Crown	daC_Tb-oB1	fBVB_1	daC_Tb-oB1	Yes	Ancestry signature determination	West Asian/Arabian/Thoroughbred	Bozlak et al., 2023	hair	Wallner/Brem
Sample492	Heavy Warmblood	Germany	CentralWest Europe		Thoroughbred	Thoroughbred lines	Yes	EDELFALK,1958,GER_OLDENBURG WARMBLOOD	EDELKNABE,1931,GER_OLDENBURG WARMBLOOD	INTROUVABLE,1860,FRA_ANGLO NORMAN	SYLVIO,1826,FRA_THOROUGHBRED	HIGHFLYER,1774,GBR_THOROUGHBRED	TARTAR,1743,GBR_THOROUGHBRED	BYERLEY TURK,1679,NA	Crown	daC_Tb-oB1	fBVB_1	daC_Tb-oB1	Yes	Ancestry signature determination	West Asian/Arabian/Thoroughbred	Bozlak et al., 2023	hair	Wallner/Brem
Sample493	Heavy Warmblood	Germany	CentralWest Europe		Thoroughbred	Thoroughbred lines	Yes	LOTUS,1959,GER_HEAVY WARMBLOOD	LUDOLF,1913,GER_EAST FRIESIAN WARMBLOOD	INTROUVABLE,1860,FRA_ANGLO NORMAN	SYLVIO,1826,FRA_THOROUGHBRED	HIGHFLYER,1774,GBR_THOROUGHBRED	TARTAR,1743,GBR_THOROUGHBRED	BYERLEY TURK,1679,NA	Crown	daC_Tb-oB1	fBVB_1	daC_Tb-oB1	Yes	Ancestry signature determination	West Asian/Arabian/Thoroughbred	Bozlak et al., 2023	hair	Wallner/Brem
Sample494	Standardbred	United States of America	North America		Thoroughbred	Thoroughbred lines	Yes	EJAKVAL,1970,FRENCH TROTTER	HERNANI III,1929,FRENCH TROTTER	FUSCHIA,1883,FRENCH TROTTER	IMPERIEUX,1822,TROTTER	RATTLER,1787,THOROUGHBRED	GODOLPHIN ARABIAN,1724,NA		Crown	daC_Tb-oB3b	rJ_1	daC_Tb-oB3b	Yes	Ancestry signature determination	Thoroughbred	Bozlak et al., 2023	blood and/or hair	Wallner/Brem
Sample495	Connemara Pony	Ireland	North Europe		Local riding and lightdraft-Europe, USA and other colonial territories	Local Europe/USA/other territories	No	no tail lane							Crown	daC_Ad-bA	fSA_1	daC_Ad-b	No	Ancestry prediction - shown in Figure 4	Spanish	Bozlak et al., 2023	DNA provided	Castaneda/Raudsepp
Sample496	Thoroughbred	United Kingdom	North Europe		Thoroughbred	Thoroughbred	Yes	NORTHERN DANCER,1961,CAN_THOROUGHBRED	NEARCO,1935,ITA_THOROUGHBRED	DONCASTER,1870,GBR_THOROUGHBRED	BIRDCATCHER,1833,IRE_THOROUGHBRED	ECLIPSE,1764,GBR_THOROUGHBRED	SQUIRT,1732,GBR_THOROUGHBRED	DARLEY ARABIAN,1700,SYR_FDAAN_ARABIAN DB	Crown	daC_Tb-dW1	rD_1	daC_Tb-d	Yes	Ancestry signature determination	Thoroughbred	Bozlak et al., 2023	hair	Wallner/Brem
Sample497	Thoroughbred	United Kingdom	North Europe		Thoroughbred	Thoroughbred	Yes	AHONOORA,1975,GBR_THOROUGHBRED	DJEBEL,1937,FRA_THOROUGHBRED	ANDROCLES,1870,FRA_THOROUGHBRED	THE FLYING DUTCHMAN,1846,GBR_THOROUGHBRED	WOODPECKER,1773,GBR_THOROUGHBRED	TARTAR,1743,GBR_THOROUGHBRED	BYERLEY TURK,1679,NA	Crown	daC_Tb-oB1	fBVB_1	daC_Tb-oB1	Yes	Ancestry signature determination	West Asian/Arabian/Thoroughbred	Bozlak et al., 2023	hair	Wallner/Brem
Sample498	Estonian Native Horse	Estonia	North Europe		Local riding and lightdraft-Europe, USA and other colonial territories	Local Europe/USA/other territories	No	no tail lane							Crown	daC_T3u-f	rT_1	daC_T3u	No	Ancestry prediction - shown in Figure 4	Spanish	Bozlak et al., 2023	DNA provided	Castaneda/Raudsepp
Sample499	Estonian Native Horse	Estonia	North Europe		Local riding and lightdraft-Europe, USA and other colonial territories	Local Europe/USA/other territories	No	no tail lane							Crown	daC_T3u-f	rT_1	daC_T3u	No	Ancestry prediction - shown in Figure 4	Spanish	Bozlak et al., 2023	DNA provided	Castaneda/Raudsepp
Sample5	Quarter Horse	United States of America	North America		Thoroughbred	Thoroughbred lines	Yes	SKIPA STAR,1973,QUARTER HORSE	NICK,1926,QUARTER HORSE	PETER MCCUE,1895,QUARTER HORSE	VAN TROMP,1832,QUARTER HORSE	FLORIZEL,1768,GBR_THOROUGHBRED	TARTAR,1743,GBR_THOROUGHBRED	BYERLEY TURK,1679,NA	Crown	daC_Tb-oB3b	rJ_1	daC_Tb-oB3b	Yes	Ancestry signature determination	Thoroughbred	Bozlak et al., 2023	hair	Wallner/Brem
Sample50	Baden Wuerttemberg Warmblood	Germany	CentralWest Europe		Thoroughbred	Thoroughbred lines	Yes	WELSH PAGEANT,1966,FRA_THOROUGHBRED	OWEN TUDOR,1938,GBR_THOROUGHBRED	HAMPTON,1872,GBR_THOROUGHBRED	TOUCHSTONE,1831,GBR_THOROUGHBRED	ECLIPSE,1764,GBR_THOROUGHBRED	SQUIRT,1732,GBR_THOROUGHBRED	DARLEY ARABIAN,1700,SYR_FDAAN_ARABIAN DB	Crown	daC_Tb-dW1	rD_1	daC_Tb-d	Yes	Ancestry signature determination	Thoroughbred	Bozlak et al., 2023	hair	Wallner/Brem
Sample500	Estonian Native Horse	Estonia	North Europe		Local riding and lightdraft-Europe, USA and other colonial territories	Local Europe/USA/other territories	No	no tail lane							Crown	daC_Ad-h*	rOR_1	daC_Ad-h	No	Ancestry prediction - shown in Figure 4	Spanish/Coldblood	Bozlak et al., 2023	DNA provided	Castaneda/Raudsepp
Sample501	Estonian Native Horse	Estonia	North Europe		Local riding and lightdraft-Europe, USA and other colonial territories	Local Europe/USA/other territories	No	no tail lane							Crown	daC_T3u-f	rT_1	daC_T3u	No	Ancestry prediction - shown in Figure 4	Spanish	Bozlak et al., 2023	DNA provided	Castaneda/Raudsepp
Sample502	Estonian Native Horse	Estonia	North Europe		Local riding and lightdraft-Europe, USA and other colonial territories	Local Europe/USA/other territories	No	no tail lane							Crown	daC_Ad-hA1*	fWP_1	daC_Ad-h	No	Ancestry prediction - shown in Figure 4	Spanish/Coldblood	Bozlak et al., 2023	DNA provided	Castaneda/Raudsepp
Sample503	Estonian Native Horse	Estonia	North Europe		Local riding and lightdraft-Europe, USA and other colonial territories	Local Europe/USA/other territories	No	no tail lane							Non Crown	da4_E	eWP_1	Non Crown	No	Ancestry prediction - shown in Figure 4	Non Crown	Bozlak et al., 2023	DNA provided	Castaneda/Raudsepp
Sample504	Thoroughbred	United Kingdom	North Europe		Thoroughbred	Thoroughbred	No	no tail lane							Crown	daC_Tb-dW1	rD_1	daC_Tb-d	Yes	Ancestry signature determination	Thoroughbred	Bozlak et al., 2023	DNA provided	Castaneda/Raudsepp
Sample505	Thoroughbred	United Kingdom	North Europe		Thoroughbred	Thoroughbred	No	no tail lane							Crown	daC_Tb-dW1	rD_1	daC_Tb-d	Yes	Ancestry signature determination	Thoroughbred	Bozlak et al., 2023	DNA provided	Castaneda/Raudsepp
Sample506	Thoroughbred	United Kingdom	North Europe		Thoroughbred	Thoroughbred	No	no tail lane							Crown	daC_Tb-dW1	rD_1	daC_Tb-d	Yes	Ancestry signature determination	Thoroughbred	Bozlak et al., 2023	DNA provided	Castaneda/Raudsepp
Sample507	Thoroughbred	United Kingdom	North Europe		Thoroughbred	Thoroughbred	No	no tail lane							Crown	daC_Tb-oB3b	rJ_1	daC_Tb-oB3b	Yes	Ancestry signature determination	Thoroughbred	Bozlak et al., 2023	DNA provided	Castaneda/Raudsepp
Sample508	Thoroughbred	United Kingdom	North Europe		Thoroughbred	Thoroughbred	No	no tail lane							Crown	daC_Tb-dW1	rD_1	daC_Tb-d	Yes	Ancestry signature determination	Thoroughbred	Bozlak et al., 2023	DNA provided	Castaneda/Raudsepp
Sample509	Thoroughbred	United Kingdom	North Europe		Thoroughbred	Thoroughbred	No	no tail lane							Crown	daC_Tb-dW1	rD_1	daC_Tb-d	Yes	Ancestry signature determination	Thoroughbred	Bozlak et al., 2023	DNA provided	Castaneda/Raudsepp
Sample51	Baden Wuerttemberg Warmblood	Germany	CentralWest Europe		Arabian	Arabian lines	Yes	FLANEUR,1965,TRAKEHNER	FAMULUS,1938,TRAKEHNER	ILDERIM,1894,TUR_ARABIAN DB					Crown	daC_Ao-aA1a	rY_1	daC_Ao-aA1	Yes	Ancestry signature determination	Arabian	Bozlak et al., 2023	hair	Wallner/Brem
Sample510	Yakut	Russia	North Asia		Local riding and lightdraft-Asia	Local Asia	No	no tail lane							Non Crown	da3_Y	sQ_1	Non Crown	No	Ancestry prediction - not visualized	Non Crown	Bozlak et al., 2023	DNA provided	Castaneda/Raudsepp
Sample511	Yakut	Russia	North Asia		Local riding and lightdraft-Asia	Local Asia	No	no tail lane							Non Crown	da3_Y	sQ_1	Non Crown	No	Ancestry prediction - not visualized	Non Crown	Bozlak et al., 2023	DNA provided	Castaneda/Raudsepp
Sample512	Yakut	Russia	North Asia		Local riding and lightdraft-Asia	Local Asia	No	no tail lane							Non Crown	da3_Y	sQ_1	Non Crown	No	Ancestry prediction - not visualized	Non Crown	Bozlak et al., 2023	DNA provided	Castaneda/Raudsepp
Sample513	Shetland Pony	United Kingdom	North Europe		Local riding and lightdraft-Europe, USA and other colonial territories	Local Europe/USA/other territories	No	no tail lane							Non Crown	da1_N	rBA_1	Non Crown	No	Ancestry prediction - shown in Figure 4	Non Crown	Bozlak et al., 2023	DNA provided	Castaneda/Raudsepp
Sample514	Shetland Pony	United Kingdom	North Europe		Local riding and lightdraft-Europe, USA and other colonial territories	Local Europe/USA/other territories	No	no tail lane							Non Crown	da1_N	rBA_1	Non Crown	No	Ancestry prediction - shown in Figure 4	Non Crown	Bozlak et al., 2023	DNA provided	Castaneda/Raudsepp
Sample515	Suffolk Punch	United Kingdom	North Europe		Coldblood	Coldblood British	No	no tail lane							Crown	daC_Ad-b*	rDT_1	daC_Ad-b	Yes	Ancestry signature determination	Spanish/Coldblood	Bozlak et al., 2023	DNA provided	Castaneda/Raudsepp
Sample516	Suffolk Punch	United Kingdom	North Europe		Coldblood	Coldblood British	No	no tail lane							Crown	daC_Ad-b*	rDT_1	daC_Ad-b	Yes	Ancestry signature determination	Spanish/Coldblood	Bozlak et al., 2023	DNA provided	Castaneda/Raudsepp
Sample517	Suffolk Punch	United Kingdom	North Europe		Coldblood	Coldblood British	No	no tail lane							Crown	daC_Ad-b*	rDT_1	daC_Ad-b	Yes	Ancestry signature determination	Spanish/Coldblood	Bozlak et al., 2023	DNA provided	Castaneda/Raudsepp
Sample518	Suffolk Punch	United Kingdom	North Europe		Coldblood	Coldblood British	No	no tail lane							Crown	daC_Ad-b*	rDT_1	daC_Ad-b	Yes	Ancestry signature determination	Spanish/Coldblood	Bozlak et al., 2023	DNA provided	Castaneda/Raudsepp
Sample519	Suffolk Punch	United Kingdom	North Europe		Coldblood	Coldblood British	No	no tail lane							Crown	daC_Ad-b*	rDT_1	daC_Ad-b	Yes	Ancestry signature determination	Spanish/Coldblood	Bozlak et al., 2023	DNA provided	Castaneda/Raudsepp
Sample52	Trakehner	Prusia (Germany)	CentralWest Europe		Arabian	Arabian lines	Yes	HABICHT,1967,TRAKEHNER	SIGLAVY II,1925,SHAGYA ARABIAN	SIGLAVY XXXVII,1857,SHAGYA ARABIAN	SIGLAVY SENIOR,1810,SYR_ARABIAN DB				Crown	daC_Ao-aA1b	fSE_1	daC_Ao-aA1	Yes	Ancestry signature determination	Arabian	Bozlak et al., 2023	hair	Wallner/Brem
Sample520	Suffolk Punch	United Kingdom	North Europe		Coldblood	Coldblood British	No	no tail lane							Crown	daC_Ad-b*	rDT_1	daC_Ad-b	Yes	Ancestry signature determination	Spanish/Coldblood	Bozlak et al., 2023	DNA provided	Castaneda/Raudsepp
Sample521	Suffolk Punch	United Kingdom	North Europe		Coldblood	Coldblood British	No	no tail lane							Crown	daC_Ad-b*	rDT_1	daC_Ad-b	Yes	Ancestry signature determination	Spanish/Coldblood	Bozlak et al., 2023	DNA provided	Castaneda/Raudsepp
Sample522	Suffolk Punch	United Kingdom	North Europe		Coldblood	Coldblood British	No	no tail lane							Crown	daC_Ad-b*	rDT_1	daC_Ad-b	Yes	Ancestry signature determination	Spanish/Coldblood	Bozlak et al., 2023	DNA provided	Castaneda/Raudsepp
Sample523	Friesian	Netherlands	CentralWest Europe		Riding Europe and USA	Riding Europe and USA	No	no tail lane							Crown	daC_Ad-bN	qH_1	daC_Ad-b	No	Ancestry prediction - shown in Figure S6	Spanish	Bozlak et al., 2023	DNA provided	Castaneda/Raudsepp
Sample524	American Miniature Horse	United States of America	North America		Local riding and lightdraft-Europe, USA and other colonial territories	Local Europe/USA/other territories	No	no tail lane							Crown	daC_Tb-oB3b	rJ_1	daC_Tb-oB3b	No	Ancestry prediction - not visualized	Thoroughbred	Bozlak et al., 2023	DNA provided	Castaneda/Raudsepp
Sample525	American Miniature Horse	United States of America	North America		Local riding and lightdraft-Europe, USA and other colonial territories	Local Europe/USA/other territories	No	no tail lane							Crown	daC_Tb-oB3b	rJ_1	daC_Tb-oB3b	No	Ancestry prediction - not visualized	Thoroughbred	Bozlak et al., 2023	DNA provided	Castaneda/Raudsepp
Sample526	Estonian Native Horse	Estonia	North Europe		Local riding and lightdraft-Europe, USA and other colonial territories	Local Europe/USA/other territories	No	no tail lane							Non Crown	da4_E	eWP_1	Non Crown	No	Ancestry prediction - shown in Figure 4	Non Crown	Bozlak et al., 2023	DNA provided	Castaneda/Raudsepp
Sample527	Estonian Native Horse	Estonia	North Europe		Local riding and lightdraft-Europe, USA and other colonial territories	Local Europe/USA/other territories	No	no tail lane							Crown	daC_Ad-hA*	rAE_1	daC_Ad-h	No	Ancestry prediction - shown in Figure 4	Spanish/Coldblood	Bozlak et al., 2023	DNA provided	Castaneda/Raudsepp
Sample528	Estonian Native Horse	Estonia	North Europe		Local riding and lightdraft-Europe, USA and other colonial territories	Local Europe/USA/other territories	No	no tail lane							Crown	daC_Tb-oB4	qFM_1	daC_Tb-oB4	No	Ancestry prediction - shown in Figure 4	Thoroughbred	Bozlak et al., 2023	DNA provided	Castaneda/Raudsepp
Sample529	Estonian Native Horse	Estonia	North Europe		Local riding and lightdraft-Europe, USA and other colonial territories	Local Europe/USA/other territories	No	no tail lane							Crown	daC_Tb-oB4	qFM_1	daC_Tb-oB4	No	Ancestry prediction - shown in Figure 4	Thoroughbred	Bozlak et al., 2023	DNA provided	Castaneda/Raudsepp
Sample53	Trakehner	Prusia (Germany)	CentralWest Europe		Thoroughbred	Thoroughbred lines	Yes	TACHYPOUS,1974,GBR_THOROUGHBRED	PHARIS,1936,FR_THOROUGHBRED	DONCASTER,1870,GBR_THOROUGHBRED	BIRDCATCHER,1833,IRE_THOROUGHBRED	ECLIPSE,1764,GBR_THOROUGHBRED	SQUIRT,1732,GBR_THOROUGHBRED	DARLEY ARABIAN,1700,SYR_FDAAN_ARABIAN DB	Crown	daC_Tb-dW1	rD_1	daC_Tb-d	Yes	Ancestry signature determination	Thoroughbred	Bozlak et al., 2023	hair	Wallner/Brem
Sample530	Estonian Native Horse	Estonia	North Europe		Local riding and lightdraft-Europe, USA and other colonial territories	Local Europe/USA/other territories	No	no tail lane							Non Crown	da4_E	eWP_1	Non Crown	No	Ancestry prediction - shown in Figure 4	Non Crown	Bozlak et al., 2023	DNA provided	Castaneda/Raudsepp
Sample531	Estonian Native Horse	Estonia	North Europe		Local riding and lightdraft-Europe, USA and other colonial territories	Local Europe/USA/other territories	No	no tail lane							Crown	daC_Ad-h*	rOR_1	daC_Ad-h	No	Ancestry prediction - shown in Figure 4	Spanish/Coldblood	Bozlak et al., 2023	DNA provided	Castaneda/Raudsepp
Sample532	Estonian Native Horse	Estonia	North Europe		Local riding and lightdraft-Europe, USA and other colonial territories	Local Europe/USA/other territories	No	no tail lane							Crown	daC_Ad-hA1*	fWP_1	daC_Ad-h	No	Ancestry prediction - shown in Figure 4	Spanish/Coldblood	Bozlak et al., 2023	DNA provided	Castaneda/Raudsepp
Sample533	Estonian Native Horse	Estonia	North Europe		Local riding and lightdraft-Europe, USA and other colonial territories	Local Europe/USA/other territories	No	no tail lane							Non Crown	da4_E	eWP_1	Non Crown	No	Ancestry prediction - shown in Figure 4	Non Crown	Bozlak et al., 2023	DNA provided	Castaneda/Raudsepp
Sample534	Icelandic Horse	Iceland	North Europe		Local riding and lightdraft-Europe, USA and other colonial territories	Local Europe/USA/other territories	No	no tail lane							Non Crown	da3_I	rAW_1	Non Crown	No	Ancestry prediction - shown in Figure 4	Non Crown	Bozlak et al., 2023	DNA provided	Castaneda/Raudsepp
Sample535	Icelandic Horse	Iceland	North Europe		Local riding and lightdraft-Europe, USA and other colonial territories	Local Europe/USA/other territories	No	no tail lane							Non Crown	da3_I	rAW_1	Non Crown	No	Ancestry prediction - shown in Figure 4	Non Crown	Bozlak et al., 2023	DNA provided	Castaneda/Raudsepp
Sample536	Icelandic Horse	Iceland	North Europe		Local riding and lightdraft-Europe, USA and other colonial territories	Local Europe/USA/other territories	No	no tail lane							Non Crown	da3_I	rAW_1	Non Crown	No	Ancestry prediction - shown in Figure 4	Non Crown	Bozlak et al., 2023	DNA provided	Castaneda/Raudsepp
Sample537	Estonian Native Horse	Estonia	North Europe		Local riding and lightdraft-Europe, USA and other colonial territories	Local Europe/USA/other territories	No	no tail lane							Crown	daC_T3u-f	rT_1	daC_T3u	No	Ancestry prediction - shown in Figure 4	Spanish	Bozlak et al., 2023	DNA provided	Castaneda/Raudsepp
Sample538	Caspian	Iran	West Asia		Local riding and lightdraft-Asia	Local Asia	No	no tail lane							Crown	daC_Tb-dW1	rD_1	daC_Tb-d	Yes	Ancestry signature determination	Thoroughbred	Bozlak et al., 2023	DNA provided	Castaneda/Raudsepp
Sample539	Caspian	Iran	West Asia		Local riding and lightdraft-Asia	Local Asia	No	no tail lane							Crown	daC_Tb-dW1	rD_1	daC_Tb-d	Yes	Ancestry signature determination	Thoroughbred	Bozlak et al., 2023	DNA provided	Castaneda/Raudsepp
Sample54	Transbaikal	Russia	North Asia		Local riding and lightdraft-Asia	Local Asia	No	no tail lane							Crown	daC_Tb-dW1	rD_1	daC_Tb-d	Yes	Ancestry signature determination	Thoroughbred	Bozlak et al., 2023	hair	Wallner/Brem
Sample540	Quarter Horse	United States of America	North America		Riding Europe and USA	Riding Europe and USA	No	no tail lane							Crown	daC_Tb-dW1	rD_1	daC_Tb-d	No	Ancestry prediction - shown in Figure S6	Thoroughbred	Bozlak et al., 2023	DNA provided	Castaneda/Raudsepp
Sample541	Quarter Horse	United States of America	North America		Riding Europe and USA	Riding Europe and USA	No	no tail lane							Crown	daC_Tb-dW1	rD_1	daC_Tb-d	No	Ancestry prediction - shown in Figure S6	Thoroughbred	Bozlak et al., 2023	DNA provided	Castaneda/Raudsepp
Sample542	Paint Horse	United States of America	North America		Riding Europe and USA	Riding Europe and USA	No	no tail lane							Crown	daC_Tb-dW1	rD_1	daC_Tb-d	No	Ancestry prediction - shown in Figure S6	Thoroughbred	Bozlak et al., 2023	DNA provided	Castaneda/Raudsepp
Sample543	Quarter Horse	United States of America	North America		Riding Europe and USA	Riding Europe and USA	No	no tail lane							Crown	daC_Tb-oB3b	rJ_1	daC_Tb-oB3b	No	Ancestry prediction - shown in Figure S6	Thoroughbred	Bozlak et al., 2023	DNA provided	Castaneda/Raudsepp
Sample544	Quarter Horse	United States of America	North America		Riding Europe and USA	Riding Europe and USA	No	no tail lane							Crown	daC_Tb-oB3b	rJ_1	daC_Tb-oB3b	No	Ancestry prediction - shown in Figure S6	Thoroughbred	Bozlak et al., 2023	DNA provided	Castaneda/Raudsepp
Sample545	Quarter Horse	United States of America	North America		Riding Europe and USA	Riding Europe and USA	No	no tail lane							Crown	daC_Tb-oB3b	rJ_1	daC_Tb-oB3b	No	Ancestry prediction - shown in Figure S6	Thoroughbred	Bozlak et al., 2023	DNA provided	Castaneda/Raudsepp
Sample546	Quarter Horse	United States of America	North America		Riding Europe and USA	Riding Europe and USA	No	no tail lane							Crown	daC_Tb-dW1	rD_1	daC_Tb-d	No	Ancestry prediction - shown in Figure S6	Thoroughbred	Bozlak et al., 2023	DNA provided	Castaneda/Raudsepp
Sample547	Caspian	Iran	West Asia		Local riding and lightdraft-Asia	Local Asia	No	no tail lane							Crown	daC_Am-s*	fTT_1	daC_Am	Yes	Ancestry signature determination	Spanish	Bozlak et al., 2023	DNA provided	Castaneda/Raudsepp
Sample548	Caspian	Iran	West Asia		Local riding and lightdraft-Asia	Local Asia	No	no tail lane							Crown	daC_Tb-dW1	rD_1	daC_Tb-d	Yes	Ancestry signature determination	Thoroughbred	Bozlak et al., 2023	DNA provided	Castaneda/Raudsepp
Sample549	Quarter Horse	United States of America	North America		Riding Europe and USA	Riding Europe and USA	No	no tail lane							Crown	daC_Tb-dW4	sP_1	daC_Tb-d	No	Ancestry prediction - shown in Figure S6	Thoroughbred	Bozlak et al., 2023	DNA provided	Castaneda/Raudsepp
Sample55	American Bashkir Curly Horse	United States of America	North America		Riding Europe and USA	Riding Europe and USA	Yes	DAMELES BROWN CURLY,1965,CURLY							Crown	daC_Tb-dW*	fWM_1	daC_Tb-d	No	Ancestry prediction - shown in Figure S6	Thoroughbred	Bozlak et al., 2023	hair	Wallner/Brem
Sample550	Dales Pony	United Kingdom	North Europe		Local riding and lightdraft-Europe, USA and other colonial territories	Local Europe/USA/other territories	No	no tail lane							Crown	daC_Ad-bP	eAPX_1	daC_Ad-b	No	Ancestry prediction - shown in Figure 4	Spanish	Bozlak et al., 2023	DNA provided	Castaneda/Raudsepp
Sample551	Dales Pony	United Kingdom	North Europe		Local riding and lightdraft-Europe, USA and other colonial territories	Local Europe/USA/other territories	No	no tail lane							Crown	daC_Ad-bS	eAPT_1	daC_Ad-b	No	Ancestry prediction - shown in Figure 4	Coldblood	Bozlak et al., 2023	DNA provided	Castaneda/Raudsepp
Sample552	Dales Pony	United Kingdom	North Europe		Local riding and lightdraft-Europe, USA and other colonial territories	Local Europe/USA/other territories	No	no tail lane							Crown	daC_Ad-bS	eAPT_1	daC_Ad-b	No	Ancestry prediction - shown in Figure 4	Coldblood	Bozlak et al., 2023	DNA provided	Castaneda/Raudsepp
Sample553	Dales Pony	United Kingdom	North Europe		Local riding and lightdraft-Europe, USA and other colonial territories	Local Europe/USA/other territories	No	no tail lane							Crown	daC_Ad-b*	rDT_1	daC_Ad-b	No	Ancestry prediction - shown in Figure 4	Spanish/Coldblood	Bozlak et al., 2023	DNA provided	Castaneda/Raudsepp
Sample554	Dartmoor Pony	United Kingdom	North Europe		Local riding and lightdraft-Europe, USA and other colonial territories	Local Europe/USA/other territories	No	no tail lane							Crown	daC_Ad-bP	eAPX_1	daC_Ad-b	No	Ancestry prediction - shown in Figure 4	Spanish	Bozlak et al., 2023	DNA provided	Castaneda/Raudsepp
Sample555	Dartmoor Pony	United Kingdom	North Europe		Local riding and lightdraft-Europe, USA and other colonial territories	Local Europe/USA/other territories	No	no tail lane							Crown	daC_Ad-bS	eAPT_1	daC_Ad-b	No	Ancestry prediction - shown in Figure 4	Coldblood	Bozlak et al., 2023	DNA provided	Castaneda/Raudsepp
Sample556	Dartmoor Pony	United Kingdom	North Europe		Local riding and lightdraft-Europe, USA and other colonial territories	Local Europe/USA/other territories	No	no tail lane							Crown	daC_Ad-bS	eAPT_1	daC_Ad-b	No	Ancestry prediction - shown in Figure 4	Coldblood	Bozlak et al., 2023	DNA provided	Castaneda/Raudsepp
Sample557	Dartmoor Pony	United Kingdom	North Europe		Local riding and lightdraft-Europe, USA and other colonial territories	Local Europe/USA/other territories	No	no tail lane							Crown	daC_Ad-b*	rDT_1	daC_Ad-b	No	Ancestry prediction - shown in Figure 4	Spanish/Coldblood	Bozlak et al., 2023	DNA provided	Castaneda/Raudsepp
Sample558	Tennessee Walking Horse	United States of America	North America		Riding Europe and USA	Riding Europe and USA	No	no tail lane							Crown	daC_Tb-dM	rG_1	daC_Tb-d	No	Ancestry prediction - shown in Figure S6	Thoroughbred	Bozlak et al., 2023	DNA provided	Castaneda/Raudsepp
Sample559	Tennessee Walking Horse	United States of America	North America		Riding Europe and USA	Riding Europe and USA	No	no tail lane							Crown	daC_Tb-dM	rG_1	daC_Tb-d	No	Ancestry prediction - shown in Figure S6	Thoroughbred	Bozlak et al., 2023	DNA provided	Castaneda/Raudsepp
Sample56	Karabagh	Azerbaijan	West Asia		Local riding and lightdraft-Asia	Local Asia	Yes	LEOPARD,1959,ARABIAN	PIOLUN,1934,POL_ARABIAN	KOHEILAN ADJUZE,1876,SYR_EL SBAA ANAZEH_ARABIAN DB					Crown	daC_Tb*	rB_1	daC_Tb*	Yes	Ancestry signature determination	West Asian	Bozlak et al., 2023	hair	Wallner/Brem
Sample560	Tennessee Walking Horse	United States of America	North America		Riding Europe and USA	Riding Europe and USA	No	no tail lane							Crown	daC_Tb-dM	rG_1	daC_Tb-d	No	Ancestry prediction - shown in Figure S6	Thoroughbred	Bozlak et al., 2023	DNA provided	Castaneda/Raudsepp
Sample561	Tennessee Walking Horse	United States of America	North America		Riding Europe and USA	Riding Europe and USA	No	no tail lane							Crown	daC_Tb-dM	rG_1	daC_Tb-d	No	Ancestry prediction - shown in Figure S6	Thoroughbred	Bozlak et al., 2023	DNA provided	Castaneda/Raudsepp
Sample562	Standardbred	United States of America	North America		Riding Europe and USA	Riding Europe and USA	No	no tail lane							Crown	daC_Tb-dM	rG_1	daC_Tb-d	No	Ancestry prediction - shown in Figure S6	Thoroughbred	Bozlak et al., 2023	DNA provided	Castaneda/Raudsepp
Sample563	Standardbred	United States of America	North America		Riding Europe and USA	Riding Europe and USA	No	no tail lane							Crown	daC_Tb-dM	rG_1	daC_Tb-d	No	Ancestry prediction - shown in Figure S6	Thoroughbred	Bozlak et al., 2023	DNA provided	Castaneda/Raudsepp
Sample564	Standardbred	United States of America	North America		Riding Europe and USA	Riding Europe and USA	No	no tail lane							Crown	daC_Tb-dM	rG_1	daC_Tb-d	No	Ancestry prediction - shown in Figure S6	Thoroughbred	Bozlak et al., 2023	DNA provided	Castaneda/Raudsepp
Sample565	Tennessee Walking Horse	United States of America	North America		Riding Europe and USA	Riding Europe and USA	No	no tail lane							Crown	daC_Tb-dM	rG_1	daC_Tb-d	No	Ancestry prediction - shown in Figure S6	Thoroughbred	Bozlak et al., 2023	DNA provided	Castaneda/Raudsepp
Sample566	Standardbred	United States of America	North America		Riding Europe and USA	Riding Europe and USA	No	no tail lane							Crown	daC_Tb-dM	rG_1	daC_Tb-d	No	Ancestry prediction - shown in Figure S6	Thoroughbred	Bozlak et al., 2023	DNA provided	Castaneda/Raudsepp
Sample567	Standardbred	United States of America	North America		Riding Europe and USA	Riding Europe and USA	No	no tail lane							Crown	daC_Tb-dM	rG_1	daC_Tb-d	No	Ancestry prediction - shown in Figure S6	Thoroughbred	Bozlak et al., 2023	DNA provided	Castaneda/Raudsepp
Sample568	Standardbred	United States of America	North America		Riding Europe and USA	Riding Europe and USA	No	no tail lane							Crown	daC_Tb-dM	rG_1	daC_Tb-d	No	Ancestry prediction - shown in Figure S6	Thoroughbred	Bozlak et al., 2023	DNA provided	Castaneda/Raudsepp
Sample569	Standardbred	United States of America	North America		Riding Europe and USA	Riding Europe and USA	No	no tail lane							Crown	daC_Tb-dM	rG_1	daC_Tb-d	No	Ancestry prediction - shown in Figure S6	Thoroughbred	Bozlak et al., 2023	DNA provided	Castaneda/Raudsepp
Sample57	American Bashkir Curly Horse	United States of America	North America		Riding Europe and USA	Riding Europe and USA	Yes	ROCKWELLS VALLEY TAN,1961							Crown	daC_Tb-d*	rC_1	daC_Tb-d*	No	Ancestry prediction - shown in Figure S6	West Asian	Bozlak et al., 2023	hair	Wallner/Brem
Sample570	Standardbred	United States of America	North America		Riding Europe and USA	Riding Europe and USA	No	no tail lane							Crown	daC_Tb-dM	rG_1	daC_Tb-d	No	Ancestry prediction - shown in Figure S6	Thoroughbred	Bozlak et al., 2023	DNA provided	Castaneda/Raudsepp
Sample571	Caspian	Iran	West Asia		Local riding and lightdraft-Asia	Local Asia	No	no tail lane							Crown	daC_Tb-k	eAVI_1	daC_Tb-k	Yes	Ancestry signature determination	Unexplored	Bozlak et al., 2023	DNA provided	Castaneda/Raudsepp
Sample572	Caspian	Iran	West Asia		Local riding and lightdraft-Asia	Local Asia	No	no tail lane							Crown	daC_Tb1-a*	eAVK_1	daC_Tb1-a	Yes	Ancestry signature determination	West Asian	Bozlak et al., 2023	DNA provided	Castaneda/Raudsepp
Sample573	Trotter	France	CentralWest Europe		Riding Europe and USA	Riding Europe and USA	No	no tail lane							Crown	daC_Tb-oB3b	rJ_1	daC_Tb-oB3b	No	Ancestry prediction - shown in Figure S6	Thoroughbred	Bozlak et al., 2023	hair	Kalinkova/Zaitev/Kalashnikov
Sample574	Tersk	Russia	North Asia		Local riding and lightdraft-Asia	Local Asia	No	no tail lane							Crown	daC_Tb-dW1	rD_1	daC_Tb-d	Yes	Ancestry signature determination	Thoroughbred	Bozlak et al., 2023	hair	Kalinkova/Zaitev/Kalashnikov
Sample575	Chilean Horse	Chile	Latin America		Spanish influenced	Spanish Colonial	No	no tail lane							Crown	daC_Ao-bC	eRA_1	daC_Ao-b	Yes	Ancestry signature determination	Spanish	Bozlak et al., 2023	hair	Wallner/Brem
Sample576	Chilean Horse	Chile	Latin America		Spanish influenced	Spanish Colonial	No	no tail lane							Crown	daC_Ao-bC	eRA_1	daC_Ao-b	Yes	Ancestry signature determination	Spanish	Bozlak et al., 2023	hair	Wallner/Brem
Sample577	Chilean Horse	Chile	Latin America		Spanish influenced	Spanish Colonial	No	no tail lane							Crown	daC_Am-sP	eARK_1	daC_Am	Yes	Ancestry signature determination	Spanish	Bozlak et al., 2023	hair	Wallner/Brem
Sample578	Chilean Horse	Chile	Latin America		Spanish influenced	Spanish Colonial	No	no tail lane							Crown	daC_Ao-bC	eRA_1	daC_Ao-b	Yes	Ancestry signature determination	Spanish	Bozlak et al., 2023	hair	Wallner/Brem
Sample579	Chilean Horse	Chile	Latin America		Spanish influenced	Spanish Colonial	No	no tail lane							Crown	daC_Ao-bC	eRA_1	daC_Ao-b	Yes	Ancestry signature determination	Spanish	Bozlak et al., 2023	hair	Wallner/Brem
Sample58	Karabagh	Azerbaijan	West Asia		Local riding and lightdraft-Asia	Local Asia	Yes	PELENG,1978,ARABIAN	AMURATH SAHIB,1932,ARABIAN	AMURATH,1881,GER_ARABIAN	BAIRACTAR,1813,SYR_ARABIAN DB				Crown	daC_Tb-dW1	rD_1	daC_Tb-d	Yes	Ancestry signature determination	Thoroughbred	Bozlak et al., 2023	hair	Wallner/Brem
Sample580	Chilean Horse	Chile	Latin America		Spanish influenced	Spanish Colonial	No	no tail lane							Crown	daC_Ao-bC	eRA_1	daC_Ao-b	Yes	Ancestry signature determination	Spanish	Bozlak et al., 2023	hair	Wallner/Brem
Sample581	Chilean Horse	Chile	Latin America		Spanish influenced	Spanish Colonial	No	no tail lane							Crown	daC_Sc	eCJ_1	daC_S	Yes	Ancestry signature determination	Spanish	Bozlak et al., 2023	hair	Wallner/Brem
Sample582	Chilean Horse	Chile	Latin America		Spanish influenced	Spanish Colonial	No	no tail lane							Crown	daC_Ao-bC	eRA_1	daC_Ao-b	Yes	Ancestry signature determination	Spanish	Bozlak et al., 2023	hair	Wallner/Brem
Sample583	Criollo	Uruguay	Latin America		Spanish influenced	Spanish Colonial	Yes	ESTUCO 2,NA							Crown	daC_Sc	eCJ_1	daC_S	Yes	Ancestry signature determination	Spanish	Bozlak et al., 2023	hair	Wallner/Brem
Sample584	Criollo	Uruguay	Latin America		Spanish influenced	Spanish Colonial	Yes	SANTA ELBA BELLACO,1970,CRIOLLO							Crown	daC_Ao-b*	eNF_1	daC_Ao-b	Yes	Ancestry signature determination	Spanish	Bozlak et al., 2023	hair	Wallner/Brem
Sample585	Criollo	Argentina	Latin America		Spanish influenced	Spanish Colonial	Yes	CHARQUE TRANCO,NA,CRIOLLO							Crown	daC_Ad-h*	rOR_1	daC_Ad-h	Yes	Ancestry signature determination	Spanish/Coldblood	Bozlak et al., 2023	hair	Wallner/Brem
Sample586	Criollo	Argentina	Latin America		Spanish influenced	Spanish Colonial	Yes	CHARQUE TRANCO,NA,CRIOLLO							Crown	daC_Ad-h*	rOR_1	daC_Ad-h	Yes	Ancestry signature determination	Spanish/Coldblood	Bozlak et al., 2023	hair	Wallner/Brem
Sample587	Paso Fino	Colombia	Latin America	Colombian Paso Fino	Spanish influenced	Spanish Colonial	Yes	CENTAURO,NA,PASO FINO							Crown	daC_Hs-b	fABO_1	daC_Hs	Yes	Ancestry signature determination	Spanish	Bozlak et al., 2023	hair	Wallner/Brem
Sample588	Paso Fino	Colombia	Latin America	Colombian Paso Fino	Spanish influenced	Spanish Colonial	Yes	MORSBACH,NA							Crown	daC_Hs-b	fABO_1	daC_Hs	Yes	Ancestry signature determination	Spanish	Bozlak et al., 2023	hair	Wallner/Brem
Sample589	Criollo	Argentina	Latin America		Spanish influenced	Spanish Colonial	No	no tail lane							Crown	daC_Sc	eCJ_1	daC_S	Yes	Ancestry signature determination	Spanish	Bozlak et al., 2023	hair	Wallner/Brem
Sample59	Karabagh	Azerbaijan	West Asia		Local riding and lightdraft-Asia	Local Asia	Yes	PELENG,1978,ARABIAN	AMURATH SAHIB,1932,ARABIAN	AMURATH,1881,GER_ARABIAN	BAIRACTAR,1813,SYR_ARABIAN DB				Crown	daC_Ao*	rX_1	daC_Ao*	Yes	Ancestry signature determination	Unexplored	Bozlak et al., 2023	hair	Wallner/Brem
Sample590	Criollo Definitivo	Brazil	Latin America		Spanish influenced	Spanish Colonial	Yes	CASAS DE POLPAICO ESTRIBILLO,NA,CHILEAN HORSE	CASAS DE POLPAICO ESTRIBO,NA	GUANTE I,1867,CRIOLLO					Crown	daC_Ao-bC	eRA_1	daC_Ao-b	Yes	Ancestry signature determination	Spanish	Bozlak et al., 2023	hair	Wallner/Brem
Sample591	Criollo	Argentina	Latin America		Spanish influenced	Spanish Colonial	No	no tail lane							Crown	daC_Ad-b*	rDT_1	daC_Ad-b	Yes	Ancestry signature determination	Spanish/Coldblood	Bozlak et al., 2023	hair	Wallner/Brem
Sample592	Paso Peruano	Peru	Latin America		Spanish influenced	Spanish Colonial	Yes	RYR GALILEO,1983,PERUVIAN PASO	POTRO DE CALAPALLA,NA,PERUVIAN PASO						Crown	daC_Am-sP	eARK_1	daC_Am	Yes	Ancestry signature determination	Spanish	Bozlak et al., 2023	hair	Wallner/Brem
Sample593	Paso Peruano	Peru	Latin America		Spanish influenced	Spanish Colonial	Yes	ZANERO,NA,PERUVIAN PASO	EL GACHO RAFAEL,NA,PERUVIAN PASO						Crown	daC_Am*	qCU_1	daC_Am	Yes	Ancestry signature determination	Spanish	Bozlak et al., 2023	hair	Wallner/Brem
Sample594	Paso Peruano	Peru	Latin America		Spanish influenced	Spanish Colonial	Yes	AV SOL DE ULISES,1986,PERUVIAN PASO	POTRO DE CALAPALLA,NA,PERUVIAN PASO						Crown	daC_Am-sP	eARK_1	daC_Am	Yes	Ancestry signature determination	Spanish	Bozlak et al., 2023	hair	Wallner/Brem
Sample595	Paso Peruano	Peru	Latin America		Spanish influenced	Spanish Colonial	Yes	RYR GALILEO,1983,PERUVIAN PASO	POTRO DE CALAPALLA,NA,PERUVIAN PASO						Crown	daC_Am-sP	eARK_1	daC_Am	Yes	Ancestry signature determination	Spanish	Bozlak et al., 2023	hair	Wallner/Brem
Sample596	Paso Peruano	Peru	Latin America		Spanish influenced	Spanish Colonial	Yes	ZANERO,NA,PERUVIAN PASO	EL GACHO RAFAEL,NA,PERUVIAN PASO						Crown	daC_Am*	qCU_1	daC_Am	Yes	Ancestry signature determination	Spanish	Bozlak et al., 2023	hair	Wallner/Brem
Sample597	Paso Peruano	Peru	Latin America		Spanish influenced	Spanish Colonial	Yes	ZANERO,NA,PERUVIAN PASO	EL GACHO RAFAEL,NA,PERUVIAN PASO						Crown	daC_Am*	qCU_1	daC_Am	Yes	Ancestry signature determination	Spanish	Wallner et al., 2013	hair	Wallner/Brem
Sample598	Paso Peruano	Peru	Latin America		Spanish influenced	Spanish Colonial	Yes	PIZARRO DEL VALLE,1967,PERUVIAN PASO	SOBERANO,1943,PERUVIAN PASO						Crown	daC_Am-sP	eARK_1	daC_Am	Yes	Ancestry signature determination	Spanish	Bozlak et al., 2023	hair	Wallner/Brem
Sample599	Chileno	Chile	Latin America	Puerto Varas	Spanish influenced	Spanish Colonial	Yes	APUMANQUE,NA							Crown	daC_Sc	eCJ_1	daC_S	Yes	Ancestry signature determination	Spanish	Bozlak et al., 2023	hair	Wallner/Brem
Sample6	Quarter Horse	United States of America	North America		Thoroughbred	Thoroughbred lines	Yes	MR SAN PEPPY,1968,QUARTER HORSE	LEO,1940,QUARTER HORSE	FAUSTUS,1877,USA_THOROUGHBRED	FAUGH-A-BALLAGH,1841,IRE_THOROUGHBRED	ECLIPSE,1764,GBR_THOROUGHBRED	SQUIRT,1732,GBR_THOROUGHBRED	DARLEY ARABIAN,1700,SYR_FDAAN_ARABIAN DB	Crown	daC_Tb-dW1	rD_1	daC_Tb-d	Yes	Ancestry signature determination	Thoroughbred	Bozlak et al., 2023	hair	Wallner/Brem
Sample60	Welsh Pony	United Kingdom	North Europe		Local riding and lightdraft-Europe, USA and other colonial territories	Local Europe/USA/other territories	No	no tail lane							Crown	daC_Tb-dW1	rD_1	daC_Tb-d	No	Ancestry prediction - shown in Figure 4	Thoroughbred	Bozlak et al., 2023	blood	Wallner/Brem
Sample600	Chileno	Chile	Latin America	Puerto Varas	Spanish influenced	Spanish Colonial	Yes	ALERCE,NA							Crown	daC_Ao-bC	eRA_1	daC_Ao-b	Yes	Ancestry signature determination	Spanish	Bozlak et al., 2023	hair	Wallner/Brem
Sample601	Chileno	Chile	Latin America	Puerto Varas	Spanish influenced	Spanish Colonial	Yes	ESTRAGO,NA							Crown	daC_Ao-bC	eRA_1	daC_Ao-b	Yes	Ancestry signature determination	Spanish	Bozlak et al., 2023	hair	Wallner/Brem
Sample602	Chileno	Chile	Latin America	Puerto Varas	Spanish influenced	Spanish Colonial	Yes	ALERCE,NA							Crown	daC_Ao-b*	eNF_1	daC_Ao-b	Yes	Ancestry signature determination	Spanish	Bozlak et al., 2023	hair	Wallner/Brem
Sample603	Chileno	Chile	Latin America	Puerto Varas	Spanish influenced	Spanish Colonial	Yes	EMBRUJO,NA							Crown	daC_Ao-bC	eRA_1	daC_Ao-b	Yes	Ancestry signature determination	Spanish	Bozlak et al., 2023	hair	Wallner/Brem
Sample604	Chileno	Chile	Latin America	Puerto Varas	Spanish influenced	Spanish Colonial	No	no tail lane							Crown	daC_Ao-bC	eRA_1	daC_Ao-b	Yes	Ancestry signature determination	Spanish	Bozlak et al., 2023	hair	Wallner/Brem
Sample605	Mangalarga Marchador	Brazil	Latin America	Bay	Spanish influenced	Spanish Colonial	Yes	ATREVIDO,1965,MANGALARGA PAULISTA	RECIFE,1930,MANGALARGA PAULISTA						Crown	daC_Am-sM	fRQ_1	daC_Am	Yes	Ancestry signature determination	Spanish	Bozlak et al., 2023	DNA provided	Patterson/Brooks
Sample606	Mangalarga Marchador	Brazil	Latin America	Grey	Spanish influenced	Spanish Colonial	Yes	GARANHAO DESCONHECIDO,NA							Crown	daC_Am-sM	fRQ_1	daC_Am	Yes	Ancestry signature determination	Spanish	Bozlak et al., 2023	DNA provided	Patterson/Brooks
Sample607	Mangalarga Marchador	Brazil	Latin America	Chestnut	Spanish influenced	Spanish Colonial	Yes	MODERNO LOBOS,NA,MANGALARGA PAULISTA							Crown	daC_Am-sM	fRQ_1	daC_Am	Yes	Ancestry signature determination	Spanish	Bozlak et al., 2023	DNA provided	Patterson/Brooks
Sample608	Mangalarga Marchador	Brazil	Latin America	Grey	Spanish influenced	Spanish Colonial	Yes	TABATINGA SENEGAL,1967,MANGALARGA MARCHADOR	CLEMENCEAU I,1914,MANGALARGA MARCHADOR						Crown	daC_T2*	qBV_1	daC_T2*	Yes	Ancestry signature determination	Spanish/West Asian	Wallner et al., 2013	DNA provided	Patterson/Brooks
Sample609	Mangalarga Marchador	Brazil	Latin America	Grey	Spanish influenced	Spanish Colonial	Yes	PRINCIPE JD,1957,MANGALARGA MARCHADOR	ANGAHY MONTE NEGRO,1937,MANGALARGA MARCHADOR	ABISMO DO NARCISO,,MANGALARGA MARCHADOR					Crown	daC_Am-sM	fRQ_1	daC_Am	Yes	Ancestry signature determination	Spanish	Bozlak et al., 2023	DNA provided	Patterson/Brooks
Sample61	Paint Horse	United States of America	North America		Riding Europe and USA	Riding Europe and USA	No	no tail lane							Crown	daC_Tb-oB1	fBVB_1	daC_Tb-oB1	No	Ancestry prediction - shown in Figure S6	West Asian/Arabian/Thoroughbred	Bozlak et al., 2023	blood	Wallner/Brem
Sample610	Mangalarga Marchador	Brazil	Latin America	Chestnut	Spanish influenced	Spanish Colonial	Yes	ALMANAQUE MANGALARGA,1970,MANGALARGA PAULISTA	ASTUTO,1927,MANGALARGA PAULISTA	BAIO ESCURO,1878,MANGALARGA PAULISTA	FORTUNA I,1838,NA				Crown	daC_Am-sM	fRQ_1	daC_Am	Yes	Ancestry signature determination	Spanish	Bozlak et al., 2023	DNA provided	Patterson/Brooks
Sample611	Mangalarga Marchador	Brazil	Latin America	Grey	Spanish influenced	Spanish Colonial	Yes	IRAPURU BELA CRUZ,1975,MANGALARGA MARCHADOR	SARGENTO,1936,MANGALARGA MARCHADOR						Crown	daC_Hs-b	fABO_1	daC_Hs	Yes	Ancestry signature determination	Spanish	Bozlak et al., 2023	DNA provided	Patterson/Brooks
Sample612	Mangalarga Marchador	Brazil	Latin America	Bay	Spanish influenced	Spanish Colonial	Yes	FAVACHO UNICO,1984,MANGALARGA MARCHADOR	ANGAHY BONUS I,1925,MANGALARGA MARCHADOR	CUERA,1892,MANGALARGA MARCHADOR					Crown	daC_T1m	eAUB_1	daC_T1m	Yes	Ancestry signature determination	Spanish	Bozlak et al., 2023	DNA provided	Patterson/Brooks
Sample613	Mangalarga Marchador	Brazil	Latin America	Dark Bay	Spanish influenced	Spanish Colonial	Yes	JOGO LOBOS,1982,MANGALARGA PAULISTA	APOLO 53,1910,MANGALARGA MARCHADOR	TELEGRAMA VELHO,1872,MANGALARGA PAULISTA					Crown	daC_Hs-b	fABO_1	daC_Hs	Yes	Ancestry signature determination	Spanish	Bozlak et al., 2023	DNA provided	Patterson/Brooks
Sample614	Galiceno	Mexico	Latin America		Spanish influenced	Spanish Colonial	No	no tail lane							Crown	daC_Am-s*	fTT_1	daC_Am	Yes	Ancestry signature determination	Spanish	Bozlak et al., 2023	DNA provided	Patterson/Brooks
Sample615	Galiceno	Mexico	Latin America		Spanish influenced	Spanish Colonial	No	no tail lane							Crown	daC_Am-s*	fTT_1	daC_Am	Yes	Ancestry signature determination	Spanish	Bozlak et al., 2023	DNA provided	Patterson/Brooks
Sample616	Fort Polk Feral Horse	United States of America	North America		Spanish influenced	Spanish Colonial	No	no tail lane							Crown	daC_Ad-bF	eAPU_1	daC_Ad-b	Yes	Ancestry signature determination	Spanish	Bozlak et al., 2023	DNA provided	Patterson/Brooks
Sample617	Fort Polk Feral Horse	United States of America	North America		Spanish influenced	Spanish Colonial	No	no tail lane							Crown	daC_Tb-dW1	rD_1	daC_Tb-d	Yes	Ancestry signature determination	Thoroughbred	Bozlak et al., 2023	DNA provided	Patterson/Brooks
Sample618	Santa Cruz Island Horses	United States of America	North America		Spanish influenced	Spanish Colonial	No	no tail lane							Crown	daC_Ad-b*	rDT_1	daC_Ad-b	Yes	Ancestry signature determination	Spanish/Coldblood	Bozlak et al., 2023	DNA provided	Patterson/Brooks
Sample619	Santa Cruz Island Horses	United States of America	North America		Spanish influenced	Spanish Colonial	No	no tail lane							Crown	daC_Ad-b*	rDT_1	daC_Ad-b	Yes	Ancestry signature determination	Spanish/Coldblood	Bozlak et al., 2023	DNA provided	Patterson/Brooks
Sample62	Appaloosa	United States of America	North America		Riding Europe and USA	Riding Europe and USA	No	no tail lane							Crown	daC_Tb-dW1	rD_1	daC_Tb-d	No	Ancestry prediction - shown in Figure S6	Thoroughbred	Bozlak et al., 2023	blood	Wallner/Brem
Sample620	Santa Cruz Island Horses	United States of America	North America		Spanish influenced	Spanish Colonial	No	no tail lane							Crown	daC_Ad-b*	rDT_1	daC_Ad-b	Yes	Ancestry signature determination	Spanish/Coldblood	Bozlak et al., 2023	DNA provided	Patterson/Brooks
Sample621	Fort Polk Feral Horse	United States of America	North America		Spanish influenced	Spanish Colonial	No	no tail lane							Crown	daC_Ad-bF	eAPU_1	daC_Ad-b	Yes	Ancestry signature determination	Spanish	Bozlak et al., 2023	DNA provided	Patterson/Brooks
Sample622	Fort Polk Feral Horse	United States of America	North America		Spanish influenced	Spanish Colonial	No	no tail lane							Crown	daC_Ad-bF	eAPU_1	daC_Ad-b	Yes	Ancestry signature determination	Spanish	Bozlak et al., 2023	DNA provided	Patterson/Brooks
Sample623	Fort Polk Feral Horse	United States of America	North America		Spanish influenced	Spanish Colonial	No	no tail lane							Crown	daC_Ad-bF	eAPU_1	daC_Ad-b	Yes	Ancestry signature determination	Spanish	Bozlak et al., 2023	DNA provided	Patterson/Brooks
Sample624	Baca Chica	United States of America	North America		Spanish influenced	Spanish Colonial	Yes	OJOS NEGROS,NA							Crown	daC_Ao-aA1a	rY_1	daC_Ao-aA1	Yes	Ancestry signature determination	Arabian	Bozlak et al., 2023	DNA provided	Patterson/Brooks
Sample625	Fort Polk Feral Horse	United States of America	North America		Spanish influenced	Spanish Colonial	No	no tail lane							Crown	daC_Ad-bF	eAPU_1	daC_Ad-b	Yes	Ancestry signature determination	Spanish	Bozlak et al., 2023	DNA provided	Patterson/Brooks
Sample626	Fort Polk Feral Horse	United States of America	North America		Spanish influenced	Spanish Colonial	No	no tail lane							Crown	daC_Ad-b*	rDT_1	daC_Ad-b	Yes	Ancestry signature determination	Spanish/Coldblood	Bozlak et al., 2023	DNA provided	Patterson/Brooks
Sample627	Wilbur-Cruce Horse	United States of America	North America		Spanish influenced	Spanish Colonial	No	no tail lane							Crown	daC_Ad-b*	rDT_1	daC_Ad-b	Yes	Ancestry signature determination	Spanish/Coldblood	Bozlak et al., 2023	DNA provided	Patterson/Brooks
Sample628	Wilbur-Cruce Horse	United States of America	North America		Spanish influenced	Spanish Colonial	No	no tail lane							Crown	daC_Ad-b*	rDT_1	daC_Ad-b	Yes	Ancestry signature determination	Spanish/Coldblood	Bozlak et al., 2023	DNA provided	Patterson/Brooks
Sample629	Wilbur-Cruce Horse	United States of America	North America		Spanish influenced	Spanish Colonial	No	no tail lane							Crown	daC_Ad-b*	rDT_1	daC_Ad-b	Yes	Ancestry signature determination	Spanish/Coldblood	Bozlak et al., 2023	DNA provided	Patterson/Brooks
Sample63	New Forest Pony	United Kingdom	North Europe		Local riding and lightdraft-Europe, USA and other colonial territories	Local Europe/USA/other territories	No	no tail lane							Crown	daC_Ao-aA1a	rY_1	daC_Ao-aA1	No	Ancestry prediction - shown in Figure 4	Arabian	Bozlak et al., 2023	blood	Wallner/Brem
Sample630	Fort Polk Feral Horse	United States of America	North America		Spanish influenced	Spanish Colonial	No	no tail lane							Crown	daC_Ad-bF	eAPU_1	daC_Ad-b	Yes	Ancestry signature determination	Spanish	Bozlak et al., 2023	DNA provided	Patterson/Brooks
Sample631	Fort Polk Feral Horse	United States of America	North America		Spanish influenced	Spanish Colonial	No	no tail lane							Crown	daC_Ad-bF	eAPU_1	daC_Ad-b	Yes	Ancestry signature determination	Spanish	Bozlak et al., 2023	DNA provided	Patterson/Brooks
Sample632	Carolina Marsh Tacky	United States of America	North America		Spanish influenced	Spanish Colonial	No	no tail lane							Crown	daC_Tb-oB1	fBVB_1	daC_Tb-oB1	Yes	Ancestry signature determination	West Asian/Arabian/Thoroughbred	Bozlak et al., 2023	DNA provided	Patterson/Brooks
Sample633	California Vaquero	United States of America	North America		Spanish influenced	Spanish Colonial	Yes	FERAL SULPHUR,NA,CALIFORNIA VAQUERO							Crown	daC_Ad-b*	rDT_1	daC_Ad-b	Yes	Ancestry signature determination	Spanish/Coldblood	Bozlak et al., 2023	DNA provided	Patterson/Brooks
Sample634	Colombian Paso Horse	Colombia	Latin America	Colombian Paso Fino	Spanish influenced	Spanish Colonial	No	no tail lane							Crown	daC_Hs-b	fABO_1	daC_Hs	Yes	Ancestry signature determination	Spanish	Bozlak et al., 2023	hair	Novoa-Bravo
Sample635	Colombian Paso Horse	Colombia	Latin America	Colombian Trocha	Spanish influenced	Spanish Colonial	No	no tail lane							Crown	daC_T1c	eLH_1	daC_T1c	Yes	Ancestry signature determination	Spanish	Bozlak et al., 2023	hair	Novoa-Bravo
Sample636	Colombian Paso Horse	Colombia	Latin America	Colombian Trocha	Spanish influenced	Spanish Colonial	No	no tail lane							Crown	daC_T1*	rA_1	daC_T1*	Yes	Ancestry signature determination	Spanish/West Asian	Bozlak et al., 2023	hair	Novoa-Bravo
Sample637	Colombian Paso Horse	Colombia	Latin America	Colombian Trocha	Spanish influenced	Spanish Colonial	No	no tail lane							Crown	daC_Hs-b	fABO_1	daC_Hs	Yes	Ancestry signature determination	Spanish	Bozlak et al., 2023	hair	Novoa-Bravo
Sample638	Colombian Paso Horse	Colombia	Latin America	Colombian Trocha and Gallop	Spanish influenced	Spanish Colonial	No	no tail lane							Crown	daC_Hs-b	fABO_1	daC_Hs	Yes	Ancestry signature determination	Spanish	Bozlak et al., 2023	hair	Novoa-Bravo
Sample639	Fell Pony	United Kingdom	North Europe		Local riding and lightdraft-Europe, USA and other colonial territories	Local Europe/USA/other territories	Yes	HELTONDALE BLACK PRINCE II,1969,FELL PONY	JOCK OF ASKHAM GATE,1928,FELL PONY	TEASDALE COMET,1898,FELL PONY	TROTTING COMET HHSB,1834,NA				Crown	daC_Ad-b*	rDT_1	daC_Ad-b	No	Ancestry prediction - shown in Figure 4	Spanish/Coldblood	Bozlak et al., 2023	hair	Wallner/Brem
Sample64	Baden Wuerttemberg Warmblood	Germany	CentralWest Europe		Riding Europe and USA	Riding Europe and USA	No	no tail lane							Crown	daC_Tb-dM	rG_1	daC_Tb-d	No	Ancestry prediction - shown in Figure S6	Thoroughbred	Bozlak et al., 2023	blood	Wallner/Brem
Sample640	Terceira Pony	Portugal	Iberian Peninsula		Spanish influenced	Spanish Colonial	No	no tail lane							Crown	daC_T3u-f	rT_1	daC_T3u	Yes	Ancestry signature determination	Spanish	Bozlak et al., 2023	hair	Wallner/Brem
Sample641	Terceira Pony	Portugal	Iberian Peninsula		Spanish influenced	Spanish Colonial	No	no tail lane							Crown	daC_Ao-nM1a2	qEN_1	daC_Ao-nM	Yes	Ancestry signature determination	Spanish	Bozlak et al., 2023	hair	Wallner/Brem
Sample642	Terceira Pony	Portugal	Iberian Peninsula		Spanish influenced	Spanish Colonial	No	no tail lane							Crown	daC_T3u-f	rT_1	daC_T3u	Yes	Ancestry signature determination	Spanish	Wallner et al., 2013	hair	Wallner/Brem
Sample643	Terceira Pony	Portugal	Iberian Peninsula		Spanish influenced	Spanish Colonial	No	no tail lane							Crown	daC_Ao-nM1a2	qEN_1	daC_Ao-nM	Yes	Ancestry signature determination	Spanish	Bozlak et al., 2023	hair	Wallner/Brem
Sample644	Terceira Pony	Portugal	Iberian Peninsula		Spanish influenced	Spanish Colonial	No	no tail lane							Crown	daC_Ao-nM1a2	qEN_1	daC_Ao-nM	Yes	Ancestry signature determination	Spanish	Bozlak et al., 2023	hair	Wallner/Brem
Sample645	Terceira Pony	Portugal	Iberian Peninsula		Spanish influenced	Spanish Colonial	No	no tail lane							Crown	daC_Hs-aS	fTI_1	daC_Hs	Yes	Ancestry signature determination	Spanish	Bozlak et al., 2023	hair	Wallner/Brem
Sample646	Terceira Pony	Portugal	Iberian Peninsula		Spanish influenced	Spanish Colonial	No	no tail lane							Crown	daC_T3u-f	rT_1	daC_T3u	Yes	Ancestry signature determination	Spanish	Bozlak et al., 2023	hair	Wallner/Brem
Sample647	Terceira Pony	Portugal	Iberian Peninsula		Spanish influenced	Spanish Colonial	No	no tail lane							Crown	daC_Ao-nM1a2	qEN_1	daC_Ao-nM	Yes	Ancestry signature determination	Spanish	Bozlak et al., 2023	hair	Wallner/Brem
Sample648	Terceira Pony	Portugal	Iberian Peninsula		Spanish influenced	Spanish Colonial	No	no tail lane							Crown	daC_Ao-nM1a2	qEN_1	daC_Ao-nM	Yes	Ancestry signature determination	Spanish	Bozlak et al., 2023	hair	Wallner/Brem
Sample649	Terceira Pony	Portugal	Iberian Peninsula		Spanish influenced	Spanish Colonial	No	no tail lane							Crown	daC_Ao-nM1a2	qEN_1	daC_Ao-nM	Yes	Ancestry signature determination	Spanish	Bozlak et al., 2023	hair	Wallner/Brem
Sample65	Saddlebred	United States of America	North America		Riding Europe and USA	Riding Europe and USA	No	no tail lane							Crown	daC_Tb-dM	rG_1	daC_Tb-d	No	Ancestry prediction - shown in Figure S6	Thoroughbred	Bozlak et al., 2023	blood	Wallner/Brem
Sample650	Gotland Pony	Sweden	North Europe		Local riding and lightdraft-Europe, USA and other colonial territories	Local Europe/USA/other territories	Yes	BRILJANT,1975,GOTLAND PONY	GULLIS RR 26,1905,GOTLAND PONY						Crown	daC_Tb1*	fAAC_1	daC_Tb1*	No	Ancestry prediction - shown in Figure 4	West Asian	Bozlak et al., 2023	DNA provided	Lindgren
Sample651	Gotland Pony	Sweden	North Europe		Local riding and lightdraft-Europe, USA and other colonial territories	Local Europe/USA/other territories	Yes	PONTE,1966,GOTLAND PONY	GULLIS RR 26,1905,GOTLAND PONY						Crown	daC_Tb1*	fAAC_1	daC_Tb1*	No	Ancestry prediction - shown in Figure 4	West Asian	Bozlak et al., 2023	DNA provided	Lindgren
Sample652	Gotland Pony	Sweden	North Europe		Local riding and lightdraft-Europe, USA and other colonial territories	Local Europe/USA/other territories	Yes	BRILJANT,1975,GOTLAND PONY	GULLIS RR 26,1905,GOTLAND PONY						Crown	daC_Tb1*	fAAC_1	daC_Tb1*	No	Ancestry prediction - shown in Figure 4	West Asian	Bozlak et al., 2023	DNA provided	Lindgren
Sample653	Dartmoor Pony	United Kingdom	North Europe		Local riding and lightdraft-Europe, USA and other colonial territories	Local Europe/USA/other territories	Yes	ALLENDALE FLAUROS,1974,DARTMOOR PONY	DINARTH SPARK,1928,WELSH MOUNTAIN PONY	CHARLIE,1870,WELSH PONY					Crown	daC_Ad-bF	eAPU_1	daC_Ad-b	No	Ancestry prediction - shown in Figure 4	Spanish	Wallner et al., 2013	hair	Wallner/Brem
Sample654	Dartmoor Pony	United Kingdom	North Europe		Local riding and lightdraft-Europe, USA and other colonial territories	Local Europe/USA/other territories	Yes	EASTER,1961,DARTMOOR PONY	DINARTH SPARK,1928,WELSH MOUNTAIN PONY	CHARLIE,1870,WELSH PONY					Crown	daC_Ad-bF	eAPU_1	daC_Ad-b	No	Ancestry prediction - shown in Figure 4	Spanish	Bozlak et al., 2023	hair	Wallner/Brem
Sample655	Dartmoor Pony	United Kingdom	North Europe		Local riding and lightdraft-Europe, USA and other colonial territories	Local Europe/USA/other territories	Yes	SENRUF GLADIATOR,1987,DARTMOOR PONY	DINARTH SPARK,1928,WELSH MOUNTAIN PONY	CHARLIE,1870,WELSH PONY					Crown	daC_Ad-bF	eAPU_1	daC_Ad-b	No	Ancestry prediction - shown in Figure 4	Spanish	Bozlak et al., 2023	hair	Wallner/Brem
Sample656	Shetland Pony	United Kingdom	North Europe		Local riding and lightdraft-Europe, USA and other colonial territories	Local Europe/USA/other territories	Yes	ROSSON_OF_TRANSY,,SHETLAND							Non Crown	da1_N	rBA_1	Non Crown	No	Ancestry prediction - shown in Figure 4	Non Crown	Bozlak et al., 2023	hair	Wallner/Brem
Sample657	Shetland Pony	United Kingdom	North Europe		Local riding and lightdraft-Europe, USA and other colonial territories	Local Europe/USA/other territories	Yes	ROSSON_OF_TRANSY,,SHETLAND							Non Crown	da1_N	rBA_1	Non Crown	No	Ancestry prediction - shown in Figure 4	Non Crown	Bozlak et al., 2023	hair	Wallner/Brem
Sample658	Shetland Pony	United Kingdom	North Europe		Local riding and lightdraft-Europe, USA and other colonial territories	Local Europe/USA/other territories	Yes	JOLLY_ROGER_OF_MARSHWOOD,,SHETLAND							Non Crown	da1_N	rBA_1	Non Crown	No	Ancestry prediction - shown in Figure 4	Non Crown	Bozlak et al., 2023	hair	Wallner/Brem
Sample659	Shetland Pony	United Kingdom	North Europe		Local riding and lightdraft-Europe, USA and other colonial territories	Local Europe/USA/other territories	Yes	ROYAL_SOVEREIGN,,SHETLAND							Non Crown	da1_N	rBA_1	Non Crown	No	Ancestry prediction - shown in Figure 4	Non Crown	Bozlak et al., 2023	hair	Wallner/Brem
Sample66	Gypsy Cob	United Kingdom	North Europe		Coldblood	Coldblood British	No	no tail lane							Crown	daC_Ad-bS	eAPT_1	daC_Ad-b	Yes	Ancestry signature determination	Coldblood	Bozlak et al., 2023	blood	Wallner/Brem
Sample660	Exmoor Pony	United Kingdom	North Europe		Local riding and lightdraft-Europe, USA and other colonial territories	Local Europe/USA/other territories	Yes	HAWKWELL QUARME,1972,EXMOOR PONY	TWELVE TWO,1918,EXMOOR PONY						Crown	daC_Se	eANX_1	daC_S	No	Ancestry prediction - shown in Figure 4	Spanish	Bozlak et al., 2023	hair	Wallner/Brem
Sample661	Exmoor Pony	United Kingdom	North Europe		Local riding and lightdraft-Europe, USA and other colonial territories	Local Europe/USA/other territories	Yes	HAWKWELL QUARME,1972,EXMOOR PONY	TWELVE TWO,1918,EXMOOR PONY						Crown	daC_Se	eANX_1	daC_S	No	Ancestry prediction - shown in Figure 4	Spanish	Bozlak et al., 2023	hair	Wallner/Brem
Sample662	New Forest Pony	United Kingdom	North Europe		Local riding and lightdraft-Europe, USA and other colonial territories	Local Europe/USA/other territories	Yes	SILVERLEA SIROCCO,1967,NEW FOREST PONY	TELEGRAPH ROCKETER,1931,NEW FOREST PONY						Crown	daC_Ad-b*	rDT_1	daC_Ad-b	No	Ancestry prediction - shown in Figure 4	Spanish/Coldblood	Bozlak et al., 2023	hair	Wallner/Brem
Sample663	Eriskay pony	United Kingdom	North Europe		Local riding and lightdraft-Europe, USA and other colonial territories	Local Europe/USA/other territories	Yes	ERIC,,ERISKAY							Non Crown	da4_E	eWP_1	Non Crown	No	Ancestry prediction - shown in Figure 4	Non Crown	Bozlak et al., 2023	hair	Wallner/Brem
Sample664	Eriskay pony	United Kingdom	North Europe		Local riding and lightdraft-Europe, USA and other colonial territories	Local Europe/USA/other territories	Yes	ERIC,,ERISKAY							Non Crown	da4_E	eWP_1	Non Crown	No	Ancestry prediction - shown in Figure 4	Non Crown	Bozlak et al., 2023	hair	Wallner/Brem
Sample665	Exmoor Pony	United Kingdom	North Europe		Local riding and lightdraft-Europe, USA and other colonial territories	Local Europe/USA/other territories	No	no tail lane							Crown	daC_S*	eRE_1	daC_S	No	Ancestry prediction - shown in Figure 4	Spanish	Bozlak et al., 2023	hair	Wallner/Brem
Sample666	Fell Pony	United Kingdom	North Europe		Local riding and lightdraft-Europe, USA and other colonial territories	Local Europe/USA/other territories	Yes	GREENHOLME CHRIS,1973,FELL PONY	BLACK PRINCE 2ND,1932,DALES PONY						Crown	daC_Ad-b*	rDT_1	daC_Ad-b	No	Ancestry prediction - shown in Figure 4	Spanish/Coldblood	Bozlak et al., 2023	hair	Wallner/Brem
Sample667	Eriskay pony	United Kingdom	North Europe		Local riding and lightdraft-Europe, USA and other colonial territories	Local Europe/USA/other territories	Yes	ERIC,,ERISKAY							Non Crown	da4_E	eWP_1	Non Crown	No	Ancestry prediction - shown in Figure 4	Non Crown	Bozlak et al., 2023	hair	Wallner/Brem
Sample668	Exmoor Pony	United Kingdom	North Europe		Local riding and lightdraft-Europe, USA and other colonial territories	Local Europe/USA/other territories	Yes	FOREST LAD,1965,EXMOOR PONY	ASHILL,1945,EXMOOR PONY						Crown	daC_S*	eRE_1	daC_S	No	Ancestry prediction - shown in Figure 4	Spanish	Bozlak et al., 2023	hair	Wallner/Brem
Sample669	Fell Pony	United Kingdom	North Europe		Local riding and lightdraft-Europe, USA and other colonial territories	Local Europe/USA/other territories	Yes	WAVERHEAD MODEL,1970,FELL PONY	BOB SILVERTAIL,1923,FELL PONY	TEASDALE COMET,1898,FELL PONY	TROTTING COMET HHSB,1834,NA				Crown	daC_T3u-f	rT_1	daC_T3u	No	Ancestry prediction - shown in Figure 4	Spanish	Bozlak et al., 2023	hair	Wallner/Brem
Sample67	Norwegian Fjord	Norway	North Europe		Local riding and lightdraft-Europe, USA and other colonial territories	Local Europe/USA/other territories	No	no tail lane							Non Crown	da1_N	rBA_1	Non Crown	No	Ancestry prediction - shown in Figure 4	Non Crown	Bozlak et al., 2023	blood	Wallner/Brem
Sample670	Fell Pony	United Kingdom	North Europe		Local riding and lightdraft-Europe, USA and other colonial territories	Local Europe/USA/other territories	Yes	HELTONDALE HERO,1977,FELL PONY	BLACK PRINCE 2ND,1932,DALES PONY						Crown	daC_Ad-b*	rDT_1	daC_Ad-b	No	Ancestry prediction - shown in Figure 4	Spanish/Coldblood	Bozlak et al., 2023	hair	Wallner/Brem
Sample671	Fell Pony	United Kingdom	North Europe		Local riding and lightdraft-Europe, USA and other colonial territories	Local Europe/USA/other territories	Yes	MOUNTAIN FLASH II,1966,FELL PONY	BOB SILVERTAIL,1923,FELL PONY	TEASDALE COMET,1898,FELL PONY	TROTTING COMET HHSB,1834,NA				Crown	daC_Ad-bS	eAPT_1	daC_Ad-b	No	Ancestry prediction - shown in Figure 4	Coldblood	Bozlak et al., 2023	hair	Wallner/Brem
Sample672	Eriskay pony	United Kingdom	North Europe		Local riding and lightdraft-Europe, USA and other colonial territories	Local Europe/USA/other territories	Yes	LINTON OSSIAN,,ERISKAY							Non Crown	da4_E	eWP_1	Non Crown	No	Ancestry prediction - shown in Figure 4	Non Crown	Bozlak et al., 2023	hair	Wallner/Brem
Sample673	Eriskay pony	United Kingdom	North Europe		Local riding and lightdraft-Europe, USA and other colonial territories	Local Europe/USA/other territories	No	no tail lane							Non Crown	da4_E	eWP_1	Non Crown	No	Ancestry prediction - shown in Figure 4	Non Crown	Bozlak et al., 2023	hair	Wallner/Brem
Sample674	Eriskay pony	United Kingdom	North Europe		Local riding and lightdraft-Europe, USA and other colonial territories	Local Europe/USA/other territories	Yes	BARRA_GILLE-EODHNAN,,ERISKAY							Non Crown	da4_E	eWP_1	Non Crown	No	Ancestry prediction - shown in Figure 4	Non Crown	Bozlak et al., 2023	hair	Wallner/Brem
Sample675	Eriskay pony	United Kingdom	North Europe		Local riding and lightdraft-Europe, USA and other colonial territories	Local Europe/USA/other territories	Yes	ST_BRIDGET_MUNRO,,ERISKAY							Non Crown	da4_E	eWP_1	Non Crown	No	Ancestry prediction - shown in Figure 4	Non Crown	Wallner et al., 2013	hair	Wallner/Brem
Sample676	Eriskay pony	United Kingdom	North Europe		Local riding and lightdraft-Europe, USA and other colonial territories	Local Europe/USA/other territories	Yes	LINDRIDGE_RAGGED_ROBIN,,ERISKAY							Non Crown	da4_E	eWP_1	Non Crown	No	Ancestry prediction - shown in Figure 4	Non Crown	Bozlak et al., 2023	hair	Wallner/Brem
Sample677	Eriskay pony	United Kingdom	North Europe		Local riding and lightdraft-Europe, USA and other colonial territories	Local Europe/USA/other territories	Yes	BARRA_GILLE-EODHNAN,,ERISKAY							Non Crown	da4_E	eWP_1	Non Crown	No	Ancestry prediction - shown in Figure 4	Non Crown	Bozlak et al., 2023	hair	Wallner/Brem
Sample678	Konik	Poland	CentralWest Europe		Local riding and lightdraft-Europe, USA and other colonial territories	Local Europe/USA/other territories	No	no tail lane							Crown	daC_Ad-h*	rOR_1	daC_Ad-h	No	Ancestry prediction - shown in Figure 4	Spanish/Coldblood	Bozlak et al., 2023	DNA provided	Ropka-Molik/Stefaniuk-Szmukier
Sample679	Konik	Poland	CentralWest Europe		Local riding and lightdraft-Europe, USA and other colonial territories	Local Europe/USA/other territories	No	no tail lane							Crown	daC_Ad-h*	rOR_1	daC_Ad-h	No	Ancestry prediction - shown in Figure 4	Spanish/Coldblood	Bozlak et al., 2023	DNA provided	Ropka-Molik/Stefaniuk-Szmukier
Sample68	Arabian Partbred	not specific	Central Asia		Arabian	Arabian lines	Yes	PATRON,1966,RUS_ARABIAN	NAZEER,1934,EGY_ARABIAN	SAKLAWI I,1880,ARABIAN DB					Crown	daC_Ao-aA1a	rY_1	daC_Ao-aA1	Yes	Ancestry signature determination	Arabian	Bozlak et al., 2023	blood	Wallner/Brem
Sample680	Konik	Poland	CentralWest Europe		Local riding and lightdraft-Europe, USA and other colonial territories	Local Europe/USA/other territories	No	no tail lane							Crown	daC_Ad-h*	rOR_1	daC_Ad-h	No	Ancestry prediction - shown in Figure 4	Spanish/Coldblood	Bozlak et al., 2023	DNA provided	Ropka-Molik/Stefaniuk-Szmukier
Sample681	Konik	Poland	CentralWest Europe		Local riding and lightdraft-Europe, USA and other colonial territories	Local Europe/USA/other territories	No	no tail lane							Crown	daC_Tb-oB1	fBVB_1	daC_Tb-oB1	No	Ancestry prediction - shown in Figure 4	West Asian/Arabian/Thoroughbred	Bozlak et al., 2023	DNA provided	Ropka-Molik/Stefaniuk-Szmukier
Sample682	Konik	Poland	CentralWest Europe		Local riding and lightdraft-Europe, USA and other colonial territories	Local Europe/USA/other territories	No	no tail lane							Crown	daC_Tb-oB1	fBVB_1	daC_Tb-oB1	No	Ancestry prediction - shown in Figure 4	West Asian/Arabian/Thoroughbred	Bozlak et al., 2023	DNA provided	Ropka-Molik/Stefaniuk-Szmukier
Sample683	Konik	Poland	CentralWest Europe		Local riding and lightdraft-Europe, USA and other colonial territories	Local Europe/USA/other territories	No	no tail lane							Crown	daC_Ad-hA1*	fWP_1	daC_Ad-h	No	Ancestry prediction - shown in Figure 4	Spanish/Coldblood	Bozlak et al., 2023	DNA provided	Ropka-Molik/Stefaniuk-Szmukier
Sample684	Konik	Poland	CentralWest Europe		Local riding and lightdraft-Europe, USA and other colonial territories	Local Europe/USA/other territories	No	no tail lane							Crown	daC_Ad-hA1*	fWP_1	daC_Ad-h	No	Ancestry prediction - shown in Figure 4	Spanish/Coldblood	Bozlak et al., 2023	DNA provided	Ropka-Molik/Stefaniuk-Szmukier
Sample685	Konik	Poland	CentralWest Europe		Local riding and lightdraft-Europe, USA and other colonial territories	Local Europe/USA/other territories	No	no tail lane							Crown	daC_Ad-h*	rOR_1	daC_Ad-h	No	Ancestry prediction - shown in Figure 4	Spanish/Coldblood	Bozlak et al., 2023	DNA provided	Ropka-Molik/Stefaniuk-Szmukier
Sample686	Konik	Poland	CentralWest Europe		Local riding and lightdraft-Europe, USA and other colonial territories	Local Europe/USA/other territories	No	no tail lane							Crown	daC_Ao-a1D1	fABV_1	daC_Ao-a1D	No	Ancestry prediction - shown in Figure 4	West Asian	Bozlak et al., 2023	DNA provided	Ropka-Molik/Stefaniuk-Szmukier
Sample687	Konik	Poland	CentralWest Europe		Local riding and lightdraft-Europe, USA and other colonial territories	Local Europe/USA/other territories	No	no tail lane							Crown	daC_Ao-a1D1	fABV_1	daC_Ao-a1D	No	Ancestry prediction - shown in Figure 4	West Asian	Bozlak et al., 2023	DNA provided	Ropka-Molik/Stefaniuk-Szmukier
Sample688	Shetland Pony Mini	United Kingdom	North Europe		Local riding and lightdraft-Europe, USA and other colonial territories	Local Europe/USA/other territories	Yes	PARLINGTON PIMPERNELL,1982,SHETLAND PONY	DRUMLANRIG,1911,SHETLAND PONY	JACK,1871,SHETLAND PONY					Non Crown	da1_N	rBA_1	Non Crown	No	Ancestry prediction - shown in Figure 4	Non Crown	Bozlak et al., 2023	hair	Wallner/Brem
Sample689	Shetland Pony Mini	United Kingdom	North Europe		Local riding and lightdraft-Europe, USA and other colonial territories	Local Europe/USA/other territories	Yes	HIPPOMINIMUS POOH BEAR,,SHETLAND PONY	FLORIO,1946,SHETLAND PONY	JACK,1871,SHETLAND PONY					Non Crown	da1_N	rBA_1	Non Crown	No	Ancestry prediction - shown in Figure 4	Non Crown	Bozlak et al., 2023	hair	Wallner/Brem
Sample69	Lipizzaner	Austria	CentralWest Europe	Beclean Stud	Riding Europe and USA	Riding Europe and USA	Yes	FAVORY GAETANA XV-1,1965,Djakovo	FAVORY XX,1949,Babolna	FAVORY XII,1888,Fagaras	FAVORY RATISBONA II,1828,Lipica	FAVORY SENIOR,1779,Kladrub			Crown	daC_Tb-oL	rN_1	daC_Tb-oL	No	Ancestry prediction - shown in Figure S6	West Asian	Bozlak et al., 2023	blood	Wallner/Brem
Sample690	Shetland Pony Mini	United Kingdom	North Europe		Local riding and lightdraft-Europe, USA and other colonial territories	Local Europe/USA/other territories	No	no tail lane							Non Crown	da1_N	rBA_1	Non Crown	No	Ancestry prediction - shown in Figure 4	Non Crown	Bozlak et al., 2023	hair	Wallner/Brem
Sample691	Shetland Pony Mini	United Kingdom	North Europe		Local riding and lightdraft-Europe, USA and other colonial territories	Local Europe/USA/other territories	No	no tail lane							Non Crown	da1_N	rBA_1	Non Crown	No	Ancestry prediction - shown in Figure 4	Non Crown	Bozlak et al., 2023	hair	Wallner/Brem
Sample692	Fredriksborg Horse	Denmark	North Europe		Arabian	Arabian lines	Yes	TITO 635,1965,FREDRIKSBORG HORSE	JUVEL,1916,FREDRIKSBORG HORSE	HAMLET,1869,FREDRIKSBORG HORSE	ZARIF,1854,ARABIAN DB				Crown	daC_Ao-aA1a	rY_1	daC_Ao-aA1	Yes	Ancestry signature determination	Arabian	Bozlak et al., 2023	hair	Wallner/Brem
Sample693	Arab Barb	Morocco	North Africa		Spanish influenced	Spanish North Africa	Yes	GUERROUANE AIT AZZAYANI ITI,1995,MAR_ARAB BARB							Crown	daC_Hs-b	fABO_1	daC_Hs	Yes	Ancestry signature determination	Spanish	Bozlak et al., 2023	hair	Butler-Wemken
Sample694	Barb	Algeria	North Africa		Spanish influenced	Spanish North Africa	Yes	FEDJOUDJ,NA,ALG_BARB							Crown	daC_Am-aA	qBI_1	daC_Am	Yes	Ancestry signature determination	Spanish	Bozlak et al., 2023	hair	Butler-Wemken
Sample695	Barb	Algeria	North Africa		Spanish influenced	Spanish North Africa	Yes	JOURDAIN,NA,ALG_BARB							Crown	daC_Ao-a1D2	qW_1	daC_Ao-a1D	Yes	Ancestry signature determination	Arabian	Bozlak et al., 2023	hair	Butler-Wemken
Sample696	Barb	Algeria	North Africa		Spanish influenced	Spanish North Africa	Yes	OULED,1966,ALG_BARB	JAREM,1946,ALG_BARB						Crown	daC_Am-aA	qBI_1	daC_Am	Yes	Ancestry signature determination	Spanish	Bozlak et al., 2023	hair	Butler-Wemken
Sample697	Barb	Algeria	North Africa		Spanish influenced	Spanish North Africa	Yes	LAKOUL,NA,ALG_BARB							Crown	daC_Am-aA	qBI_1	daC_Am	Yes	Ancestry signature determination	Spanish	Bozlak et al., 2023	hair	Butler-Wemken
Sample698	Barb	Algeria	North Africa		Spanish influenced	Spanish North Africa	Yes	LORTASSE ITI,1986,ALG_BARB							Crown	daC_Hs-b	fABO_1	daC_Hs	Yes	Ancestry signature determination	Spanish	Bozlak et al., 2023	hair	Butler-Wemken
Sample699	Barb	Algeria	North Africa		Spanish influenced	Spanish North Africa	Yes	JOURDAIN,NA,ALG_BARB							Crown	daC_Ao-a1D2	qW_1	daC_Ao-a1D	Yes	Ancestry signature determination	Arabian	Bozlak et al., 2023	hair	Butler-Wemken
Sample7	Quarter Horse	United States of America	North America		Riding Europe and USA	Riding Europe and USA	Yes	JACS LITTLE PINE,1981,QUARTER HORSE	KING,1932,USA_QUARTER HORSE	TRAVELER,1880,USA_QUARTER HORSE					Crown	daC_Tb-dW4	sP_1	daC_Tb-d	No	Ancestry prediction - shown in Figure S6	Thoroughbred	Bozlak et al., 2023	hair	Wallner/Brem
Sample70	Lipizzaner	Austria	CentralWest Europe	Djakovo Stud	Riding Europe and USA	Riding Europe and USA	Yes	TULIPAN TROFETTA V-4,1986,Djakovo	TULIPAN IV,1926,Fagaras	TULIPAN,1860,Terezovac					Crown	daC_Tb-dW3	qBX_1	daC_Tb-d	No	Ancestry prediction - shown in Figure S6	Thoroughbred	Bozlak et al., 2023	blood	Wallner/Brem
Sample700	Arab Barb	not specific	North Africa		Spanish influenced	Spanish North Africa	Yes	NIGER,1979,BARB							Crown	daC_Ao-nM1a2	qEN_1	daC_Ao-nM	Yes	Ancestry signature determination	Spanish	Bozlak et al., 2023	hair	Butler-Wemken
Sample701	Arab Barb	Algeria	North Africa		Spanish influenced	Spanish North Africa	Yes	JOURDAIN,NA,ALG_BARB							Crown	daC_Ao-a1D2	qW_1	daC_Ao-a1D	Yes	Ancestry signature determination	Arabian	Bozlak et al., 2023	hair	Butler-Wemken
Sample702	Arab Barb	Morocco	North Africa		Spanish influenced	Spanish North Africa	Yes	NADOR,1964,MAR_ARABIAN_OX							Crown	daC_Tb-oB1	fBVB_1	daC_Tb-oB1	Yes	Ancestry signature determination	West Asian/Arabian/Thoroughbred	Bozlak et al., 2023	blood	Butler-Wemken
Sample703	Arab Barb	Morocco	North Africa		Spanish influenced	Spanish North Africa	Yes	OUSSAM,NA,MAR_BARB	NAMOUS,1928,MAR_BARB						Crown	daC_Ao-aA1a	rY_1	daC_Ao-aA1	Yes	Ancestry signature determination	Arabian	Bozlak et al., 2023	blood	Butler-Wemken
Sample704	Pura Raza Espanola	Spain	Iberian Peninsula		Spanish influenced	Spanish Iberian	Yes	JENSON,1968,ESP_PURA RAZA ESPANOLA	GERENO,1907,SPANISH PUREBRED						Crown	daC_Ao-nM1a2	qEN_1	daC_Ao-nM	Yes	Ancestry signature determination	Spanish	Bozlak et al., 2023	hair	Wallner/Brem
Sample705	Pura Raza Espanola	Spain	Iberian Peninsula		Spanish influenced	Spanish Iberian	Yes	REVOLTOSO VIII,1976,ESP_PURA RAZA ESPANOLA	AMERICANO,1927,ESP_PURA RAZA ESPANOLA	PRINCIPE,NA,SPANISH PUREBRED					Crown	daC_Ao-nM1a2	qEN_1	daC_Ao-nM	Yes	Ancestry signature determination	Spanish	Bozlak et al., 2023	hair	Wallner/Brem
Sample706	Pura Raza Espanola	Spain	Iberian Peninsula		Spanish influenced	Spanish Iberian	Yes	QUICHOTE II,1973,ESP_PURA RAZA ESPANOLA	GERENO,1907,SPANISH PUREBRED						Crown	daC_Ao-nM1a2	qEN_1	daC_Ao-nM	Yes	Ancestry signature determination	Spanish	Bozlak et al., 2023	hair	Wallner/Brem
Sample707	Pura Raza Espanola	Spain	Iberian Peninsula	Cartujano	Spanish influenced	Spanish Iberian	Yes	JARDINERO VI,1970,ESP_PURA RAZA ESPANOLA	AMERICANO,1927,ESP_PURA RAZA ESPANOLA	PRINCIPE,NA,SPANISH PUREBRED					Crown	daC_Ao-nM1a2	qEN_1	daC_Ao-nM	Yes	Ancestry signature determination	Spanish	Wallner et al., 2013	hair	Wallner/Brem
Sample708	Pura Raza Espanola	Spain	Iberian Peninsula	Cartujano	Spanish influenced	Spanish Iberian	Yes	BIZARRO IV,1955,ESP_PURA RAZA ESPANOLA	AMERICANO,1927,ESP_PURA RAZA ESPANOLA	PRINCIPE,NA,SPANISH PUREBRED					Crown	daC_Ao-nM1a2	qEN_1	daC_Ao-nM	Yes	Ancestry signature determination	Spanish	Bozlak et al., 2023	hair	Wallner/Brem
Sample709	Lusitano	Portugal	Iberian Peninsula		Spanish influenced	Spanish Iberian	Yes	REQUINTE,1975,LUSITANO	LIDADOR I,1921,LUSITANO						Crown	daC_Ao-aA1a	rY_1	daC_Ao-aA1	Yes	Ancestry signature determination	Arabian	Bozlak et al., 2023	hair	Wallner/Brem
Sample71	Haflinger	Austria	CentralWest Europe		Local riding and lightdraft-Europe, USA and other colonial territories	Local Europe/USA/other territories	Yes	WILDMOOS,1978,HAFLINGER	WILLI,1921,HAFLINGER	FOLIE 249,1874,ITA_HAFLINGER	EL BEDAVI,1817,SYR_ARABIAN DB				Crown	daC_Ad-hC	fXA_1	daC_Ad-h	No	Ancestry prediction - shown in Figure 4	Spanish	Bozlak et al., 2023	No biosample_NGS	publicly available
Sample710	Lusitano	Portugal	Iberian Peninsula		Spanish influenced	Spanish Iberian	Yes	NOQUI,1971,LUSITANO	REGAJERO,1910,SPANISH PUREBRED						Crown	daC_Ao-aA1a	rY_1	daC_Ao-aA1	Yes	Ancestry signature determination	Arabian	Bozlak et al., 2023	hair	Wallner/Brem
Sample711	Knabstrupper	Denmark	North Europe		Arabian	Arabian lines	Yes	KRONPLET,1966,KNABSTRUPPER	ZARIF SEYER,NA,FREDRIKSBORG HORSE	HAMLET,1869,FREDRIKSBORG HORSE	ZARIF,1854,ARABIAN DB				Crown	daC_Ao-aA1a	rY_1	daC_Ao-aA1	Yes	Ancestry signature determination	Arabian	Bozlak et al., 2023	hair	Wallner/Brem
Sample712	Knabstrupper	Denmark	North Europe		Riding Europe and USA	Riding Europe and USA	No	no tail lane							Crown	daC_Ao-nM2	eATS_1	daC_Ao-nM	No	Ancestry prediction - shown in Figure S6	Spanish	Bozlak et al., 2023	hair	Wallner/Brem
Sample713	Knabstrupper	Denmark	North Europe		Riding Europe and USA	Riding Europe and USA	Yes	GAUCHO,1969,KNABSTRUPPER	MIKKEL,1919,KNABSTRUPPER						Crown	daC_Ao-nM2	eATS_1	daC_Ao-nM	No	Ancestry prediction - shown in Figure S6	Spanish	Bozlak et al., 2023	hair	Wallner/Brem
Sample714	Knabstrupper	Denmark	North Europe		Arabian	Arabian lines	Yes	KRONPLET,1966,KNABSTRUPPER	ZARIF SEYER,NA,FREDRIKSBORG HORSE	HAMLET,1869,FREDRIKSBORG HORSE	ZARIF,1854,ARABIAN DB				Crown	daC_Ao-aA1a	rY_1	daC_Ao-aA1	Yes	Ancestry signature determination	Arabian	Bozlak et al., 2023	hair	Wallner/Brem
Sample715	Knabstrupper	Denmark	North Europe		Riding Europe and USA	Riding Europe and USA	Yes	GAUCHO,1969,KNABSTRUPPER	MIKKEL,1919,KNABSTRUPPER						Crown	daC_Ao-nM2	eATS_1	daC_Ao-nM	No	Ancestry prediction - shown in Figure S6	Spanish	Bozlak et al., 2023	hair	Wallner/Brem
Sample716	Friesian	Netherlands	CentralWest Europe		Riding Europe and USA	Riding Europe and USA	Yes	JOCHEM,1974,FRIESIAN	HELD,1928,FRIESIAN	NEMO,1885,FRIESIAN					Crown	daC_Ad-bN	qH_1	daC_Ad-b	No	Ancestry prediction - shown in Figure S6	Spanish	Bozlak et al., 2023	hair	Wallner/Brem
Sample717	American Azteca Horse	United States of America	North America		Spanish influenced	Spanish Colonial	Yes	FIRME,1956,LUSITANO	PRIMOROSO,1927,ESP_PURA RAZA ESPANOLA	PRINCIPE,NA,SPANISH PUREBRED					Crown	daC_Ao-nM1a2	qEN_1	daC_Ao-nM	Yes	Ancestry signature determination	Spanish	Bozlak et al., 2023	hair	Wallner/Brem
Sample718	Sorraia Horse	Portugal	Iberian Peninsula		Spanish influenced	Spanish Iberian	Yes	WILD SORRAIA,NA,VALE DE ZEBRO							Crown	daC_Hs-aS	fTI_1	daC_Hs	Yes	Ancestry signature determination	Spanish	Bozlak et al., 2023	hair	Wallner/Brem
Sample719	Sorraia Horse	Portugal	Iberian Peninsula		Spanish influenced	Spanish Iberian	Yes	WILD SORRAIA,NA,VALE DE ZEBRO							Crown	daC_Hs-aS	fTI_1	daC_Hs	Yes	Ancestry signature determination	Spanish	Bozlak et al., 2023	hair	Wallner/Brem
Sample72	Haflinger	Austria	CentralWest Europe		Local riding and lightdraft-Europe, USA and other colonial territories	Local Europe/USA/other territories	Yes	NEPTUN,1975,HAFLINGER	GEORG-MANDL I,1911,HAFLINGER	FOLIE 249,1874,ITA_HAFLINGER	EL BEDAVI,1817,SYR_ARABIAN DB				Crown	daC_Ad-hC	fXA_1	daC_Ad-h	No	Ancestry prediction - shown in Figure 4	Spanish	Bozlak et al., 2023	No biosample_NGS	publicly available
Sample720	Sorraia Horse	Portugal	Iberian Peninsula		Spanish influenced	Spanish Iberian	Yes	WILD SORRAIA,NA,VALE DE ZEBRO							Crown	daC_Hs-aS	fTI_1	daC_Hs	Yes	Ancestry signature determination	Spanish	Bozlak et al., 2023	hair	Wallner/Brem
Sample721	Fredriksborg Horse	Denmark	North Europe		Arabian	Arabian lines	Yes	HAMLET 629,1962,FREDRIKSBORG HORSE	JUVEL,1916,FREDRIKSBORG HORSE	HAMLET,1869,FREDRIKSBORG HORSE	ZARIF,1854,ARABIAN DB				Crown	daC_Ao-aA1a	rY_1	daC_Ao-aA1	Yes	Ancestry signature determination	Arabian	Bozlak et al., 2023	hair	Wallner/Brem
Sample722	Fredriksborg Horse	Denmark	North Europe		Riding Europe and USA	Riding Europe and USA	Yes	ZARIF MOLLERUP 753,1998,FREDRIKSBORG HORSE	NOBEL 214,1937,FREDRIKSBORG HORSE	REGULUS I,1865,FREDRIKSBORG HORSE	MERCUR II,1834,NA	VILD,1787,NA	EXCELLENT,1739,NA	MIGNON,1690,NA	Crown	daC_Ao-nM2	eATS_1	daC_Ao-nM	No	Ancestry prediction - shown in Figure S6	Spanish	Bozlak et al., 2023	hair	Wallner/Brem
Sample723	Fredriksborg Horse	Denmark	North Europe		Riding Europe and USA	Riding Europe and USA	Yes	ZARIF MOLLERUP 753,1998,FREDRIKSBORG HORSE	NOBEL 214,1937,FREDRIKSBORG HORSE	REGULUS I,1865,FREDRIKSBORG HORSE	MERCUR II,1834,NA	VILD,1787,NA	EXCELLENT,1739,NA	MIGNON,1690,NA	Crown	daC_Ao-nM2	eATS_1	daC_Ao-nM	No	Ancestry prediction - shown in Figure S6	Spanish	Bozlak et al., 2023	hair	Wallner/Brem
Sample724	Fredriksborg Horse	Denmark	North Europe		Riding Europe and USA	Riding Europe and USA	Yes	JUVEL TAGERUP 739,1996,FREDRIKSBORG HORSE	NOBEL 214,1937,FREDRIKSBORG HORSE	REGULUS I,1865,FREDRIKSBORG HORSE	MERCUR II,1834,NA	VILD,1787,NA	EXCELLENT,1739,NA	MIGNON,1690,NA	Crown	daC_Ao-nM2	eATS_1	daC_Ao-nM	No	Ancestry prediction - shown in Figure S6	Spanish	Bozlak et al., 2023	hair	Wallner/Brem
Sample725	Fredriksborg Horse	Denmark	North Europe		Arabian	Arabian lines	Yes	TITO 635,1965,FREDRIKSBORG HORSE	JUVEL,1916,FREDRIKSBORG HORSE	HAMLET,1869,FREDRIKSBORG HORSE	ZARIF,1854,ARABIAN DB				Crown	daC_Ao-aA1a	rY_1	daC_Ao-aA1	Yes	Ancestry signature determination	Arabian	Bozlak et al., 2023	hair	Wallner/Brem
Sample726	Arab Barb	Morocco	North Africa		Spanish influenced	Spanish North Africa	Yes	AGHILASSE ITI,2000,MAR_ARAB BARB							Crown	daC_Am-aB	eARL_1	daC_Am	Yes	Ancestry signature determination	Spanish	Bozlak et al., 2023	hair	Butler-Wemken
Sample727	Arab Barb	Morocco	North Africa		Spanish influenced	Spanish North Africa	No	no tail lane							Crown	daC_Hs-b	fABO_1	daC_Hs	Yes	Ancestry signature determination	Spanish	Bozlak et al., 2023	hair	Butler-Wemken
Sample728	Lusitano	Portugal	Iberian Peninsula	Alter Real	Spanish influenced	Spanish Iberian	Yes	EUCLIDES,1955,PRT_LUSITANO	PRIMOROSO,1927,ESP_PURA RAZA ESPANOLA	PRINCIPE,NA,SPANISH PUREBRED					Crown	daC_Ao-nM1a2	qEN_1	daC_Ao-nM	Yes	Ancestry signature determination	Spanish	Bozlak et al., 2023	hair	Wallner/Brem
Sample729	Lusitano	Portugal	Iberian Peninsula	Alter Real	Spanish influenced	Spanish Iberian	Yes	BATOTEIRO,1983,ALTER REAL	GAIVOTO,NA,ALTER REAL						Crown	daC_Hs-b	fABO_1	daC_Hs	Yes	Ancestry signature determination	Spanish	Bozlak et al., 2023	hair	Wallner/Brem
Sample73	Lipizzaner	Austria	CentralWest Europe	Fagaras Stud	Riding Europe and USA	Riding Europe and USA	Yes	NEAPOLITANO XXVI,1979,Fagaras	NEAPOLITANO XV,1930,Fagaras	NEAPOLITANO III,1880,Fagaras	NEAPOLITANO VALDAMORA,1839,Lipica	NEAPOLITANO,1790,ORIGINAL NEAPOLITANER			Crown	daC_Tb-oL	rN_1	daC_Tb-oL	No	Ancestry prediction - shown in Figure S6	West Asian	Bozlak et al., 2023	blood	Wallner/Brem
Sample730	Lusitano	Portugal	Iberian Peninsula	Alter Real	Spanish influenced	Spanish Iberian	Yes	EUCLIDES,1955,PRT_LUSITANO	PRIMOROSO,1927,ESP_PURA RAZA ESPANOLA	PRINCIPE,NA,SPANISH PUREBRED					Crown	daC_Ao-nM1a2	qEN_1	daC_Ao-nM	Yes	Ancestry signature determination	Spanish	Bozlak et al., 2023	hair	Wallner/Brem
Sample731	Sorraia Horse	Portugal	Iberian Peninsula		Spanish influenced	Spanish Iberian	No	no tail lane							Crown	daC_Hs-aS	fTI_1	daC_Hs	Yes	Ancestry signature determination	Spanish	Bozlak et al., 2023	hair	Wallner/Brem
Sample732	Sorraia Horse	Portugal	Iberian Peninsula		Spanish influenced	Spanish Iberian	No	no tail lane							Crown	daC_Hs-aS	fTI_1	daC_Hs	Yes	Ancestry signature determination	Spanish	Bozlak et al., 2023	hair	Wallner/Brem
Sample733	Sorraia Horse	Portugal	Iberian Peninsula		Spanish influenced	Spanish Iberian	No	no tail lane							Crown	daC_Hs-aS	fTI_1	daC_Hs	Yes	Ancestry signature determination	Spanish	Bozlak et al., 2023	hair	Wallner/Brem
Sample734	Sorraia Horse	Portugal	Iberian Peninsula		Spanish influenced	Spanish Iberian	No	no tail lane							Crown	daC_Hs-aS	fTI_1	daC_Hs	Yes	Ancestry signature determination	Spanish	Bozlak et al., 2023	hair	Wallner/Brem
Sample735	Sorraia Horse	Portugal	Iberian Peninsula		Spanish influenced	Spanish Iberian	No	no tail lane							Crown	daC_Hs-aS	fTI_1	daC_Hs	Yes	Ancestry signature determination	Spanish	Bozlak et al., 2023	hair	Wallner/Brem
Sample736	Sorraia Horse	Portugal	Iberian Peninsula		Spanish influenced	Spanish Iberian	No	no tail lane							Crown	daC_Hs-aS	fTI_1	daC_Hs	Yes	Ancestry signature determination	Spanish	Bozlak et al., 2023	hair	Wallner/Brem
Sample737	Sorraia Horse	Portugal	Iberian Peninsula		Spanish influenced	Spanish Iberian	No	no tail lane							Crown	daC_Hs-aS	fTI_1	daC_Hs	Yes	Ancestry signature determination	Spanish	Bozlak et al., 2023	hair	Wallner/Brem
Sample738	Barb	Algeria	North Africa		Spanish influenced	Spanish North Africa	Yes	LAKOUL,NA,ALG_BARB							Crown	daC_Am-aA	qBI_1	daC_Am	Yes	Ancestry signature determination	Spanish	Bozlak et al., 2023	hair	Wallner/Brem
Sample739	Lusitano	Portugal	Iberian Peninsula		Spanish influenced	Spanish Iberian	Yes	FIRME,1956,PRT_LUSITANO	PRIMOROSO,1927,ESP_PURA RAZA ESPANOLA	PRINCIPE,NA,SPANISH PUREBRED					Crown	daC_Ao-nM1a2	qEN_1	daC_Ao-nM	Yes	Ancestry signature determination	Spanish	Bozlak et al., 2023	hair	Wallner/Brem
Sample74	Lipizzaner	Austria	CentralWest Europe	Fagaras Stud	Riding Europe and USA	Riding Europe and USA	Yes	MAESTOSO XXXVI,1966,Fagaras	MAESTOSO XXII,1932,Fagaras	MAESTOSO BASOVIZA II,1883,Lipica	MAESTOSO II,1813,Mezöhegyes	MAESTOSO SENIOR,1773,Lipica			Crown	daC_Tb-oB4	qFM_1	daC_Tb-oB4	No	Ancestry prediction - shown in Figure S6	Thoroughbred	Bozlak et al., 2023	blood	Wallner/Brem
Sample740	Lusitano	Portugal	Iberian Peninsula		Spanish influenced	Spanish Iberian	Yes	MINUTO,1970,LUSITANO	LIDADOR I,1921,LUSITANO						Crown	daC_Ao-aA1a	rY_1	daC_Ao-aA1	Yes	Ancestry signature determination	Arabian	Bozlak et al., 2023	hair	Wallner/Brem
Sample741	Kladruber	Czech Republic	CentralWest Europe	Kladruby nad Labem/grey	Riding Europe and USA	Riding Europe and USA	Yes	SACRAMOSO XXXVII,1969,KLAD_KLADRUBER	SACRAMOSO XXX,1927,KLAD_KLADRUBER	SACRAMOSO RISANOTTA XXVI,1889,KLAD_KLADRUBER					Crown	daC_Ao-nM1b	qCB_1	daC_Ao-nM	No	Ancestry prediction - shown in Figure S6	Spanish	Wallner et al., 2013	hair	Wallner/Brem
Sample742	Kladruber	Czech Republic	CentralWest Europe	Kladruby nad Labem/grey	Riding Europe and USA	Riding Europe and USA	Yes	GENERALE XLV,1975,KLAD_KLADRUBER	GENERALE XXXVII,1936,KLAD_KLADRUBER	GENERALE XXXIV,NA,KLADRUBER					Crown	daC_T2k	qEL_1	daC_T2k	No	Ancestry prediction - shown in Figure S6	Unexplored	Wallner et al., 2013	hair	Wallner/Brem
Sample743	Kladruber	Czech Republic	CentralWest Europe	Kladruby nad Labem/grey	Riding Europe and USA	Riding Europe and USA	Yes	FAVORY XI,1979,KLAD_KLADRUBER	FAVORY XX,1949,BAB	FAVORY XII,1888,F	FAVORY RATISBONA II,1828,L	FAVORY SENIOR,1779,KLAD			Crown	daC_Tb-oL	rN_1	daC_Tb-oL	No	Ancestry prediction - shown in Figure S6	West Asian	Bozlak et al., 2023	hair	Wallner/Brem
Sample744	Kladruber	Czech Republic	CentralWest Europe	Kladruby nad Labem/grey	Riding Europe and USA	Riding Europe and USA	Yes	GENERALISSIMUS AMADEUS XXX,1978,KLAD_KLADRUBER	GENERALISSIMUS XXIII,1938,KLAD_KLADRUBER	GENERALE XXXIV,NA,KLADRUBER					Crown	daC_T2k	qEL_1	daC_T2k	No	Ancestry prediction - shown in Figure S6	Unexplored	Bozlak et al., 2023	hair	Wallner/Brem
Sample745	Kladruber	Czech Republic	CentralWest Europe	Kladruby nad Labem/grey	Riding Europe and USA	Riding Europe and USA	Yes	ENEIAS,1955,PRT_LUSITANO	PRIMOROSO,1927,ESP_PURA RAZA ESPANOLA	PRINCIPE,NA,SPANISH PUREBRED					Crown	daC_Ao-nM1a2	qEN_1	daC_Ao-nM	No	Ancestry prediction - shown in Figure S6	Spanish	Bozlak et al., 2023	hair	Wallner/Brem
Sample746	Kladruber	Czech Republic	CentralWest Europe	Kladruby nad Labem/black	Riding Europe and USA	Riding Europe and USA	Yes	SOLO NARCIS IV,1957,KLAD_KLADRUBER	SOLO(SACRAMOSO XXXI),1927,KLAD_KLADRUBER	SACRAMOSO RISANOTTA XXVI,1889,KLAD_KLADRUBER					Crown	daC_Ao-nM1b	qCB_1	daC_Ao-nM	No	Ancestry prediction - shown in Figure S6	Spanish	Bozlak et al., 2023	hair	Wallner/Brem
Sample747	Kladruber	Czech Republic	CentralWest Europe	Kladruby nad Labem/black	Riding Europe and USA	Riding Europe and USA	Yes	SACRAMOSO ELEONORA XXXVIII,1972,KLAD_KLADRUBER	SACRAMOSO XXX,1927,KLAD_KLADRUBER	SACRAMOSO RISANOTTA XXVI,1889,KLAD_KLADRUBER					Crown	daC_Ao-nM1b	qCB_1	daC_Ao-nM	No	Ancestry prediction - shown in Figure S6	Spanish	Bozlak et al., 2023	hair	Wallner/Brem
Sample748	Kladruber	Czech Republic	CentralWest Europe	Kladruby nad Labem/black	Riding Europe and USA	Riding Europe and USA	Yes	ROMKE ELEONA II,1980,KLAD_KLADRUBER	DANILO 137,1924,FRIESIAN	NEMO,1885,FRIESIAN					Crown	daC_Ad-bN	qH_1	daC_Ad-b	No	Ancestry prediction - shown in Figure S6	Spanish	Bozlak et al., 2023	hair	Wallner/Brem
Sample749	Kladruber	Czech Republic	CentralWest Europe	Kladruby nad Labem/black	Arabian	Arabian lines	Yes	SIGLAVY PAKRA FAVORINA I,1965,KLAD_KLADRUBER	SIGLAVY KERZE,1926,VUK	SIGLAVY BONITA,1864,L	SIGLAVY SENIOR,1810,SYR_ARABIAN DB				Crown	daC_Ao-aA1a	rY_1	daC_Ao-aA1	Yes	Ancestry signature determination	Arabian	Bozlak et al., 2023	hair	Wallner/Brem
Sample75	Franches Montagnes	Switzerland	CentralWest Europe		Thoroughbred	Thoroughbred lines	Yes	NEPAL,1956,FRANCHES MONTAGNES	SCHACHZUG,1928,GER_TRAKEHNER	BACCHUS,1861,GBR_THOROUGHBRED	MUNDIG,1832,GBR_THOROUGHBRED	ECLIPSE,1764,GBR_THOROUGHBRED	SQUIRT,1732,GBR_THOROUGHBRED	DARLEY ARABIAN,1700,SYR_FDAAN_ARABIAN DB	Crown	daC_Tb-dW2	qGH_1	daC_Tb-d	Yes	Ancestry signature determination	Thoroughbred	Bozlak et al., 2023	DNA provided	Wallner/Brem
Sample750	Arab Barb	Morocco	North Africa		Spanish influenced	Spanish North Africa	No	no tail lane							Crown	daC_Hs-b	fABO_1	daC_Hs	Yes	Ancestry signature determination	Spanish	Bozlak et al., 2023	hair	Butler-Wemken
Sample751	Arab Barb	Tunisia	North Africa		Spanish influenced	Spanish North Africa	Yes	NESRI,NA,TUN_BARB							Crown	daC_Hs-b	fABO_1	daC_Hs	Yes	Ancestry signature determination	Spanish	Bozlak et al., 2023	hair	Butler-Wemken
Sample752	Barb	Algeria	North Africa		Spanish influenced	Spanish North Africa	Yes	FEDJOUDJ,NA,ALG_BARB							Crown	daC_Am-aA	qBI_1	daC_Am	Yes	Ancestry signature determination	Spanish	Bozlak et al., 2023	hair	Butler-Wemken
Sample753	Barb	Algeria	North Africa		Spanish influenced	Spanish North Africa	Yes	ROULIS,NA,ALG_BARB							Crown	daC_Tb-oB1	fBVB_1	daC_Tb-oB1	Yes	Ancestry signature determination	West Asian/Arabian/Thoroughbred	Wallner et al., 2013	hair	Butler-Wemken
Sample754	Arab Barb	Morocco	North Africa		Spanish influenced	Spanish North Africa	Yes	PELOS ITI,1986,MAR_ARAB BARB							Crown	daC_Hs-b	fABO_1	daC_Hs	Yes	Ancestry signature determination	Spanish	Bozlak et al., 2023	hair	Butler-Wemken
Sample755	Barb	Morocco	North Africa	Bouznika	Spanish influenced	Spanish North Africa	Yes	HAJJAR ITI,1991,MAR_BARB							Crown	daC_Ad-hA1*	fWP_1	daC_Ad-h	Yes	Ancestry signature determination	Spanish/Coldblood	Bozlak et al., 2023	hair	Butler-Wemken
Sample756	Arab Barb	Morocco	North Africa		Spanish influenced	Spanish North Africa	Yes	LAYL,1982,MAR_BARB	NAMOUS,1928,MAR_BARB						Crown	daC_Ao-aA1a	rY_1	daC_Ao-aA1	Yes	Ancestry signature determination	Arabian	Bozlak et al., 2023	hair	Butler-Wemken
Sample757	Barb	Morocco	North Africa	Bouznika	Spanish influenced	Spanish North Africa	No	no tail lane							Crown	daC_Hs-b	fABO_1	daC_Hs	Yes	Ancestry signature determination	Spanish	Bozlak et al., 2023	hair	Butler-Wemken
Sample758	Barb	Morocco	North Africa	Bouznika	Spanish influenced	Spanish North Africa	No	no tail lane							Crown	daC_Tb-oB3b	rJ_1	daC_Tb-oB3b	Yes	Ancestry signature determination	Thoroughbred	Bozlak et al., 2023	hair	Butler-Wemken
Sample759	Arab Barb	Morocco	North Africa		Spanish influenced	Spanish North Africa	Yes	LAYL,1982,MAR_BARB							Crown	daC_Ao-aA1a	rY_1	daC_Ao-aA1	Yes	Ancestry signature determination	Arabian	Bozlak et al., 2023	hair	Butler-Wemken
Sample76	Franches Montagnes	Switzerland	CentralWest Europe		Local riding and lightdraft-Europe, USA and other colonial territories	Local Europe/USA/other territories	Yes	VA-ET-VIENT,1977,FRANCHES MONTAGNES	VERDICT,1943,FRANCHES MONTAGNES	VAILLANT,1891,FRANCHES MONTAGNES					Crown	daC_T3u-f	rT_1	daC_T3u	No	Ancestry prediction - shown in Figure 4	Spanish	Bozlak et al., 2023	DNA provided	Wallner/Brem
Sample760	Arab Barb	Morocco	North Africa		Spanish influenced	Spanish North Africa	Yes	SALAM,1969,MAR_ARABIAN							Crown	daC_Ao-a1D2	qW_1	daC_Ao-a1D	Yes	Ancestry signature determination	Arabian	Bozlak et al., 2023	hair	Butler-Wemken
Sample761	Arab Barb	Morocco	North Africa		Spanish influenced	Spanish North Africa	Yes	HAKATA,1958,MAR_ARABIAN							Crown	daC_Am-aB	eARL_1	daC_Am	Yes	Ancestry signature determination	Spanish	Bozlak et al., 2023	hair	Butler-Wemken
Sample762	Barb	not specific	North Africa		Spanish influenced	Spanish North Africa	No	no tail lane							Crown	daC_Hs-b	fABO_1	daC_Hs	Yes	Ancestry signature determination	Spanish	Bozlak et al., 2023	hair	Butler-Wemken
Sample763	Arab Barb	not specific	North Africa		Spanish influenced	Spanish North Africa	Yes	MAABOUD,NA,ARAB BARB							Crown	daC_Hs-b	fABO_1	daC_Hs	Yes	Ancestry signature determination	Spanish	Bozlak et al., 2023	hair	Butler-Wemken
Sample764	Mogod Pony	Tunisia	North Africa		Spanish influenced	Spanish North Africa	Yes	JHA,2005,TUN_MOGOD PONY							Crown	daC_Hs-b	fABO_1	daC_Hs	Yes	Ancestry signature determination	Spanish	Wallner et al., 2013	hair	Butler-Wemken
Sample765	Mogod Pony	Tunisia	North Africa		Spanish influenced	Spanish North Africa	No	no tail lane							Crown	daC_Hs-b	fABO_1	daC_Hs	Yes	Ancestry signature determination	Spanish	Bozlak et al., 2023	hair	Butler-Wemken
Sample766	Mogod Pony	Tunisia	North Africa		Spanish influenced	Spanish North Africa	Yes	GHOUL,1984,TUN_MOGOD PONY							Crown	daC_Hs-b	fABO_1	daC_Hs	Yes	Ancestry signature determination	Spanish	Bozlak et al., 2023	hair	Butler-Wemken
Sample767	Barb	Algeria	North Africa		Spanish influenced	Spanish North Africa	Yes	KADDOUR,NA,ALG_BARB							Crown	daC_Ao-aA1a	rY_1	daC_Ao-aA1	Yes	Ancestry signature determination	Arabian	Bozlak et al., 2023	hair	Butler-Wemken
Sample768	Barb	Algeria	North Africa		Spanish influenced	Spanish North Africa	Yes	KADDOUR,NA,ALG_BARB							Crown	daC_Ao-aA1a	rY_1	daC_Ao-aA1	Yes	Ancestry signature determination	Arabian	Bozlak et al., 2023	hair	Butler-Wemken
Sample769	Barb type Sulphur	United States of America	North America		Spanish influenced	Spanish Colonial	No	no tail lane							Crown	daC_T3u*	fZS_1	daC_T3u	Yes	Ancestry signature determination	Spanish	Bozlak et al., 2023	hair	Wallner/Brem
Sample77	Franches Montagnes	Switzerland	CentralWest Europe		Local riding and lightdraft-Europe, USA and other colonial territories	Local Europe/USA/other territories	Yes	ELU,1964,FRANCHES MONTAGNES	WIGAR,1929,FRANCHES MONTAGNES	VAILLANT,1891,FRANCHES MONTAGNES					Crown	daC_T3u-f	rT_1	daC_T3u	No	Ancestry prediction - shown in Figure 4	Spanish	Bozlak et al., 2023	DNA provided	Wallner/Brem
Sample770	Barb type Sulphur	United States of America	North America		Spanish influenced	Spanish Colonial	No	no tail lane							Crown	daC_Ad-b*	rDT_1	daC_Ad-b	Yes	Ancestry signature determination	Spanish/Coldblood	Bozlak et al., 2023	hair	Wallner/Brem
Sample771	Barb type Sulphur	United States of America	North America		Spanish influenced	Spanish Colonial	No	no tail lane							Crown	daC_T2*	qBV_1	daC_T2*	Yes	Ancestry signature determination	Spanish/West Asian	Bozlak et al., 2023	hair	Wallner/Brem
Sample772	Barb type Sulphur	United States of America	North America		Spanish influenced	Spanish Colonial	No	no tail lane							Crown	daC_Ad-b*	rDT_1	daC_Ad-b	Yes	Ancestry signature determination	Spanish/Coldblood	Bozlak et al., 2023	hair	Wallner/Brem
Sample773	Barb type Sulphur	United States of America	North America		Spanish influenced	Spanish Colonial	No	no tail lane							Crown	daC_T2*	qBV_1	daC_T2*	Yes	Ancestry signature determination	Spanish/West Asian	Bozlak et al., 2023	hair	Wallner/Brem
Sample774	Icelandic Horse	Iceland	North Europe		Local riding and lightdraft-Europe, USA and other colonial territories	Local Europe/USA/other territories	Yes	BRUNSOKKI FRA HINDISVIK,IS19ZZ155072							Non Crown	da3_I	rAW_1	Non Crown	No	Ancestry prediction - shown in Figure 4	Non Crown	Bozlak et al., 2023	hair	Wallner/Brem
Sample775	Icelandic Horse	Iceland	North Europe		Local riding and lightdraft-Europe, USA and other colonial territories	Local Europe/USA/other territories	Yes	RAUDUR FRA KOLKUOSI,IS1961158588	SOERLI FRA SVADASTOEDUM,IS1908158550						Non Crown	da1_U	eEB_1	Non Crown	No	Ancestry prediction - shown in Figure 4	Non Crown	Wallner et al., 2013	hair	Wallner/Brem
Sample776	Icelandic Horse	Iceland	North Europe		Local riding and lightdraft-Europe, USA and other colonial territories	Local Europe/USA/other territories	Yes	HRAPPUR FRA GARDSAUKA,IS1958184901	GRANI FRA STOKKHOLMA,IS19AB157046						Non Crown	da3_I	rAW_1	Non Crown	No	Ancestry prediction - shown in Figure 4	Non Crown	Bozlak et al., 2023	hair	Wallner/Brem
Sample777	Icelandic Horse	Iceland	North Europe		Local riding and lightdraft-Europe, USA and other colonial territories	Local Europe/USA/other territories	Yes	GLOI FRA SYDRA-VATNI,IS1961157980	GRANI FRA SOLEYJARBAKKA,IS19AC188123						Non Crown	da3_I	rAW_1	Non Crown	No	Ancestry prediction - shown in Figure 4	Non Crown	Bozlak et al., 2023	hair	Wallner/Brem
Sample778	Icelandic Horse	Iceland	North Europe		Local riding and lightdraft-Europe, USA and other colonial territories	Local Europe/USA/other territories	Yes	THOR FRA KIRKJUBAE,IS1971186102	BLAKKUR FRA HAGA,IS19AA156041						Non Crown	da3_I	rAW_1	Non Crown	No	Ancestry prediction - shown in Figure 4	Non Crown	Bozlak et al., 2023	hair	Wallner/Brem
Sample779	Icelandic Horse	Iceland	North Europe		Local riding and lightdraft-Europe, USA and other colonial territories	Local Europe/USA/other territories	Yes	GLOI FRA HINDISVIK,IS19ZZ155038							Non Crown	da3_I	rAW_1	Non Crown	No	Ancestry prediction - shown in Figure 4	Non Crown	Bozlak et al., 2023	hair	Wallner/Brem
Sample78	Franches Montagnes	Switzerland	CentralWest Europe		Thoroughbred	Thoroughbred lines	Yes	GOELAND,1972,FRANCHES MONTAGNES	ORANGE PEEL,1919,FRA_THOROUGHBRED	GALOPIN,1872,GBR_THOROUGHBRED	VOLTAIRE,1826,GBR_THOROUGHBRED	ECLIPSE,1764,GBR_THOROUGHBRED	SQUIRT,1732,GBR_THOROUGHBRED	DARLEY ARABIAN,1700,SYR_FDAAN_ARABIAN DB	Crown	daC_Tb-oB1	fBVB_1	daC_Tb-oB1	Yes	Ancestry signature determination	West Asian/Arabian/Thoroughbred	Bozlak et al., 2023	DNA provided	Wallner/Brem
Sample780	Icelandic Horse	Iceland	North Europe		Local riding and lightdraft-Europe, USA and other colonial territories	Local Europe/USA/other territories	Yes	GASKI FRA GULLBERASTOEDUM,IS1973135705	BRUNN FRA AERNANESI,IS19AA177035						Non Crown	da3_I	rAW_1	Non Crown	No	Ancestry prediction - shown in Figure 4	Non Crown	Bozlak et al., 2023	hair	Wallner/Brem
Sample781	Icelandic Horse	Iceland	North Europe		Local riding and lightdraft-Europe, USA and other colonial territories	Local Europe/USA/other territories	Yes	STIGANDI FRA KOLKUOSI,IS1962158589	SOERLI FRA SVADASTOEDUM,IS1908158550						Non Crown	da1_U	eEB_1	Non Crown	No	Ancestry prediction - shown in Figure 4	Non Crown	Bozlak et al., 2023	hair	Wallner/Brem
Sample782	Icelandic Horse	Iceland	North Europe		Local riding and lightdraft-Europe, USA and other colonial territories	Local Europe/USA/other territories	Yes	GASKI FRA HOFSSTOEDUM,IS1973135980	BLETTUR FRA VILMUNDARSTOEDUM,IS1946135856						Non Crown	da3_I	rAW_1	Non Crown	No	Ancestry prediction - shown in Figure 4	Non Crown	Bozlak et al., 2023	hair	Wallner/Brem
Sample783	Kurd	Iran	West Asia		Local riding and lightdraft-Asia	Local Asia	No	no tail lane							Crown	daC_T3a	sPZ_1	daC_T3a	Yes	Ancestry signature determination	Arabian	Bozlak et al., 2023	DNA provided	Juras/Cothran
Sample784	Kurd	Iran	West Asia		Local riding and lightdraft-Asia	Local Asia	No	no tail lane							Crown	daC_Tb-oB3a	fRN_1	daC_Tb-oB3a	Yes	Ancestry signature determination	West Asian	Bozlak et al., 2023	DNA provided	Juras/Cothran
Sample785	Kurd	Iran	West Asia		Local riding and lightdraft-Asia	Local Asia	No	no tail lane							Crown	daC*	rAX_1	daC*	Yes	Ancestry signature determination	Unexplored	Bozlak et al., 2023	DNA provided	Juras/Cothran
Sample786	Kurd	Iran	West Asia		Local riding and lightdraft-Asia	Local Asia	No	no tail lane							Crown	daC_Ao-a1D2	qW_1	daC_Ao-a1D	Yes	Ancestry signature determination	Arabian	Wallner et al., 2013	DNA provided	Juras/Cothran
Sample787	Kurd	Iran	West Asia		Local riding and lightdraft-Asia	Local Asia	No	no tail lane							Crown	daC_Ao-aA1a	rY_1	daC_Ao-aA1	Yes	Ancestry signature determination	Arabian	Bozlak et al., 2023	DNA provided	Juras/Cothran
Sample788	Kurd	Iran	West Asia		Local riding and lightdraft-Asia	Local Asia	No	no tail lane							Crown	daC_Ao-a1D2	qW_1	daC_Ao-a1D	Yes	Ancestry signature determination	Arabian	Bozlak et al., 2023	DNA provided	Juras/Cothran
Sample789	Kurd	Iran	West Asia		Local riding and lightdraft-Asia	Local Asia	No	no tail lane							Crown	daC_Ao-aA1a	rY_1	daC_Ao-aA1	Yes	Ancestry signature determination	Arabian	Bozlak et al., 2023	DNA provided	Juras/Cothran
Sample79	Franches Montagnes	Switzerland	CentralWest Europe		Thoroughbred	Thoroughbred lines	Yes	JOACHIM,1963,FRANCHES MONTAGNES	JURASSIEN,1940,FRANCHES MONTAGNES	ALSACIEN,1878,SELLE FRANCAIS	IMPERIEUX,1822,TROTTER	RATTLER,1787,THOROUGHBRED	GODOLPHIN ARABIAN,1724,NA		Crown	daC_Tb-oB3b	rJ_1	daC_Tb-oB3b	Yes	Ancestry signature determination	Thoroughbred	Bozlak et al., 2023	DNA provided	Wallner/Brem
Sample790	Kurd	Iran	West Asia		Local riding and lightdraft-Asia	Local Asia	No	no tail lane							Crown	daC_T3a	sPZ_1	daC_T3a	Yes	Ancestry signature determination	Arabian	Bozlak et al., 2023	DNA provided	Juras/Cothran
Sample791	Kurd	Iran	West Asia		Local riding and lightdraft-Asia	Local Asia	No	no tail lane							Crown	daC_Ao-aA1a	rY_1	daC_Ao-aA1	Yes	Ancestry signature determination	Arabian	Bozlak et al., 2023	DNA provided	Juras/Cothran
Sample792	Kurd	Iran	West Asia		Local riding and lightdraft-Asia	Local Asia	No	no tail lane							Crown	daC_T3a	sPZ_1	daC_T3a	Yes	Ancestry signature determination	Arabian	Bozlak et al., 2023	DNA provided	Juras/Cothran
Sample793	Turkoman	Turkmenistan	Central Asia		Local riding and lightdraft-Asia	Local Asia	No	no tail lane							Crown	daC_Tb-oB3a	fRN_1	daC_Tb-oB3a	Yes	Ancestry signature determination	West Asian	Bozlak et al., 2023	DNA provided	Juras/Cothran
Sample794	Turkoman	Turkmenistan	Central Asia		Local riding and lightdraft-Asia	Local Asia	No	no tail lane							Crown	daC_Tb-oB3a	fRN_1	daC_Tb-oB3a	Yes	Ancestry signature determination	West Asian	Bozlak et al., 2023	DNA provided	Juras/Cothran
Sample795	Turkoman	Turkmenistan	Central Asia		Local riding and lightdraft-Asia	Local Asia	No	no tail lane							Crown	daC_Tb-oB3a	fRN_1	daC_Tb-oB3a	Yes	Ancestry signature determination	West Asian	Bozlak et al., 2023	DNA provided	Juras/Cothran
Sample796	Turkoman	Turkmenistan	Central Asia		Local riding and lightdraft-Asia	Local Asia	No	no tail lane							Crown	daC_Tb-oB1	fBVB_1	daC_Tb-oB1	Yes	Ancestry signature determination	West Asian/Arabian/Thoroughbred	Bozlak et al., 2023	DNA provided	Juras/Cothran
Sample797	Turkoman	Turkmenistan	Central Asia		Local riding and lightdraft-Asia	Local Asia	No	no tail lane							Crown	daC_Tb-oB3a	fRN_1	daC_Tb-oB3a	Yes	Ancestry signature determination	West Asian	Wallner et al., 2013	DNA provided	Juras/Cothran
Sample798	Turkoman	Turkmenistan	Central Asia		Local riding and lightdraft-Asia	Local Asia	No	no tail lane							Crown	daC_Tb-oB3a	fRN_1	daC_Tb-oB3a	Yes	Ancestry signature determination	West Asian	Bozlak et al., 2023	DNA provided	Juras/Cothran
Sample799	Turkoman	Turkmenistan	Central Asia		Local riding and lightdraft-Asia	Local Asia	No	no tail lane							Crown	daC_Tb-oB3a	fRN_1	daC_Tb-oB3a	Yes	Ancestry signature determination	West Asian	Bozlak et al., 2023	DNA provided	Juras/Cothran
Sample8	Paint Horse	United States of America	North America		Thoroughbred	Thoroughbred lines	Yes	LADS IMAGE,1964,QUARTER HORSE	NICK,1926,QUARTER HORSE	PETER MCCUE,1895,QUARTER HORSE	VAN TROMP,1832,QUARTER HORSE	FLORIZEL,1768,GBR_THOROUGHBRED	TARTAR,1743,GBR_THOROUGHBRED	BYERLEY TURK,1679,NA	Crown	daC_Tb-oB3b	rJ_1	daC_Tb-oB3b	Yes	Ancestry signature determination	Thoroughbred	Bozlak et al., 2023	hair	Wallner/Brem
Sample80	Franches Montagnes	Switzerland	CentralWest Europe		Local riding and lightdraft-Europe, USA and other colonial territories	Local Europe/USA/other territories	Yes	HESITANT,1964,FRANCHES MONTAGNES	WIGAR,1929,FRANCHES MONTAGNES	VAILLANT,1891,FRANCHES MONTAGNES					Crown	daC_T3u-f	rT_1	daC_T3u	No	Ancestry prediction - shown in Figure 4	Spanish	Bozlak et al., 2023	DNA provided	Wallner/Brem
Sample800	Turkoman	Turkmenistan	Central Asia		Local riding and lightdraft-Asia	Local Asia	No	no tail lane							Crown	daC_Tb-oB3a	fRN_1	daC_Tb-oB3a	Yes	Ancestry signature determination	West Asian	Bozlak et al., 2023	DNA provided	Juras/Cothran
Sample801	Armenian Horse	Armenia	West Asia	Tusheti horse	Local riding and lightdraft-Asia	Local Asia	No	no tail lane							Crown	daC_Tb-oB1	fBVB_1	daC_Tb-oB1	Yes	Ancestry signature determination	West Asian/Arabian/Thoroughbred	Bozlak et al., 2023	DNA provided	Juras/Cothran
Sample802	Armenian Horse	Armenia	West Asia	Tusheti horse	Local riding and lightdraft-Asia	Local Asia	No	no tail lane							Crown	daC_Tb-oB*	fUJ_1	daC_Tb-oB*	Yes	Ancestry signature determination	West Asian	Bozlak et al., 2023	DNA provided	Juras/Cothran
Sample803	Armenian Horse	Armenia	West Asia	Tusheti horse	Local riding and lightdraft-Asia	Local Asia	No	no tail lane							Crown	daC_Tb1-a*	eAVK_1	daC_Tb1-a	Yes	Ancestry signature determination	West Asian	Bozlak et al., 2023	DNA provided	Juras/Cothran
Sample804	Armenian Horse	Armenia	West Asia	Tusheti horse	Local riding and lightdraft-Asia	Local Asia	No	no tail lane							Crown	daC_T3*	rB_1	daC_T3*	Yes	Ancestry signature determination	West Asian	Bozlak et al., 2023	DNA provided	Juras/Cothran
Sample805	Armenian Horse	Armenia	West Asia		Local riding and lightdraft-Asia	Local Asia	No	no tail lane							Crown	daC_Ao*	rX_1	daC_Ao*	Yes	Ancestry signature determination	Unexplored	Bozlak et al., 2023	DNA provided	Juras/Cothran
Sample806	Armenian Horse	Armenia	West Asia		Local riding and lightdraft-Asia	Local Asia	No	no tail lane							Crown	daC_Tb1-a*	eAVK_1	daC_Tb1-a	Yes	Ancestry signature determination	West Asian	Bozlak et al., 2023	DNA provided	Juras/Cothran
Sample807	Armenian Horse	Armenia	West Asia		Local riding and lightdraft-Asia	Local Asia	No	no tail lane							Crown	daC_Tb-dW1	rD_1	daC_Tb-d	Yes	Ancestry signature determination	Thoroughbred	Bozlak et al., 2023	DNA provided	Juras/Cothran
Sample808	Armenian Horse	Armenia	West Asia		Local riding and lightdraft-Asia	Local Asia	No	no tail lane							Crown	daC_Ao-aA1a	rY_1	daC_Ao-aA1	Yes	Ancestry signature determination	Arabian	Wallner et al., 2013	DNA provided	Juras/Cothran
Sample809	Armenian Horse	Armenia	West Asia		Local riding and lightdraft-Asia	Local Asia	No	no tail lane							Crown	daC_Tb-oB*	fUJ_1	daC_Tb-oB*	Yes	Ancestry signature determination	West Asian	Bozlak et al., 2023	DNA provided	Juras/Cothran
Sample81	Franches Montagnes	Switzerland	CentralWest Europe		Thoroughbred	Thoroughbred lines	Yes	QUE D'ESPOIR,1960,FRANCHES MONTAGNES	ORANGE PEEL,1919,FRA_THOROUGHBRED	GALOPIN,1872,GBR_THOROUGHBRED	VOLTAIRE,1826,GBR_THOROUGHBRED	ECLIPSE,1764,GBR_THOROUGHBRED	SQUIRT,1732,GBR_THOROUGHBRED	DARLEY ARABIAN,1700,SYR_FDAAN_ARABIAN DB	Crown	daC_Tb-oB1	fBVB_1	daC_Tb-oB1	Yes	Ancestry signature determination	West Asian/Arabian/Thoroughbred	Bozlak et al., 2023	DNA provided	Wallner/Brem
Sample810	Armenian Horse	Armenia	West Asia		Local riding and lightdraft-Asia	Local Asia	No	no tail lane							Crown	daC_Ao-a1D*	qDR_1	daC_Ao-a1D	Yes	Ancestry signature determination	West Asian/Arabian	Bozlak et al., 2023	DNA provided	Juras/Cothran
Sample811	Lesvos	Greece	SouthernEastern Europe		Local riding and lightdraft-Europe, USA and other colonial territories	Local Europe/USA/other territories	No	no tail lane							Crown	daC_Tb-oB*	fUJ_1	daC_Tb-oB*	No	Ancestry prediction - shown in Figure 4	West Asian	Bozlak et al., 2023	DNA provided	Juras/Cothran
Sample812	Lesvos	Greece	SouthernEastern Europe		Local riding and lightdraft-Europe, USA and other colonial territories	Local Europe/USA/other territories	No	no tail lane							Crown	daC_Ao-a1D*	qDR_1	daC_Ao-a1D	No	Ancestry prediction - shown in Figure 4	West Asian/Arabian	Bozlak et al., 2023	DNA provided	Juras/Cothran
Sample813	Lesvos	Greece	SouthernEastern Europe		Local riding and lightdraft-Europe, USA and other colonial territories	Local Europe/USA/other territories	No	no tail lane							Crown	daC_Ao-a1D2	qW_1	daC_Ao-a1D	No	Ancestry prediction - shown in Figure 4	Arabian	Bozlak et al., 2023	DNA provided	Juras/Cothran
Sample814	Lesvos	Greece	SouthernEastern Europe		Local riding and lightdraft-Europe, USA and other colonial territories	Local Europe/USA/other territories	No	no tail lane							Crown	daC_Tb-oB*	fUJ_1	daC_Tb-oB*	No	Ancestry prediction - shown in Figure 4	West Asian	Bozlak et al., 2023	DNA provided	Juras/Cothran
Sample815	Lesvos	Greece	SouthernEastern Europe		Local riding and lightdraft-Europe, USA and other colonial territories	Local Europe/USA/other territories	No	no tail lane							Crown	daC_Ao-a1D*	qDR_1	daC_Ao-a1D	No	Ancestry prediction - shown in Figure 4	West Asian/Arabian	Bozlak et al., 2023	DNA provided	Juras/Cothran
Sample816	Lesvos	Greece	SouthernEastern Europe		Local riding and lightdraft-Europe, USA and other colonial territories	Local Europe/USA/other territories	No	no tail lane							Crown	daC_Tb-oB*	fUJ_1	daC_Tb-oB*	No	Ancestry prediction - shown in Figure 4	West Asian	Bozlak et al., 2023	DNA provided	Juras/Cothran
Sample817	Lesvos	Greece	SouthernEastern Europe		Local riding and lightdraft-Europe, USA and other colonial territories	Local Europe/USA/other territories	No	no tail lane							Crown	daC_T3*	rB_1	daC_T3*	No	Ancestry prediction - shown in Figure 4	West Asian	Bozlak et al., 2023	DNA provided	Juras/Cothran
Sample818	Lesvos	Greece	SouthernEastern Europe		Local riding and lightdraft-Europe, USA and other colonial territories	Local Europe/USA/other territories	No	no tail lane							Crown	daC_Tb-oB*	fUJ_1	daC_Tb-oB*	No	Ancestry prediction - shown in Figure 4	West Asian	Bozlak et al., 2023	DNA provided	Juras/Cothran
Sample819	Lesvos	Greece	SouthernEastern Europe		Local riding and lightdraft-Europe, USA and other colonial territories	Local Europe/USA/other territories	No	no tail lane							Crown	daC_Tb-oB*	fUJ_1	daC_Tb-oB*	No	Ancestry prediction - shown in Figure 4	West Asian	Wallner et al., 2013	DNA provided	Juras/Cothran
Sample82	Franches Montagnes	Switzerland	CentralWest Europe		Thoroughbred	Thoroughbred lines	Yes	JUDO,1961,FRANCHES MONTAGNES	JURASSIEN,1940,FRANCHES MONTAGNES	ALSACIEN,1878,SELLE FRANCAIS	IMPERIEUX,1822,TROTTER	RATTLER,1787,THOROUGHBRED	GODOLPHIN ARABIAN,1724,NA		Crown	daC_Tb-oB3b	rJ_1	daC_Tb-oB3b	Yes	Ancestry signature determination	Thoroughbred	Bozlak et al., 2023	DNA provided	Wallner/Brem
Sample820	Lesvos	Greece	SouthernEastern Europe		Local riding and lightdraft-Europe, USA and other colonial territories	Local Europe/USA/other territories	No	no tail lane							Crown	daC_Tb-dW1	rD_1	daC_Tb-d	No	Ancestry prediction - shown in Figure 4	Thoroughbred	Bozlak et al., 2023	DNA provided	Juras/Cothran
Sample821	Pinia	Greece	SouthernEastern Europe		Local riding and lightdraft-Europe, USA and other colonial territories	Local Europe/USA/other territories	No	no tail lane							Crown	daC_Tb-oB*	fUJ_1	daC_Tb-oB*	No	Ancestry prediction - shown in Figure 4	West Asian	Bozlak et al., 2023	DNA provided	Juras/Cothran
Sample822	Pinia	Greece	SouthernEastern Europe		Local riding and lightdraft-Europe, USA and other colonial territories	Local Europe/USA/other territories	No	no tail lane							Crown	daC_Tb-o*	fWU_1	daC_Tb-o*	No	Ancestry prediction - shown in Figure 4	Unexplored	Bozlak et al., 2023	DNA provided	Juras/Cothran
Sample823	Pinia	Greece	SouthernEastern Europe		Local riding and lightdraft-Europe, USA and other colonial territories	Local Europe/USA/other territories	No	no tail lane							Crown	daC_Tb-oB*	fUJ_1	daC_Tb-oB*	No	Ancestry prediction - shown in Figure 4	West Asian	Bozlak et al., 2023	DNA provided	Juras/Cothran
Sample824	Pinia	Greece	SouthernEastern Europe		Local riding and lightdraft-Europe, USA and other colonial territories	Local Europe/USA/other territories	No	no tail lane							Crown	daC_Tb-oB*	fUJ_1	daC_Tb-oB*	No	Ancestry prediction - shown in Figure 4	West Asian	Bozlak et al., 2023	DNA provided	Juras/Cothran
Sample825	Pinia	Greece	SouthernEastern Europe		Local riding and lightdraft-Europe, USA and other colonial territories	Local Europe/USA/other territories	No	no tail lane							Crown	daC_Tb-oB*	fUJ_1	daC_Tb-oB*	No	Ancestry prediction - shown in Figure 4	West Asian	Bozlak et al., 2023	DNA provided	Juras/Cothran
Sample826	Pinia	Greece	SouthernEastern Europe		Local riding and lightdraft-Europe, USA and other colonial territories	Local Europe/USA/other territories	No	no tail lane							Crown	daC_Tb-oB1	fBVB_1	daC_Tb-oB1	No	Ancestry prediction - shown in Figure 4	West Asian/Arabian/Thoroughbred	Bozlak et al., 2023	DNA provided	Juras/Cothran
Sample827	Pinia	Greece	SouthernEastern Europe		Local riding and lightdraft-Europe, USA and other colonial territories	Local Europe/USA/other territories	No	no tail lane							Crown	daC_Tb-oB1	fBVB_1	daC_Tb-oB1	No	Ancestry prediction - shown in Figure 4	West Asian/Arabian/Thoroughbred	Bozlak et al., 2023	DNA provided	Juras/Cothran
Sample828	Pinia	Greece	SouthernEastern Europe		Local riding and lightdraft-Europe, USA and other colonial territories	Local Europe/USA/other territories	No	no tail lane							Crown	daC_Tb-dW1	rD_1	daC_Tb-d	No	Ancestry prediction - shown in Figure 4	Thoroughbred	Bozlak et al., 2023	DNA provided	Juras/Cothran
Sample829	Pinia	Greece	SouthernEastern Europe		Local riding and lightdraft-Europe, USA and other colonial territories	Local Europe/USA/other territories	No	no tail lane							Crown	daC_Tb-oB*	fUJ_1	daC_Tb-oB*	No	Ancestry prediction - shown in Figure 4	West Asian	Bozlak et al., 2023	DNA provided	Juras/Cothran
Sample83	Norwegian Fjord	Norway	North Europe		Local riding and lightdraft-Europe, USA and other colonial territories	Local Europe/USA/other territories	No	no tail lane							Non Crown	da1_N	rBA_1	Non Crown	No	Ancestry prediction - shown in Figure 4	Non Crown	Bozlak et al., 2023	No biosample_NGS	publicly available
Sample830	Pinia	Greece	SouthernEastern Europe		Local riding and lightdraft-Europe, USA and other colonial territories	Local Europe/USA/other territories	No	no tail lane							Crown	daC_A*	rW_1	daC_A*	No	Ancestry prediction - shown in Figure 4	Unexplored	Bozlak et al., 2023	DNA provided	Juras/Cothran
Sample831	Rhodes Horse	Greece	SouthernEastern Europe		Local riding and lightdraft-Europe, USA and other colonial territories	Local Europe/USA/other territories	No	no tail lane							Non Crown	da1_R	eAJB_1	Non Crown	No	Ancestry prediction - shown in Figure 4	Non Crown	Bozlak et al., 2023	DNA provided	Juras/Cothran
Sample832	Rhodes Horse	Greece	SouthernEastern Europe		Local riding and lightdraft-Europe, USA and other colonial territories	Local Europe/USA/other territories	No	no tail lane							Non Crown	da1_R	eAJB_1	Non Crown	No	Ancestry prediction - shown in Figure 4	Non Crown	Bozlak et al., 2023	DNA provided	Juras/Cothran
Sample833	Rhodes Horse	Greece	SouthernEastern Europe		Local riding and lightdraft-Europe, USA and other colonial territories	Local Europe/USA/other territories	No	no tail lane							Non Crown	da1_R	eAJB_1	Non Crown	No	Ancestry prediction - shown in Figure 4	Non Crown	Bozlak et al., 2023	DNA provided	Juras/Cothran
Sample834	Rhodes Horse	Greece	SouthernEastern Europe		Local riding and lightdraft-Europe, USA and other colonial territories	Local Europe/USA/other territories	No	no tail lane							Non Crown	da1_R	eAJB_1	Non Crown	No	Ancestry prediction - shown in Figure 4	Non Crown	Bozlak et al., 2023	DNA provided	Juras/Cothran
Sample835	Rhodes Horse	Greece	SouthernEastern Europe		Local riding and lightdraft-Europe, USA and other colonial territories	Local Europe/USA/other territories	No	no tail lane							Non Crown	da1_R	eAJB_1	Non Crown	No	Ancestry prediction - shown in Figure 4	Non Crown	Bozlak et al., 2023	DNA provided	Juras/Cothran
Sample836	Rhodes Horse	Greece	SouthernEastern Europe		Local riding and lightdraft-Europe, USA and other colonial territories	Local Europe/USA/other territories	No	no tail lane							Non Crown	da1_R	eAJB_1	Non Crown	No	Ancestry prediction - shown in Figure 4	Non Crown	Bozlak et al., 2023	DNA provided	Juras/Cothran
Sample837	Rhodes Horse	Greece	SouthernEastern Europe		Local riding and lightdraft-Europe, USA and other colonial territories	Local Europe/USA/other territories	No	no tail lane							Non Crown	da1_R	eAJB_1	Non Crown	No	Ancestry prediction - shown in Figure 4	Non Crown	Bozlak et al., 2023	DNA provided	Juras/Cothran
Sample838	Samotraki Pindos	Greece	SouthernEastern Europe		Local riding and lightdraft-Europe, USA and other colonial territories	Local Europe/USA/other territories	No	no tail lane							Crown	daC_Ad-bM	eBZ_1	daC_Ad-b	No	Ancestry prediction - shown in Figure 4	Spanish/Coldblood	Bozlak et al., 2023	DNA provided	Juras/Cothran
Sample839	Samotraki Pindos	Greece	SouthernEastern Europe		Local riding and lightdraft-Europe, USA and other colonial territories	Local Europe/USA/other territories	No	no tail lane							Crown	daC_A*	rW_1	daC_A*	No	Ancestry prediction - shown in Figure 4	Unexplored	Bozlak et al., 2023	DNA provided	Juras/Cothran
Sample84	Kladruber	Czech Republic	CentralWest Europe	Kladruby nad Labem/grey	Riding Europe and USA	Riding Europe and USA	Yes	GENERALE XLV,1975,KLAD_KLADRUBER	GENERALE XXXVII,1936,KLAD_KLADRUBER	GENERALE XXXIV,NA,KLADRUBER					Crown	daC_T2k	qEL_1	daC_T2k	No	Ancestry prediction - shown in Figure S6	Unexplored	Bozlak et al., 2023	blood	Wallner/Brem
Sample840	Samotraki Pindos	Greece	SouthernEastern Europe		Local riding and lightdraft-Europe, USA and other colonial territories	Local Europe/USA/other territories	No	no tail lane							Crown	daC_A*	rW_1	daC_A*	No	Ancestry prediction - shown in Figure 4	Unexplored	Bozlak et al., 2023	DNA provided	Juras/Cothran
Sample841	Samotraki Pindos	Greece	SouthernEastern Europe		Local riding and lightdraft-Europe, USA and other colonial territories	Local Europe/USA/other territories	No	no tail lane							Crown	daC_Ad-bM	eBZ_1	daC_Ad-b	No	Ancestry prediction - shown in Figure 4	Spanish/Coldblood	Bozlak et al., 2023	DNA provided	Juras/Cothran
Sample842	Samotraki Pindos	Greece	SouthernEastern Europe		Local riding and lightdraft-Europe, USA and other colonial territories	Local Europe/USA/other territories	No	no tail lane							Crown	daC_A*	rW_1	daC_A*	No	Ancestry prediction - shown in Figure 4	Unexplored	Bozlak et al., 2023	DNA provided	Juras/Cothran
Sample843	Samotraki Pindos	Greece	SouthernEastern Europe		Local riding and lightdraft-Europe, USA and other colonial territories	Local Europe/USA/other territories	No	no tail lane							Crown	daC_Tb1-a*	eAVK_1	daC_Tb1-a	No	Ancestry prediction - shown in Figure 4	West Asian	Bozlak et al., 2023	DNA provided	Juras/Cothran
Sample844	Samotraki Pindos	Greece	SouthernEastern Europe		Local riding and lightdraft-Europe, USA and other colonial territories	Local Europe/USA/other territories	No	no tail lane							Crown	daC_Ad-hA*	rAE_1	daC_Ad-h	No	Ancestry prediction - shown in Figure 4	Spanish/Coldblood	Bozlak et al., 2023	DNA provided	Juras/Cothran
Sample845	Samotraki Pindos	Greece	SouthernEastern Europe		Local riding and lightdraft-Europe, USA and other colonial territories	Local Europe/USA/other territories	No	no tail lane							Crown	daC_A*	rW_1	daC_A*	No	Ancestry prediction - shown in Figure 4	Unexplored	Bozlak et al., 2023	DNA provided	Juras/Cothran
Sample846	Samotraki Pindos	Greece	SouthernEastern Europe		Local riding and lightdraft-Europe, USA and other colonial territories	Local Europe/USA/other territories	No	no tail lane							Crown	daC_A*	rW_1	daC_A*	No	Ancestry prediction - shown in Figure 4	Unexplored	Bozlak et al., 2023	DNA provided	Juras/Cothran
Sample847	Caspian	Iran	West Asia		Local riding and lightdraft-Asia	Local Asia	No	no tail lane							Crown	daC_Ao-aA3	qEW_1	daC_Ao-aA3	Yes	Ancestry signature determination	West Asian/Arabian	Bozlak et al., 2023	DNA provided	Juras/Cothran
Sample848	Caspian	Iran	West Asia		Local riding and lightdraft-Asia	Local Asia	No	no tail lane							Crown	daC_Ao-a1D2	qW_1	daC_Ao-a1D	Yes	Ancestry signature determination	Arabian	Bozlak et al., 2023	DNA provided	Juras/Cothran
Sample849	Caspian	Iran	West Asia		Local riding and lightdraft-Asia	Local Asia	No	no tail lane							Crown	daC_Tb-oB*	fUJ_1	daC_Tb-oB*	Yes	Ancestry signature determination	West Asian	Bozlak et al., 2023	DNA provided	Juras/Cothran
Sample85	Kladruber	Czech Republic	CentralWest Europe	Kladruby nad Labem/grey	Riding Europe and USA	Riding Europe and USA	Yes	GENERALISSIMUS XXIX,1965,KLADRUBER	FAVORY,1937,BAB	FAVORY XII,1888,F	FAVORY RATISBONA II,1828,L	FAVORY SENIOR,1779,KLAD			Crown	daC_Tb-oL	rN_1	daC_Tb-oL	No	Ancestry prediction - shown in Figure S6	West Asian	Bozlak et al., 2023	blood	Wallner/Brem
Sample850	Caspian	Iran	West Asia		Local riding and lightdraft-Asia	Local Asia	No	no tail lane							Crown	daC_Tb1-a*	eAVK_1	daC_Tb1-a	Yes	Ancestry signature determination	West Asian	Bozlak et al., 2023	DNA provided	Juras/Cothran
Sample851	Caspian	Iran	West Asia		Local riding and lightdraft-Asia	Local Asia	No	no tail lane							Crown	daC_T3*	rB_1	daC_T3*	Yes	Ancestry signature determination	West Asian	Bozlak et al., 2023	DNA provided	Juras/Cothran
Sample852	Caspian	Iran	West Asia		Local riding and lightdraft-Asia	Local Asia	No	no tail lane							Crown	daC_Tb-oB*	fUJ_1	daC_Tb-oB*	Yes	Ancestry signature determination	West Asian	Wallner et al., 2017	DNA provided	Juras/Cothran
Sample853	Caspian	Iran	West Asia		Local riding and lightdraft-Asia	Local Asia	No	no tail lane							Crown	daC_T3*	rB_1	daC_T3*	Yes	Ancestry signature determination	West Asian	Bozlak et al., 2023	DNA provided	Juras/Cothran
Sample854	Caspian	Iran	West Asia		Local riding and lightdraft-Asia	Local Asia	No	no tail lane							Crown	daC_Ao-aA*	fST_1	daC_Ao-aA*	Yes	Ancestry signature determination	West Asian	Bozlak et al., 2023	DNA provided	Juras/Cothran
Sample855	Caspian	Iran	West Asia		Local riding and lightdraft-Asia	Local Asia	No	no tail lane							Crown	daC_Tb1-a*	eAVK_1	daC_Tb1-a	Yes	Ancestry signature determination	West Asian	Bozlak et al., 2023	DNA provided	Juras/Cothran
Sample856	Namib Horse	Namibia	Africa		Local riding and lightdraft-Europe, USA and other colonial territories	Local Europe/USA/other territories	No	no tail lane							Crown	daC_Tb-dW1	rD_1	daC_Tb-d	No	Ancestry prediction - not visualized	Thoroughbred	Bozlak et al., 2023	DNA provided	Juras/Cothran
[truncated: 158 more rows]
