# Supplementary material for: The global spread of Oriental Horses in the past 1,500 years through the lens of the Y chromosome
Source: Proc Natl Acad Sci U S A. 2024 Nov 18;121(49):e2414408121. doi: 10.1073/pnas.2414408121 (PMC11626155; doi:10.1073/pnas.2414408121)
Supplement: Supplementary file 3 — Dataset S02 (XLSX) [file pnas.2414408121.sd02.xlsx]

## Sheet: Dataset2
Variant ID	LipY764contig	Position on LipY764	Reference	Alternative	Derived allele	Variant type	Flanking sequences	KASP Female signal	Variant first characterized	Allocation	Haplotype determined	Sample1	Sample2	Sample3	Sample4	Sample5	Sample6	Sample7	Sample8	Sample9	Sample10	Sample11	Sample12	Sample13	Sample14	Sample15	Sample16	Sample17	Sample18	Sample19	Sample20	Sample21	Sample22	Sample23	Sample24	Sample25	Sample26	Sample27	Sample28	Sample29	Sample30	Sample31	Sample32	Sample33	Sample34	Sample35	Sample36	Sample37	Sample38
fFQ	LipY764_contig226	3883	G	T	T	SNP	TTTTACTTGACACGAAAATAAAAAGGACTCAAATTTCCAAAATTTGAAATTAGTGACATTTTAATAGACTTTACAGATATAAAAACATTATGAAACAGTA[C/A]TATGAACTTTCATTTACCAACACATTATGTAACAGATGAAATGACAAAGTCCAGACAAACTATCAAAGCATCTCAAGAAGAACAGAATTGGGGGCACAGCTCAGTGGCTTAGTGGTCAGATTCATGTGCTCCACTTCAGCAGCCAGACAT	no	Felkel et al., 2019	Non Crown	p	0	0	0	0	0	0	0	0	0	0	0	0	0	0	0	0	0	0	0	0	0	0	0	0	0	0	0	0	0	0	0	0	0	0	0	0	0	0
fBF	LipY764_contig228	8214	A	G	A	SNP	TTTAAGACATAAGTTAGACATGGGAATTTCTGAGGAGGAGGAAGAAATTACATTTGAGAGGGAACTGTAAAAGACAAAGGGAACATGTATTTCAACTGCAGGTAATAATCACTACCCAAGAAAGCTGCTCCTAAAAAAGGGGCAACAGTC[A/G]CCAGTTATTAAGGAAAAAAGGTGAAGAGAAAGTTCCAAGAAAAAGAAAACAAAAAAGCCTGTTAGTTTACCTAAAAAGACTGTGTCAACCAGAGCACAAAATGGAAAGGCTTAAGAAATCTGCACTCTTCAGAAAAACTTTAGCCAGATT	no	Felkel et al., 2019	Non Crown	d	0	0	0	0	0	0	0	0	0	0	0	0	0	0	0	0	0	0	0	0	0	0	0	0	0	0	0	0	0	0	0	0	0	0	0	0	0	0
sCO	LipY764_contig178	7326	A	C	C	SNP	AGTGGACATCATCAGAATCCCACAGTACTTCGAAGTACCATTGTACCAAGATGTTTGGCTGATTTTCTCTCAGTTGCAGTTTTACTTGAAAGCAAGAATTGTTCCAGTTTCCTTTCCATTCCAAAACTCTTATTGTTGTGGGGTTTGATT[A/C]AAAGAGTAAACTTCTGGTTAGTTAATAAATAATTTTGAAGTGATGTTTTAGGATAAACATTTGTTTCAGGATTCCAAGAAACCCATGAGTTAATAGTATATTTTAAAAAGAATTGGTTAACTTTTGAATGTGTGTAATATTTTGGAATCT	no	Felkel et al., 2018	Non Crown	db	0	0	0	0	0	0	0	0	0	0	0	0	0	0	0	0	0	0	0	0	0	0	0	0	0	0	0	0	0	0	0	0	0	0	0	0	0	0
sES	LipY764_contig259	10235	T	G	T	SNP	ACTTTGAGGGACCCTGACAATGTGAAATTGGAATTTTTGAATCATAAATAGTACTCAAGTTATAAGGGCAGTAATTTAAATTCAAGATGGACATCTTCAGGATAATGTACCCAGGCACTAGTGTAAATACTGTTCCTTGCAAGAAAGACT[A||C]TTTTCCCATGCCACATATCTACCTTATACACCCATCAATATTTGAGGAAAGAAATCACCAATTCCTCCTAAAATATCTTGAGCTCAAGATGAAGTTTATCTTTTTTCCTCCATGAACTATTAAGATTCAGCTTCACATATCGCATTTAAT	no	Felkel et al., 2018	Non Crown	da1	0	0	0	0	0	0	0	0	0	0	0	0	0	0	0	0	0	0	0	0	0	0	0	0	0	0	0	0	0	0	0	0	0	0	0	0	0	0
rBA	LipY764_contig10	19042	T	C	C	SNP	TTTAATTACTCAAAATATATGAAAATCAGCCATCTACATAAACACCGGCATCCAGGTATCAATGTAAGTAAATGCAGGGCCTAAAATTATCATTACTTTGGGAAAAAATGGACTAAGAGGAAAAAAATTCCTGGATCATAAAATCAGAGT[T/C]GAAAGAACTTTTAATCAACATAATTAATAAATCTGCGATGAGGAACTAAACACTATTACCTAAGATATGCCAATTTCAAATTTTCCTAATGTCATAAGCAGCTGTTTTACCCATAGCAAAATCTAATCCCGGAATCAATATATATAATAT	no	Wallner et al., 2017	Non Crown	da1_N	0	0	0	0	0	0	0	0	0	0	0	0	0	1	1	1	0	0	0	0	0	0	0	0	0	0	0	0	0	0	0	0	0	0	0	0	0	0
eTC	LipY764_contig260	8493	G	A	A	SNP	TTGTTATGGAAAAAATCAGACTCTATCTTCTTGGCTGCCTTAGACAGAGAGGCTCTGAAAATTCTCACTATTCCCCCTGTAACCCCCCAAGTTTCCTCCT[G/A]CCTTCCTGGGACCTTAGGTCTCAGCCAGACTAATGCATGAGGTCTGTAGCAAAATATAAATGATGTAGGTTCTCTCTGTGGCTTCCCAATTTCCCGAGAC	no	Bozlak et al., 2023	Non Crown	da1_G	0	0	0	0	0	0	0	0	0	0	0	0	0	0	0	0	0	0	0	0	0	0	0	0	0	0	0	0	0	0	0	0	0	0	0	0	0	0
eAJB	LipY764_contig527	1909	C	T	T	SNP	ATGGTCATACATCGATTTTCTGTGACAGTAGCTTCTGTTGCCTCCAGAGATGCATGCCAGTCCCATTAATGCTATGGAATGCAAGGCAAATGTGTGAATA[C/T]AAGAGGAAGGTCCTTGAAACATTGATGCCACCTCATTCTTGTTGATCCAGCTCAAACACCTCCCTCAGCATCTCGGGAGCAGAGCTAATTACTCCTCCCT	no	Bozlak et al., 2023	Non Crown	da1_R	0	0	0	0	0	0	0	0	0	0	0	0	0	0	0	0	0	0	0	0	0	0	0	0	0	0	0	0	0	0	0	0	0	0	0	0	0	0
eKZ	LipY764_contig114	11846	A	C	C	SNP	TCCTTCTCCTTCTTCTTCTCTTTCTCCTTATCCTCCTTCTTCTCCTCTGTCTTCTGCTTCTCCCCAAAGCCCTCCAGTACATAGTTGTACATCCTAGTTTTCGATCCTTCTAGTTCTTCCATGTGCAATACTAACTCAACTAGCCTTGATGAACGGTGCTAGTCTGTACCCACTGTCTGATCTGGCAAAACCGTGGGCCA[A/C]ATTGAAACACATGAACTTAACCACTCAGCCACAGGGCCAGCCCTATTTTTAATTTTTTGAAGAACCTGTATATTGTTCTCTGTAGTGATTGCATCAATTTACATTCCCAACAACAATGCACAAGGCTTTCCTTTTGTCCACATTCTCAGCAACACTTATTACTTCCTGTCTTTTTCATAATAGCTATTCTGGCA…	no	Bozlak et al., 2023	Non Crown	da1_Z	0	0	0	0	0	0	0	0	0	0	0	0	0	0	0	0	0	0	0	0	0	0	0	0	0	0	0	0	0	0	0	0	0	0	0	0	0	0
eAJP	LipY764_contig212	13261	G	A	A	SNP	TCTTTCAAAATTGAAGGAGAAACTAAGACTTTTCTCAGAATAAAAAAAAAGCTGAAGGAATTCATAACCACGAGACCTCCCCCACAAAAAATACTAATG[G/A]GAGTCTGCTGAAATACAAAGATGCTTTATAGCATCACAAAGCCATATGAATTATAGGGTTCTCTAGTAAAGATAAATACATAGATAAACAGAGGATCCTT	no	Bozlak et al., 2023	Non Crown	da1_S	0	0	0	0	0	0	0	0	0	0	0	0	0	0	0	0	0	0	0	0	0	0	0	0	0	0	0	0	0	0	0	0	0	0	0	0	0	0
eEB	LipY764_contig31	23088	A	C	C	SNP	CCCTTTCTCTGTGGCATTCAGACTCAAATACTCCAAGGCATTGTTAATAAAATCCTTTGCCTCTGAATATCATATTGAAAATGTAACAAGTAGCTCTGTGCACCAATTAACAGATACAACATCAGCGGTCTGCAGAGTTGACCTAGCAA[A/C]GTTTATTTTTCATTATAAAAATCTGCGCTATTTCAACCCAGCACAGTAAAATTTACTCCAGTTTAATGGCAACTGATTAACTGTCTGGATCCTATTTAGTATAACTCATCTCTAATGGAGTTAGCCCACAAATCTTAAATTGAAGAGGATG	no	Bozlak et al., 2023	Non Crown	da1_U	0	0	0	0	0	0	0	0	0	0	0	0	0	0	0	0	0	0	0	0	0	0	0	0	0	0	0	0	0	0	0	0	0	0	0	0	0	0
rBG	LipY764_contig4	19212	CT	CTT	CT	Indel	AATCACTTTGCAATTAATTGGCATAAATTTCAAAATGAATTCAGTTTATTTTACCATTACTACTAAATGCCTTTATTTACTTCAGCAGTTTTTCTACAGAAATCGCTTAGATTGATTATATGCTAGAATTTTCCCTTTTGGGACCAAGAA[CT-/CTT]CATCTGAGTTTAAATGGGTGATTCATGCATAATAAACTATTAAAAATATGTTTTTTTAATTTTGAGAGTAACCTTATTGCATCATAAAATATTATGGAATCTTGAAAATACACAACAGGAAATAAAAGTCATCAATACTCACAATTCAG	no	Wallner et al., 2017	Non Crown	da2	0	0	0	0	0	0	0	0	0	0	0	0	0	1	1	1	0	0	0	0	0	0	0	0	0	0	0	0	0	0	0	0	0	0	0	0	0	0
eLL	LipY764_contig123	24097	A	G	G	SNP	TATCTATTTTTGAAATAAATCCTACAAAGTGATTATGCTAACAATGTTTGAATGCATTTCTTCTATATATTGTAAATGGATATATTCTATGTGTAGTATATTTGTGTAGGATTTTGTGCTAGATATAATACTGTAGAGCATACCATAATTCATTACTTGCATTCCTCAAGATCTACAGTGTTGTGCTTTTGAATTCTATT[A/G]CATAATTCTGAGCTAGGAAGGAAAGGCAATCTGTAACAGACATTTTATTTCAGTTGTTTCTATTACAATCACTGTAGTCCTATAGATGTAGGCTAGAAATAAATCAGTGTAGCTAAATGAATATATTTTCTATGTTCTTATTTTTCACTTAAAAATTTAATCTGAGGAATCCTTAAGAATGAAATGCTGGTAGT…	no	Bozlak et al., 2023	Non Crown	da2_L	0	0	0	0	0	0	0	0	0	0	0	0	0	0	0	0	0	0	0	0	0	0	0	0	0	0	0	0	0	0	0	0	0	0	0	0	0	0
sAA	LipY764_contig312	5283	G	C	C	SNP	CTACTCTCTTCTGATCTTCTTTCAAACTGTATCTTGCCCCAACCAACCCACATTGTTTTCTGAACAAGCACAAACTCAACACCACCTTGTGCCCAATATTCCAAACCTTGGCCAATCTGGAAAATGTGTGTGCCATAAGAATTAGTGCTA[G/C]GACCCCTTATGACTGCCTGAAAGGTTTGAAGATGCTACTGGAGG	no	Felkel et al., 2018	Non Crown	da2_M	0	0	0	0	0	0	0	0	0	0	0	0	0	0	0	0	0	0	0	0	0	0	0	0	0	0	0	0	0	0	0	0	0	0	0	0	0	0
rBF	LipY764_contig26	10753	A	G	A	SNP	TAGAAAATTGAAGTTGTATATACTAAATTTTTAACCCCGAGGTATTTGGAGCTGTATTGTTCAGTAATACTGCTGATGAGTATAATTATGACTTTTCCAGTTTATATGTTCAGTAGTTTTTTTTTTCTCTGACTCTTTTGTATGATGCTT[T/C]TAAAACATTGGTAGATAATGAAATTGTTTGAAGGCATCTCCATTAAGCACTGAGTATGATGAACATATGTTTATGATTTTAATGTCACTCATCTAAATTATTTTTAAAGTTTTTTTAAAAAATTAGGAATAGAGGGGCCAGCCCAGTGGC	no	Wallner et al., 2017	Non Crown	da3	0	0	0	0	0	0	0	0	0	0	0	0	0	1	1	1	0	0	0	0	0	0	0	0	0	0	0	0	0	0	0	0	0	0	0	0	0	0
rAW	LipY764_contig20	37008	A	G	G	SNP	CTCAAAAAAAAGTCTTTCAAAATAAACACTAACAGACTATTTCAGCATTTCCTCCAGAAATCATCTCCACAAAATTTCCAACTTTCAAGTAATTTTCCAGCATTAGAAAAAAAGAATCAAAATTCAACTTGAAAAATAGAGAAACAAAAG[T/C]GGCATAATATAATTTAGTTTAAACAGGAATGCTGTTTACATTCAGAATTATATAATCCAAAGCAGTAAAGGATCTAGGCAATTGTGTAATTGTCTTATAAGAAGAGTGTTTCTAAAATGGTAGAGAAGCATTCTAAGACTATATCTAGTT	no	Wallner et al., 2017	Non Crown	da3_I	0	0	0	0	0	0	0	0	0	0	1	0	0	0	0	0	0	0	0	1	0	0	0	0	0	0	0	0	0	0	0	0	0	0	0	0	0	0
eALC	LipY764_contig180	17965	G	A	A	SNP	TGTATTTAGTTAAAGGTTCCTGGCTTCCTTCCTATGTCTTTGAAAGGAGGTGGATGGCCCATGTGAGTCCCATTCAGACCTTCAGGGCTGGCCTTGGACA[G/A]ATTCCCATGTGTTCTCCATGCAACTACAAGCGTGGCTTGTAAGATGATTCCTAGGTAAACATCACATTTTTTTGTGATGAAATCTTTCCTAATGAAATCT	no	Bozlak et al., 2023	Non Crown	da3_D	0	0	0	0	0	0	0	0	0	0	0	0	0	0	0	0	0	0	0	0	0	0	0	0	0	0	0	0	0	0	0	0	0	0	0	0	0	0
eDC	LipY764_contig20	38070	G	A	A	SNP	TTTAAACCTTTAAAGAATTTAGTTTCTGTAAAACTCTTAGTTACAGAAGTGTTCATTTGCCTGATTATACTCTTTTAAGTTCTTCTCGTTTTAGTCAAACTCAGCGAAGTCCCCATGTTTTTTATCGTCATGATTTAATCAATCAGCTTCAGCACAATCACGCCTTAGTTACTTTGGTAGCAGAAAACCTTGCAGCTTAC[G/A]TGAATAGCATGCGACCGTATGCTAGAGGTATGTATTAAAAGCTAGAATTTACTATTTTTAACTTTTAATTACTTTTCAAGAAAACTTGATTAATAATTCCTTTGTTGTTAATTTTACCTGTCTGTTCTTGCATATATTACAGTTGTTTTTAATAACCCTGAATTAATTTTATCCAGTATTCAAAGAACTTCTTA…	no	Bozlak et al., 2023	Non Crown	da3_K	0	0	0	0	0	0	0	0	0	0	0	0	0	0	0	0	0	0	0	0	0	0	0	0	0	0	0	0	0	0	0	0	0	0	0	0	0	0
sAZ	LipY764_contig158	6198	C	T	T	SNP	TCAATACTTAGTGCATTGGTTAGAAACTATTTGAGTTTCCTGTGTGGCAGGAAAGAATTCTACTACTGAATCACCAATTTATTTCAACACTATATATGTGTAAGTATATACATACTTACATATGTAGTACAGATAGATCTCACCATTCTC[C||T]GAGGTGATCTTTCTGCAGTGGGAATCAGAGAGTTTCAGAAACCACCACTCAGGGTCAATGCCTCATCCCACCCATCTCCCCATCCCAAACTTCCCCTTCCCCAAGGGTCGCCAAAGAATCAACAGCTGAGCCTTGTCTCCCTCAGGTCTT	no	Felkel et al., 2018	Non Crown	da3_J	0	0	0	0	0	0	0	0	0	0	0	0	0	0	0	0	0	0	0	0	0	0	0	0	0	0	0	0	0	0	0	0	0	0	0	0	0	0
eNG	LipY764_contig159	15614	C	A	A	SNP	TAAATATCTTTGATAGCCCTTTGATTGGGTGCTGGGGCAGAGAGAGCCCTCTGTTCTTGATTGCACCCTTCTAGAGTGGAGTTTTTGCCTGATTATTACATAATTACAGCAATAAGAATAGTTATTGGCCACAAAAGTCTTTTCAGTTTGCTTTCTGAAACATTTCATAGAGAATCTCAGATTAAACTTTTAAAAGCCTC[C/A]CAAGTCTAGGAAGTCAAGCAAGAATTTACAACTGCATTTTGCCTGTAATATGCAGATTTACTTGGATTCTTTTTTCTAGTGTTGCCCAGAGTATGAGGTTCCTGGGCCTGCTGGGAAGTGACCTTCCTTACTCACCTGTAGAGTAGGGAACACAATTACCCAGGTTCAGGCCACTCCTTAGTTCCTTAAATCTC…	no	Bozlak et al., 2023	Non Crown	da3_T	0	0	0	0	0	0	0	0	0	0	0	0	0	0	0	0	0	0	0	0	0	0	0	0	0	0	0	0	0	0	0	0	0	0	0	0	0	0
sQ	LipY764_contig90	21274	T	C	C	SNP	ATTACATATGTTAGCTATAGTCCAGAAGGTGGTTTTTAAATACTGAATTACTACACTGATATTATGTCCATATTGCTTTTTTTCCCTTTTATGTATTTTCCTCCCTTCTTCAATGTATCTTAATATCTATTTATATGTAATACCTAATCT[A/G]TATTTTGAAGTCAGCTTATCCATTGCATGAAGGACTGATATGAAGGAAAGCAAATAAAGGTAGTACTGTGGGTAAGTCCTTTGACTATATTCTGCCAGGGTCTGGGGTAAATGAAATAAATC	no	Felkel et al., 2018	Non Crown	da3_Y	0	0	0	0	0	0	0	0	0	0	0	0	0	0	0	0	1	0	0	0	0	0	0	0	0	0	0	0	0	0	0	0	0	0	0	1	1	1
rAY	LipY764_contig60	5826	T	C	T	SNP	CATCATATTTTCATTTACTCTTTAAATCAAGATTTCTTTTACTTCTTAAAGTGTTTATAATGGGCTCTATGAATTCTTATAAAGAACCAATGTTTTTTTTACAGACAGATTCTGTTGACTGCATTTTTGTTCAATTATGTCATAAATTCC[A/G]TTTATGTATGTTTCATATTCTTTGCTAGAAACATTTTATTTTATGTTCATTTTTTCATGAAGATTAGCTCTGAGTTGACATCCACTGCCA	no	Wallner et al., 2017	Non Crown	da4	0	0	0	0	0	0	0	0	0	0	1	0	0	1	1	1	1	0	0	1	0	0	0	0	0	0	0	0	0	0	0	0	0	0	0	1	1	1
eWP	LipY764_contig379	547	G	A	A	SNP	AATCCCCTCCTTAGAAATTGAGGGAATCCTCTTAAACAGCCTCTAGACCTCTTCTAAATTGTGGGAGATGGAAGATGTGAAAGGGCCTACCTTGATTGTC[G/A]TCCTGAATTTACCGTTGATACACAGTTGCAAAGGACTACCCAAAAGGTAGTACAAAATTGCTTTAAGTGTGCCAGAGACAATACAAATATTGGACCTCCA	no	Bozlak et al., 2023	Non Crown	da4_E	0	0	0	0	0	0	0	0	0	0	0	0	0	0	0	0	0	0	0	0	0	0	0	0	0	0	0	0	0	0	0	0	0	0	0	0	0	0
rAX	LipY764_contig359	7646	C	T	C	SNP	TTTTTCAACCATCACTTAATTTATAGAGAAAATCTGTTTAAGAAAGATAGTGTACAGGAAACAACACAACACCCAAATATTATCTCTGGCAAACAGTCTGTGATTAGTTGCCAGAATTATTGGAAAAAATATAATTGAAACCAAAATCTT[C/T]TGTAGAACCAGAAATCCTCTATGAAGACGGAACGAAATATCACCCTTTTATGGAGCCAAAAAGGCACATTGCATTACATACATCCTTGCAGGATAAAAATAACTAGTCGTCACTTAGAAGGAATTGACAGTACGGTTTGTCAAACATAGT	no	Wallner et al., 2017	Crown	daC	0	0	0	0	0	0	0	0	0	0	1	0	0	1	1	1	1	0	0	1	0	0	0	0	0	0	0	0	0	0	0	0	0	0	0	1	1	1
rW	LipY764_contig79	13451	G	A	A	SNP	ATCCCAGAAGTGCAACTGAATAAGCATTGACTGGTATCTGAATTTCAAGAGTGCTCTCGTCAAGGCCACGTTTTTGTATTTCAGAAGCTAATTTTTTAAAAAGAGAGAGAAGCAAAAGAAAAATCAATACCGTCGGTTAATAAATGAAAT[G/A]AAATAACAGTTCCTTCAAGGAGGATTAAATATCTATTTTCTGTGTGATTCTTTTGAAGTGGTATGTATGTTGATGGGTATACATGCATTTTCATTATTTATGTGTTAGTTAATTACTAACATATTAAACAGTATAATATAGTGCTTCAA	no	Wallner et al., 2017	Crown	daC_A	0	0	0	0	1	0	0	1	0	1	0	0	0	0	0	0	0	0	1	0	1	0	1	0	0	0	0	0	0	0	0	0	0	0	0	0	0	0
eAPD	LipY764_contig5	13534	T	C	G	SNP	CATTTAAACCTCCAAGTGTGGGAGTTTCTGATGATTTAATGGACATTTAAACATCCTCCACACACCCAATTGTTAGCAACATGAATCCAACACACGCAG[T/G]GTGAATTTTCAGAGTAACAGGAAGTGTCAGATGACCAGAAACAGTGAAATATATCTGTGCTGGCCACTCACCACACCTTCTGGGATGTGGCTATTTCCTC	no	Bozlak et al., 2023	Crown	daC_Ak	0	0	0	0	0	0	0	0	0	0	0	0	0	0	0	0	0	0	0	0	0	0	0	0	0	0	0	0	0	0	0	0	0	0	0	0	0	0
rAF	LipY764_contig112	2021	G	A	A	SNP	TATATAACATATAATAAATTAATATAAATGAATCAAAAATTAAAATAAATATAAAGTACACATATAAGTGTAGAGAGATTGATAGATAGTTTGACATGCATTTTCTGGAAGAACCTGTCATATGTGATAAGTAGATTTTCA[G/A]GTGGGTCCATGGTATCTATATTTTTTTTCACAATATCTATCTTTAATAGTCCACACAAACTACAATTTCACTTTCAAGTGAAGTGGAAGAAGTATTAATGTTTCTGTGGTAACAATCATATTATAGTACTGACTGAAATATAATTAATTG	no	Wallner et al., 2017	Crown	daC_Ad	0	0	0	0	0	0	0	0	0	0	0	0	0	0	0	0	0	0	0	0	0	0	0	0	0	0	0	0	0	0	0	0	0	0	0	0	0	0
eLF	LipY764_contig118	10097	G	A	A	SNP	GGACACAGTAATTACCACAGTCCTTCTCCAGCACATTCATCTGCTCTAAACTGTAGGGAGGAAATGAAGCAGAAGGAAACCCAGTGGAGAAATAGTTCTTTTATGTGTGGCAAACTCAAACATAGTTTAAATCGTGGAATGCCAACTTGTAATCTATCTTCCTTTTCCCTGATTATCAGCAATTAAGATAGAAGGTAAAC[G/A]TATGAGATTCAAAGAGATTTCTAAACACTTGGTAGCTGTTATAGCTAATGAACCTTCTGTTTAAATGAGACACCTGTGCCTATCTGCTCCTTTGGAGACTGCAAAGTTCTCATCAGTTCCTTTTTCCTTCCACAAGAATTGAAGCTAATGGTTTGTAATAACCACGGTTTTAGCTTTTTTTTCCTTTGTAGACT…	no	Bozlak et al., 2023	Crown	daC_Ad-m	0	0	0	0	0	0	0	0	0	0	0	0	0	0	0	0	0	0	0	0	0	0	0	0	0	0	0	0	0	0	0	0	0	0	0	0	0	0
eARE	LipY764_contig66	20874	G	C	C	SNP	TTTGTTTCAATCTATAGGCTTTGAGAAAGCCCTAAGAATTGCCTGATGAAGCCATCTCTAGAAATTGTGTGAGCCTAACCAAACAGCAGGTCAGCAGGTT[G/C]GTCTTCCCGTTGTAATTGTTAAGTTCTTTCAGGATTTTCTCAATAAGCAGTTTTCATCCAAAGTTGGGATTGGCCTTCAAACACAAGCATCTGAACTGGC	no	Bozlak et al., 2023	Crown	daC_Ad-s	0	0	0	0	0	0	0	0	0	0	0	0	0	0	0	0	0	0	0	0	0	0	0	0	0	0	0	0	0	0	0	0	0	0	0	0	0	0
rOR	LipY764_contig62	740	G	A	A	SNP	AGGAACAAATCCTGAGACTCCCCCATGTCTCTTCCTGTAGTTGGGATATCAAATGGAAATTGCACACAATTTCCCTGAGAAGAAAAATGTTAGGACAGGGTCCATGTTTTATTTTTCCACATTGGATTCGAACTACATAATCCTATCCTT[G/A]CTTTATAGTAGCATCTCAATAAATATTTGCTGAAGAAATGGAGGGATGGGTCGTGGTTCAGTAGTTAAGTAGGTAAGTAAGTGAATGGACAGGTGGATGGTAGATGAGTGACTAGAGGGAGAGGTGGTTGAATAATTCTGCAGAGTTTGG	no	Wallner et al., 2017	Crown	daC_Ad-h	0	0	0	0	0	0	0	0	0	0	0	0	0	0	0	0	0	0	0	0	0	0	0	0	0	0	0	0	0	0	0	0	0	0	0	0	0	0
rAE	LipY764_contig198	10724	C	G	G	SNP	GCGCAGATATAGGGGCCTATGGAGGTGCACTCAAGAAATGAAAGCCTTCTGCCTAGTTGCACTCCTTCTCCCATCTTTGTATTCTCGCTCTGCCTCACTTTGGCACACAGGCTTATACCCTCATCTGAGGCCCCAGTCTTGCAGCTGTCA[C/G]TAAGGACACTCCTAGACTGCCT	no	Wallner et al., 2017	Crown	daC_Ad-hA	0	0	0	0	0	0	0	0	0	0	0	0	0	0	0	0	0	0	0	0	0	0	0	0	0	0	0	0	0	0	0	0	0	0	0	0	0	0
fWP	LipY764_contig192	14225	C	T	T	SNP	TTGGGAAGAATGTTAGCACAGGACTAATCTTGCTCAACAAAAATAAATTGATTAGTTAATTAAATAAATACCAGTTACTAAATTCAAAGATATGATACTATTTCCTGCACAATCAGTGCTCCATTAATGCAGAGGGATTTATGAGTATG[C/T]TTGTGTGCCCATATATTTTTTTTTTAAAGATTGGCACCTGAGCTAACAACTGCTGCCAATTTATTTTTTTTCTTTCTGCTTTTTCTCCCCAAATTCCCCCAGTACATAGTTGTATATTTTAGCTGTGGGTCCTTCTAGTTAAGGCATGTGG	no	Felkel et al., 2019	Crown	daC_Ad-hA1	0	0	0	0	0	0	0	0	0	0	0	0	0	0	0	0	0	0	0	0	0	0	0	0	0	0	0	0	0	0	0	0	0	0	0	0	0	0
qAA	LipY764_contig24	28814	C	A	A	SNP	AGGGACACTCCATCATGAAGAAATAATCAGATTCCTTGACTCCTGCTCTCACTCATCCTCAAAGCCAACAATGGCCAGCTGTGTCTTTCCTACATTGCTCTATTCTGACTCTAATCTCATCTATTTCCTCTCTCTTCCATAACTAAGGG[C/A]TTTTGTCGTTAAATACTGGGCCCACCATGATAATCCAGGATATATTTTTATTTTAAGGTCAATTGATAAGCAAATATAATTCCATCTGCAACTTTAATTCATTTTAGCCGTATAATGTAACATATTCACAGATTCCAGGGATTAGATTTGT	no	Remer et al., 2022	Crown	daC_Ad-hA1a	0	0	0	0	0	0	0	0	0	0	0	0	0	0	0	0	0	0	0	0	0	0	0	0	0	0	0	0	0	0	0	0	0	0	0	0	0	0
eAPS	LipY764_contig46	9996	CA	C	C	SNP	TTCCATTCACCGATAAATTGCGAGCAGGGACAAATTTATCATCAAGCTATGTAAGACACCACTTTCTTTTTGCACAGGAAAAACATCCCCCAAAACAAAC[A/]AAAAAAAAAGGCGGCGATGTTAAAACCAATAGAAACACAATAGTTTTAGATGACTGATCTGAAAAACCTATGAGCTAAATTTGATTATGGGAAGCTGCC	no	Bozlak et al., 2023	Crown	daC_Ad-hA2	0	0	0	0	0	0	0	0	0	0	0	0	0	0	0	0	0	0	0	0	0	0	0	0	0	0	0	0	0	0	0	0	0	0	0	0	0	0
fTA	LipY764_contig59	25124	A	C	C	SNP	AAATACAAAATCCCTCATAAGTAACCTAACAGTGCACCTAAAGGACTGCAAAAAGTTGAACCAAGAAAGCCCAAATCAGAAGAAGGAAGGAAATAATAAAAGCGAGAGCAGAAATATGTGAAATAGAGATGTAAAAATATAAGAGAAAA[A/C]AAAGCAATGAAATCAAGAGGTGGTTCCTTGTAAACATAAACAAAATTGGCAAACCTTTAGCTAGACTCAACAAGAAAAAAGAGAATGGCTCAAATAAATAAAATCAGAAATGAAAGAGAAGAAATTACAATGGACATCTCAGAAATACAAA	no	Felkel et al., 2019	Crown	daC_Ad-hB	0	0	0	0	0	0	0	0	0	0	0	0	0	0	0	0	0	0	0	0	0	0	0	0	0	0	0	0	0	0	0	0	0	0	0	0	0	0
fXA	LipY764_contig207	4276	C	T	T	SNP	ACATCTGCTTTCCCCATCTTCCACCCAGTGTATGAAGGGGTAATGGGTCCCTCTTACCTCTATCAGTTCTCAGTAGGACACAGATTAAGACCCAAAACACAAAAATTAGTTTCCTCTAGTTACTAATTACATTGAAAGCATAGCTGCCT[C/T]ACTGTTTTATCCCATTCAAAATTCTCTTCCGAAAATATTCATTGCATTCAAAAGACATTGTGTTTCATAGGTTAAAACAACTCCTGAACTCCCAAAAGAATGCAGAAAAGAAACCCCAGAAAATTAGAGAACAGGAAGATATTCTGTAGTA	no	Felkel et al., 2019	Crown	daC_Ad-hC	0	0	0	0	0	0	0	0	0	0	0	0	0	0	0	0	0	0	0	0	0	0	0	0	0	0	0	0	0	0	0	0	0	0	0	0	0	0
eAPN	LipY764_contig40	15401	A	G	G	SNP	TAGAAAACTTAAATTAGGAAGCTTTCCCTGGAGTTGGTGGGATCTGAGCAAGAGCGCTACGCCACAATAAGCAGATTTAGAATTCGGCACAACCATGACA[A/G]GTGATATAATATCTGGCTTTGCTGGCTATTATAACCAAGGAATAATCCCACAGAGAAGCTGTCAAACAGAAGAGAAAGAAAAGCCCGTTGTCAAAGGGCC	no	Bozlak et al., 2023	Crown	daC_Ad-hR	0	0	0	0	0	0	0	0	0	0	0	0	0	0	0	0	0	0	0	0	0	0	0	0	0	0	0	0	0	0	0	0	0	0	0	0	0	0
rDT	LipY764_contig367	4708	T	C	C	SNP	TTATGAATTATTATCTAGAACTTTATGCAAATAAATTTGTAAGGGAAAGCCACGCCCCACACTTTCTTCTGGATATGAAAGCTTGATCTCATTGACAAATACAGGAAATTTAAAAGCATTAAATAATATGTATGGTTTTATAGTGAGTTA[T/C]AGACAACTTAATTAACCTTGTTCATGCCTGCAGTTCAATTTTAGTATACTATGTAATTACAATCAAAGAGATTACAATAGACTTTGACAGAATATTGCAGATGCATTAGAATGTAAAATGCAATAGAAGAAAAAATGAGAACTTTCTAAA	no	Wallner et al., 2017	Crown	daC_Ad-b	0	0	0	0	0	0	0	0	0	0	0	0	0	0	0	0	0	0	0	0	0	0	0	0	0	0	0	0	0	0	0	0	0	0	0	0	0	0
eAPU	LipY764_contig174	14870	A	G	G	SNP	TCCACATGGTTAGTTGTTGCATATATGAACAGGAGACCCATAAGACGTGGATGGGAAGAAACACTCTCACTGATCAAGAATAGGCATGGGCATTCCTGTG[A/G]TTCCATAGAAAGGAAATGTGCACCAGTACACAGAGGAAGACATTAGAAATATTTTGTTTCATAAACACTTAGAGTCTAGACTTGGCCACCAGATAACTCT	yes	Bozlak et al., 2023	Crown	daC_Ad-bF	0	0	0	0	0	0	0	0	0	0	0	0	0	0	0	0	0	0	0	0	0	0	0	0	0	0	0	0	0	0	0	0	0	0	0	0	0	0
eAPT	LipY764_contig134	2589	T	C	C	SNP	GTGGTCTACTGCCTTTTTTAATTAGTACATTTTTCTGACACACAGCTTGCCCATTCATATAAACATTTTCTATGCCTGCTTTCCTACTACAACGGCAGAA[T/C]TGAATTTTTTCAACAGAAACTGTATGGCTTACTAACACAACAATATTCTCTATCTAACTTTTAGCAAATGTTTACTAATATCTGGTAAAAATTTACATAA	no	Bozlak et al., 2023	Crown	daC_Ad-bS	0	0	0	0	0	0	0	0	0	0	0	0	0	0	0	0	0	0	0	0	0	0	0	0	0	0	0	0	0	0	0	0	0	0	0	0	0	0
eBZ	LipY764_contig14	6480	C	T	T	SNP	GGCAAGGAAGGGAGAGAGGAAAGGAGGGAGAGAGTAAAAGACAGATAAAACGAAAGTATATTTTATATAACAATCAGATTATTTATGTATTTTATGCTTAAATTAAAAGCATAAATTGCACTATTGCAAATCCAAAATGTGTGCAAAGCCATTTCCTGTAATTCTTTTGTGGATTCCATAATGTTCTGAGTGCAAAAAGC[C/T]TTCCCAGAATTTTTCAGACAGAAGTCCCTGGAACAGAGAATGCTTCGTTTGCTTGTTGTCATCAATACTCTAGTTCCCAGAACAGACAAAAGATGATGAGCTGCAGCTCTTTCGGAATGCCATTTAAGAAGAATCATTTCTAGGTAGAACGTGCCAGTACGGAGGTTTTCTACAAATGTAAGCTACTGTCAGAC…	no	Bozlak et al., 2023	Crown	daC_Ad-bM	0	0	0	0	0	0	0	0	0	0	0	0	0	0	0	0	0	0	0	0	0	0	0	0	0	0	0	0	0	0	0	0	0	0	0	0	0	0
eAPX	LipY764_contig37	5530	A	T	T	SNP	ATGATTTTGCCAGTGCCACCTCTGTTGAACCTATCTCCGAAGGATTCCCATTATTCTCACCCACATTCCAAACATAGTTCTTCAGTTTTCCTAGCATTTA[A/T]GTGAGGTGCTCAGGAGCTCTTCAATATACTCTTTTACCATGCCATCAGCCTGCATTAGTTCCTGCTCCTCAGCATGAATGCTTAGCAATAGAAATGGACA	yes	Bozlak et al., 2023	Crown	daC_Ad-bP	0	0	0	0	0	0	0	0	0	0	0	0	0	0	0	0	0	0	0	0	0	0	0	0	0	0	0	0	0	0	0	0	0	0	0	0	0	0
fSA	LipY764_contig39	8533	G	A	A	SNP	GGAGTTTATGCCCTGTCCCAGGACATAGCTGAGTTCTTTTTATCAGCATAGGTCTTACAGCCAGAAGAATTTTATGCTCCTCTGCTAGGAGTAGAGAGTTTGTCTGCTATTCTTTACCTAACTGTAAACATTCTTTGCCTGGCCCCTGG[G/A]GATGATAGCATTTTCTGCACCTCTTGTCAGGGTTTGAAGTATTTTCTTCCTCTGAGACAAGGATTCAGGGAAGCATGTGGGTCTTTATATGTTTCCCTTTGTGTCTGTTGGTCATTTACTTCATGCCTGCACCACTGAGGTAGTCCCCTAC	no	Felkel et al., 2019	Crown	daC_Ad-bA	0	0	0	0	0	0	0	0	0	0	0	0	0	0	0	0	0	0	0	0	0	0	0	0	0	0	0	0	0	0	0	0	0	0	0	0	0	0
qH	LipY764_contig6	9425	A	G	G	SNP	TGTTGATGAACATTTAAGCTATTTCTATTTTTTTCACCTTCAAAGATAATGTGGCAAGAAAAATCTAGTGTGCGATTCCATGTGCACAACTCAGAGAACTTCTCTAGGTTACAGATCCACAAAGGTAGGGTGAGAAATTCCATTGCATC[A/G]TGATTTATCAAGTAACATCCATACCAGCAATGTATGAAAGTTCCCTTTTGTTTGTGTTGCCAATTCGTTTTTTATGAGATGGCATTTTCCTGACTGCTAGAGAAATATAGTAACTTTTCATTTATTCAACATCCAGGTTTCCCTTTCTGTG	no	Remer et al., 2022	Crown	daC_Ad-bN	0	0	0	0	0	0	0	0	0	0	0	0	0	0	0	0	0	0	0	0	0	0	0	0	0	0	0	0	0	0	0	0	0	0	0	0	0	0
qCU	LipY764_contig158	20638	T	A	A	SNP	AGTGCTGACAGAAATATAGTTGCCAACCAAGAAAACTATACCCAGCAAAACTGTTATTCAAAAATGAAGTAGAAATTAAGACATTCTCAGACAAACAGAAGCTGGGAGAACTCATTACCACTAGAGCTGCTCTACAACAAATGTTAAAG[T/A]GGTGGCTTAAGTCAAACGAAAGAGTGCCAGACAGCAGACAACAACATGCATATAAAGCTCTCTGGTAAAGGTCAATGCATAAAGACAAATATTGATTTCTGCAGTATTGTAACGTAGGGACATATATCACTTTTAATTCTGTATAAAATTT	no	Remer et al., 2022	Crown	daC_Am	0	0	0	0	0	0	0	0	0	0	0	0	0	0	0	0	0	0	0	0	0	0	0	0	0	0	0	0	0	0	0	0	0	0	0	0	0	0
qCI	LipY764_contig104	2521	G	A	A	SNP	ATTGAGATGGCAAGATTACCCTGGGACTATTGCACGGGTCCAAAGTAGTCACAAGCATCCTTAAAAGTGGAAGATAGAAGGAGAAGAGAAGAGTCAGAGT[G/A]ATGTGATGTGAGAAAAACATGGTCAGCCATGGCTGTCTTTGAAGATGGGAGAAGGAGACCTGAGCCAAGAAATGATGGGGTCTAGATTCTGCAAAAGACA	no	Remer et al., 2022	Crown	daC_Am-a	0	0	0	0	0	0	0	0	0	0	0	0	0	0	0	0	0	0	0	0	0	0	0	0	0	0	0	0	0	0	0	0	0	0	0	0	0	0
qBI	LipY764_contig39	12593	C	T	T	SNP	CAGGTTTTGTGTGGACATAAGTTTTCAATTCCTTTGGGTAAATACTGAGAAGTTCTATTCCTGGATTGCATGGTAAAGATATGTTTATTTTTGTAAGAAACTAGCAACGTGTCTTTCAAAGGAGCTGTACCATTTCACTTTCTCACCAG[REF:C/ALT:T]AATGAATGAGGGTTTCTGTTGTTCCATACCTCACAGGCACTTGATGTTGTCAGCTTTCTGGATTATAGCCATTCTAACAGGTGTGTAGTGCTATCAATTGCTTTTTACTTTGCATTTTCCTAAAGACACATGATGTGGAGTATCTTTTCAT	yes	Remer et al., 2022	Crown	daC_Am-aA	0	0	0	0	0	0	0	0	0	0	0	0	0	0	0	0	0	0	0	0	0	0	0	0	0	0	0	0	0	0	0	0	0	0	0	0	0	0
eARL	LipY764_contig158	18394	C	T	T	SNP	TAATCCTGAGCTATGTTTTGTATATGGTAGAAGTTAATAGTCTAACTTCATTATTTTGCATTCATGGTTTTGAATCTAACCATGTTAGATGCAGCTTTTC[C/T]ATATTACCTGTGGTCGAAGAGATGTGCCCATTCACATGAGTAGTCTGGGCACACTTACAGAAGATCATTTGACCATGTATGCCAGGGTTGATTCTGGGTC	no	Bozlak et al., 2023	Crown	daC_Am-aB	0	0	0	0	0	0	0	0	0	0	0	0	0	0	0	0	0	0	0	0	0	0	0	0	0	0	0	0	0	0	0	0	0	0	0	0	0	0
fTT	LipY764_contig84	12989	G	C	C	SNP	GGCATTCCCGCCCAGGAGGAGCAGTGGTGTAGCTCAGACATGTGGAGAATTAAGAATTAACTTTCCTGAAGATTTGTTTGGGTATGCCATCTGGGTGTTC[G/C]CCTTCTTATCTTCTAACCTGAATTTTTAAAACTTTATATAAAAAGATAGATTTGCTTATTCTCTGTAGTAGTTCTCTGAAGCAGTTTGGAATTAATCAAA	no	Felkel et al., 2019	Crown	daC_Am-s	0	0	0	0	0	0	0	0	0	0	0	0	0	0	0	0	0	0	0	0	0	0	0	0	0	0	0	0	0	0	0	0	0	0	0	0	0	0
fRQ	LipY764_contig32	400	T	G	G	SNP	CCCTTATTGGCTAAGAATTTGAACACACAACTCAATCATGATCCAGATTAGCTGGGCATAGAATCAGATCCCATAGTACTACATTCCACCCGGAACCCATTTCACACGTGAAATGCAAGTTCATTTTGCCACCTGTGCTCCTGACCAAA[T/G]GGCCACAAGACTGCAGGTGCCAACAAGCCTATCCTTGGTTTTGAGTGCTTTGAATGAATGGCTCATAGAACTCAGGAAAAGCTTTAACTTATTAAGAGTCAATGAAAGAGATGTATACAGCTAAACAGGTGGGGAAGGTAGGAGGATCTCC	no	Felkel et al., 2019	Crown	daC_Am-sM	0	0	0	0	0	0	0	0	0	0	0	0	0	0	0	0	0	0	0	0	0	0	0	0	0	0	0	0	0	0	0	0	0	0	0	0	0	0
eARK	LipY764_contig107	11184	G	T	T	SNP	GCCTGGTCAGCTGTTGAACAAACCCCTCTCCTCTTTGTCTTTTGTTGTTAGTGCCATTGAGTGGACTCCAACTCCTAGTAACCCTGTGTCCAGAAGGGTG[G/T]AACCCTGCCCAGTATTTCTGCGCCATCCTACTACCTTTACGTGCTATATCAGACAATGCTCCATTGTTCTTCATAGGGTTTTCGCGGCCAGCTTCTTTGG	yes	Bozlak et al., 2023	Crown	daC_Am-sP	0	0	0	0	0	0	0	0	0	0	0	0	0	0	0	0	0	0	0	0	0	0	0	0	0	0	0	0	0	0	0	0	0	0	0	0	0	0
rX	LipY764_contig296	1984	G	T	T	SNP	ACATGCAATTTTCAACCTGCACTACCTGATCAACGAAATCAAAATAAATTCCGCACATACCCATATTATTTCCTATTTTTTTTTTTTCTTTCTTGTATGACACAAGCTTCTTGTCACATTCGAGTCAGGGTCCATTAGAGTTTTATCTTT[G/T]CGTGTGGAATAAGATGACCAATGTGGTGATTTCTGTTCTGCACTTGTCAGAGTCCCCATAGTTATAAATAAAATCATCTGATGAAGGTTTAAGAGCACTGGTAGTATTTTGCATCAGCCAAGGGAGTATGAGTCTTAGAAATTGTTTTCC	no	Wallner et al., 2017	Crown	daC_Ao	0	0	0	0	1	0	0	1	0	1	0	0	0	0	0	0	0	0	1	0	1	0	1	1	0	0	0	0	0	0	0	0	0	0	0	0	0	0
eNF	LipY764_contig159	11670	A	G	G	SNP	GTTGCTCTAGAGCTTATCATATACATATTAGATTGTATGAATTTACTTGGCTATGTACTGATGTAATTCCTATGTGATATAAAAACCTTACTTTTATAT[A/G]TCTCTATGCAGTGCGGCCCTCTTGTTTTATTTTTGTACGTTATGTCTATAAATGCCACAGTTCCAGCAATTATATTGTTGTAATATATAAACTATATGTA	no	Bozlak et al., 2023	Crown	daC_Ao-b	0	0	0	0	0	0	0	0	0	0	0	0	0	0	0	0	0	0	0	0	0	0	0	0	0	0	0	0	0	0	0	0	0	0	0	0	0	0
eRA	LipY764_contig215	903	T	A	A	SNP	TTACTACTTTTGCTTGCCTAATTGCAATGGCTAGAATTATAGTGGTAAGTATATAATCTTGACCTGTTCCTTATTTTGAGGGGAAACATTTAGTCTTTCACCATAATGAATTTAGCCATGCGTTTTTCATTCTTACCTTCTTAGGATAAAAGAGAGTTCTGCTTTTATTTTAAGTTTTCTTAGAGCCTTTATTCAGAATG[T/A]ATGCTGAATTGGAAGATGCTTTCTCTGCATCTATTGAAATGACCCATGTGGTTTTCCTTTTTTAGTTAATATGGTAAATTACATAAATTGCTTTTTTTATATTAAACCACTCTTGTATTTCTGAGTTAAAAATCTTGGCCAAAATGTATTATGATTGTAATACATTATTGGATTCAGTTTGTTAAAAGTTTGTT…	no	Bozlak et al., 2023	Crown	daC_Ao-bC	0	0	0	0	0	0	0	0	0	0	0	0	0	0	0	0	0	0	0	0	0	0	0	0	0	0	0	0	0	0	0	0	0	0	0	0	0	0
eASA	LipY764_contig89	24464	A	G	G	SNP	GGAAATCCTGCTATTTGCAACAACATGGATAAATCTAGGGTACATTATGCTAAATGAAATTAGCAAATACCATATAATCTCACTTACACATGGAATCTAA[A/G]TAAATAAAGAAAAAGCTACACTTATAGAAACAGAGAGTATATTAGTGGTTGCCAGGGGCTCATGCATGTGGCGGATGAGGAGATGCTGCTCAAAGGGTAC	no	Bozlak et al., 2023	Crown	daC_Ao-bB	0	0	0	0	0	0	0	0	0	0	0	0	0	0	0	0	0	0	0	0	0	0	0	0	0	0	0	0	0	0	0	0	0	0	0	0	0	0
sE	LipY764_contig398	2471	G	A	A	SNP	GATAGTGTGGGTTGTATTATCAGGATCTACTATAGTACTTTCCGTAACTTATTTATTGAGGATACTGATTTGTCAAGTTAGGTGACAAATAATGACTGAATACTCAAAGGCAGCATGATTATTAGCAATCTGTGCCTATGAAATGGTTTG[C/T]TTGATAAGGAGGTTCCTGAAACCCTTTTGGTATGTCAATATTCAGCTACCTGCTACTTTTTGAACACTTGCTTTTTCTTCATAAAATGGTTTCCAGAAAAAACAAATCCTGTCACACCCAAGGACTATGCTGGACAGGGAGTTTAAATGT	no	Felkel et al., 2018	Crown	daC_Ao-n	0	0	0	0	1	0	0	1	0	0	0	0	0	0	0	0	0	0	1	0	0	0	0	1	0	0	0	0	0	0	0	0	0	0	0	0	0	0
eATU	LipY764_contig78	15787	C	G	G	SNP	GAATGCGGGTATTAGAGGACTTTCTGCGTGTATATCTTCTGTGCTGACCACATGACTCTGCTGCACTAACTCTGCCCTCTTTCCTTGCTCCAGGCTCAGA[C/G]GGAGCACACACACACATAAACACACCCTGTTGAACTCCTCCTCCTAGTTCAAAATTGGCTCCCAGGTCACCACAGAGAACAGGCACATAGTAGTAGAATG	no	Bozlak et al., 2023	Crown	daC_Ao-nN	0	0	0	0	0	0	0	0	0	0	0	0	0	0	0	0	0	0	0	0	0	0	0	0	0	0	0	0	0	0	0	0	0	0	0	0	0	0
fUP	LipY764_contig105	5694	A	G	G	SNP	GAAAAACAATCTGTGTTCTAGTAATACAAAGAAAAGCTATACAGCAATGAGTAAGAATAATTACATCTATATAAATCAACCTACATGAATCTCTGAAAAC[A/G]TAATATTCAGGGAAAGAACCCAAAGTGCGTGTACAGTTGGCTCTCTTATACAATGTTCAAAATCAGGCAAAACTTAAGAATATATTGTCTAACAATAGAT	no	Felkel et al., 2019	Crown	daC_Ao-nM	0	0	0	0	1	0	0	1	0	0	0	0	0	0	0	0	0	0	1	0	0	0	0	1	0	0	0	0	0	0	0	0	0	0	0	0	0	0
sC	LipY764_contig245	193	T	C	C	SNP	TTTTACTTTTATCTTTATCATTCCCATCTTCTCACTTTTTTCTTTTTAGCTTATTCTGTATTCATTATCTAATTTCTTAGATTGGATAATCATTTATTCTGAACTTTATTCTGTTCTAATTAACGTTTGAGTCTAAAAATTTCCAATTAA[A/G]TATTATTTTAGCTGCACCCTCAAAATTTTACTTGTAATATTTAAAATATTTTAATTATAAATGTTTCTAATTTCCTGTGTAATTTCTCTATTGTTTTGTTTGCTCTTGATATTTAATGCAGTTACAGTCAGAGGAGATAAGATATAATGA	no	Felkel et al., 2018	Crown	daC_Ao-nM1	0	0	0	0	1	0	0	1	0	0	0	0	0	0	0	0	0	0	1	0	0	0	0	1	0	0	0	0	0	0	0	0	0	0	0	0	0	0
fVX	LipY764_contig168	8736	A	G	G	SNP	ATTTTTATGGGGTGGTTCTTCTTAATGTGGAAATGTAGATTTTGGTGTGAGGCTGGCCACTGATGATGTACTTGCTCTGCAAAACATGGGACTCCATGATTGAGTGGGTTTCAGAAACACTATTCCTGATGCAACATTGACATTGATAA[A/G]TTGGGTCATATTTGAAACCAGTTCAGCTGTTTCATGTGGCAATGGAGAAAGGATAATCAGTCTTTTTCTCCCCCTTGAATTTGGAGCACAACGCCTTTTTTCCCTCGTAAATTTCTAATACATGACCATATACACTCTGACTTACTCTCAT	no	Felkel et al., 2019	Crown	daC_Ao-nM1a	0	0	0	0	1	0	0	1	0	0	0	0	0	0	0	0	0	0	1	0	0	0	0	1	0	0	0	0	0	0	0	0	0	0	0	0	0	0
fTQ	LipY764_contig82	13818	A	G	G	SNP	GTGAAATTGTAGGGGAGAAAGACAAATCTTCCACCTCTATGTCTTTCTGGCTGGGCTATGAATTAATTTCACCTGAGACAGAATAACAGGAGAAAATCAAACGAAGCTTTATGACATGTATACATGGGAGAAAACCAGGAAGCTGAGCA[A||G]CTTGTCAAAATGGCAGAGGCTGTTAACTGAAATACTATCTTCAACTAAAGACAAAGGAGGATGTTGTGGGGAGGTCAGTTATGCAAGATTACCAGAAAAACACAGTAACCAAGAGTAAGGTTATTATGCAGATTTAAGTCCATGCCTTCCA	yes	Felkel et al., 2019	Crown	daC_Ao-nM1a1	0	0	0	0	0	0	0	0	0	0	0	0	0	0	0	0	0	0	0	0	0	0	0	0	0	0	0	0	0	0	0	0	0	0	0	0	0	0
qEN	LipY764_contig313	6299	G	T	T	SNP	CAGCATCAGGGAATAAACGATGCCTGGGATGTTCCTGTAGGTTGAAAAGGAGGAGCCAGAGTGTCTCCTTGAAGAATGTGTTTATAACCAAATGTGCATTCCTGACACAGTTTGCTTGCTCTTCTTCATCTGGCTTCCTCTAGGACAGT[G/T]ACAGCAGTGGAGCTTCACGAAACATAAAAGTGCATGAACAAATTGAGTGGTTATGACTTTATGTGTAAAAGTTATAAAGACCGGACAGAAAAGTTGGTTTCCAAGTTTGAAATTTCTGATGAGAAGTTCCTCTCGTCACTAAACACATATT	no	Remer et al., 2022	Crown	daC_Ao-nM1a2	0	0	0	0	0	0	0	0	0	0	0	0	0	0	0	0	0	0	0	0	0	0	0	1	0	0	0	0	0	0	0	0	0	0	0	0	0	0
qCB	LipY764_contig84	9825	A	T	T	SNP	AATACTGATAAGCTTCTAGTTCCATATCATAAATATCTTAACCTTCTTGAGGAAAGAAATAAACTGTATATATATAAATATAGATATCTTCAATATTATTTAACATGTGTTCTAAATAATACTGATAGTAATAGCCTTCCAATAACTGA[A/T]TTGGAACTTACCATTGTCTATTATTAGTAAAGAAGATGGTCCTTTATTCATTACAAAGTTGCATATGTTAAAATTTACTAAACACTTTTAAAATTTTATTCTTTTTCATTGGTGCACTGAGGGAATCATGTGGTCCACTGCCTCACATCAG	no	Remer et al., 2022	Crown	daC_Ao-nM1b	0	0	0	0	0	0	0	0	0	0	0	0	0	0	0	0	0	0	0	0	0	0	0	0	0	0	0	0	0	0	0	0	0	0	0	0	0	0
eATS	LipY764_contig405	3153	G	C	C	SNP	CAAGCAAAACCGAGACAAGCTGCGGCGGAGGAAGAGCCGGGCAGCGCCGCTTTGACTCTCAACAATGCTCCCATCAACGCACGGGAGAAAAGTCTGCAA[G/C]AGGCTGAGTCGGCCACATCTGCAGGCGGCCGAACTCTTAAAATGATCTTTGCTTCACAGTGCAAGACCCATCCTGGGCCCCAGCGGCTTCCAGTTCTTCT	yes	Bozlak et al., 2023	Crown	daC_Ao-nM2	0	0	0	0	0	0	0	0	0	0	0	0	0	0	0	0	0	0	0	0	0	0	0	0	0	0	0	0	0	0	0	0	0	0	0	0	0	0
fZC	LipY764_contig345	3648	T	C	C	SNP	AAAACGCACAGTTGGGTTTTGTTTTTGTGTACACTCTGACCACCTCTGTCTTTTAGTTGGTATATTTAGACCATTCAGATTTAAAGTGATTATTGATATAGTTGGGTTAATATCTACCATAATTGTTTTCTACTTGTGGTGCCTATTTT[T/C]GTTTGTCCTATATCTTTACCTGTTTTTTCTACCTTCTCGAGTTTTAATTGAGCATTTTATTTGAATTCATTTTCTCTCTTCTCTTAGGATATCAATTATACTTCTTTTAAATTTTTTTTAACACTTGCCCTGAAATTTGCAATATACATTT	no	Felkel et al., 2019	Crown	daC_Ao-a	0	0	0	0	0	0	0	0	0	1	0	0	0	0	0	0	0	0	0	0	1	0	1	0	0	0	0	0	0	0	0	0	0	0	0	0	0	0
fST	LipY764_contig50	29378	T	A	A	SNP	CTGATGCATTGTAAATTAAGAGGACTGAAGGAAGTCTTAACCAGCAAGTGAGAAAGTAACTTGCAGATAGATCAAAATCTTCTTATTTTTATAAAATTACATGTAAGGTAAATTTAATTTCCCTAAATCAAGAAATGATGGATTCTGCA[T/A]TTTCAGGGACACCGTCATGATGACATCTACTTCTTTCTTTTTAGCCAGAGGCTTCAACAATTAATTTCTTCCTTACTACCTTTTGAAGAAGCCAGATTTCAGATGAAAATAAACCTAATGTTCCCTGAATTCAAAATGAGATTATGGAAAT	yes	Felkel et al., 2019	Crown	daC_Ao-aA	0	0	0	0	0	0	0	0	0	1	0	0	0	0	0	0	0	0	0	0	1	0	0	0	0	0	0	0	0	0	0	0	0	0	0	0	0	0
fUS	LipY764_contig107	18904	T	C	C	SNP	GAAGGTGTCACCTTTATCTGAGATGCACCCAGAGGCTACCAGCTAGATATCATTTCACCAAAGGACTGAGCACTTTTCTTTCTGGTGATTTTAAGTTGCTGTCTGAGGTGGGGGAATTTGTGTGTGGGACTTTAAGAGACAGATTTTTT[T/C]TTTGGCTTATGTCCAATATCTTTTCTGGGGCTATTCCTCATTGCAGTTAACAGCCATCAAAGCCAGATACTATGAGACTTATCTCACTTGTACTGAATCTGAAGTATGCTTATAATGAGAATGCACCTCTGTTCACATCCCTTCTCCTCAA	no	Felkel et al., 2019	Crown	daC_Ao-aA1	0	0	0	0	0	0	0	0	0	1	0	0	0	0	0	0	0	0	0	0	1	0	0	0	0	0	0	0	0	0	0	0	0	0	0	0	0	0
rY	LipY764_contig2	26649	TG	T	T	Indel	AGACAAAATAGAAACAAGCACTCTGGAGGGTCCTACCAGAAGTCTGGATATGGGACAAAAGTTCCATTCTTTTCTGTTTTTCATCTAGGAGAAATATTGTCTCCATGACATTCTCCATAACCCCTCCTCCTAGAACCACCTCTTGATACT[ACC/AC-]ACCACAGTGGCAAGAAGAGGGGCTCTGAAGAGTGTGTGCCACTATTTTCTCATAGAGCTTTAATGTGGTTGACTTTGTGCTTGCCTGGGGTGGGAACATCATAGTTGATTTCTAGATTTTCTCACGAAAGAAACTGGCACATGTTTTG	no	Wallner et al., 2017	Crown	daC_Ao-aA1a	0	0	0	0	0	0	0	0	0	1	0	0	0	0	0	0	0	0	0	0	1	0	0	0	0	0	0	0	0	0	0	0	0	0	0	0	0	0
fSE	LipY764_contig41	8032	T	C	C	SNP	CAAAATTGACCTTTCAAAACTTCTTTGCTTTTTCCCTTCTCACTTCCTATCATGTTTATCCTGGAGATATATATTTAAGTTACTCTTCCAAGTATCATCAGAGCTTTGCTCAGAGCCCTTGCCTATGGAAACAGGACTCCCTTCTGAAA[T/C]TGGAATTCTCTCCCAGTACACTCCATGTTCTTACCATGCTTTATTTTATTCAAGAACTAGAAATACACAATACATTTGGCAACTACTGGGTAGCTTGTTTGCATTCTGTTTCCTTTCTCTAGAAGATAACCTCACTGGATCATGAACTGAG	no	Felkel et al., 2019	Crown	daC_Ao-aA1b	0	0	0	0	0	0	0	0	0	0	0	0	0	0	0	0	0	0	0	0	0	0	0	0	0	0	0	0	0	0	0	0	0	0	0	0	0	0
qDX	LipY764_contig254	3775	C	G	G	SNP	GATAGCTATTTACTTTATTGAAAACAGTATGTCTGAAATATGTCCACTTATTTTAGGTAACTAATGAGTGGAGTTACCCCAAAAGAAGTAAACTTGTAATTGACATACCTAACCTGCCCAGAGATTTCTCCTGGAAAGAAGGCTACAGT[C/G]TGAGTTTCACATTTACCTTTAGAGTCCAACAAACCAACAAATATTTGCCTGACAGTTGTTAGAATAACTGCTTTGCCCCTGCTGCCTGCAGGACATTCAGAAATATTTATGTTTGGATACACAGTTCTCAAAAAATTATAACAGACTTAGA	no	Remer et al., 2022	Crown	daC_Ao-aA2	0	0	0	0	0	0	0	0	0	0	0	0	0	0	0	0	0	0	0	0	0	0	0	0	0	0	0	0	0	0	0	0	0	0	0	0	0	0
qEW	LipY764_contig351	2301	T	C	C	SNP	GATACATCTTCTTGTAGAAAATGACTAGTCATGCTTCCCTGGCGCATACTTTTGCAAACTATTTGCCCTATTGGCCTCTCAGGGCTCTTTGCAAACTTTTTGCTCTGTGATTTTTCTGTATAGTTCACAACAATGTAAGAGAAATGTTC[T/C]ATATATTTAAAAACAATTTCAAATACTTTTTATTTCGTCCTTGAAGTGAAGTACTTCAGCAGTAATGCAACTCAACTCTGAGTGTCTAGATCAGTGCTTTTCAAAATTTAGCTATTTTAAAAGCAGCTTGTTTAAATACAGCTTCTTGAGC	no	Remer et al., 2022	Crown	daC_Ao-aA3	0	0	0	0	0	0	0	0	0	0	0	0	0	0	0	0	0	0	0	0	0	0	0	0	0	0	0	0	0	0	0	0	0	0	0	0	0	0
qGD	LipY764_contig95	4299	CT	C	C	Indel	TGTGTAGGTTAATATTAAAAATAGCAGCTGATATTTACTGAACACTTGCCAAATACCTGACACAGGGCCCAGCACATCCCTTACATTTTCACATTTACTGC[T/-]CATGACAATTCAAGAGATGGTTTTGTAGGTGTAGAGACTGAGGCCTAACGTAGCTAAGTAACTAGCTAGGAGTAGTGATACCAAGAGTTAAATCCAGCT	no	Remer et al., 2022	Crown	daC_Ao-a1	0	0	0	0	0	0	0	0	0	0	0	0	0	0	0	0	0	0	0	0	0	0	1	0	0	0	0	0	0	0	0	0	0	0	0	0	0	0
qDR	LipY764_contig229	14454	G	T	T	SNP	GAGAATGTGAAAGAATAATTAATAAAACATGCTCAGGGATCAAAAAAGTAGGGCAATGATATTCAATGTTAGAGTTTTATCAATGTTGAAGAATCATCCAACCATGTGTATGATACTCATATTTTGATCCAGATAATGGGAGAAATCAT[G/T]AGTGCCAATAGGGCTCAACTCATAATATGTGTTTGAAAATTTTCCCATGCTATATTTTCAAAAGACTTATCTAAAAGAAGTGCTATTTTGTGCCTTTGTTTATGAAGATATCTTCTCAGAGGGGGGAAAACCAAACTGGAGTAAAACAAAT	no	Remer et al., 2022	Crown	daC_Ao-a1D	0	0	0	0	0	0	0	0	0	0	0	0	0	0	0	0	0	0	0	0	0	0	1	0	0	0	0	0	0	0	0	0	0	0	0	0	0	0
qW	LipY764_contig22	11458	C	T	T	SNP	CTGTGTCCCAGAGCAGCCTGAGTTAGGTTTTTTTATATTTAAAAAACAATTAGGTTTGTATTAACAGCTATACATCACTGCTCCTTTGCTGCCGGCTCAAAGGTGCAAAGGTTATAGTTGGCCTATTTGATGAGGAATCAACATGATCT[C/T]GTGTAATTCCAGAGATGTCTCCTGTGCTGTGGGAGTGCTTCACAATCATAATTAATAGAAACAGGGACAGTGTCTCCTTTGTATTTTTCATAAAAACCATGTAGCGCACACTCCATATACATAGAGGAAAATATCCTTTTGGAATGTGATT	no	Remer et al., 2022	Crown	daC_Ao-a1D2	0	0	0	0	0	0	0	0	0	0	0	0	0	0	0	0	0	0	0	0	0	0	1	0	0	0	0	0	0	0	0	0	0	0	0	0	0	0
fABV	LipY764_contig367	4460	A	C	C	SNP	CCTGAGGATACTCAGAAAAATGTTCTGCCTTTAATGCTACCACACAAAACTGCAAGATTAATGTCCATTGCAGGATTAATGCATTTCAAATGAACTCATGTACTGACTTTTCTTAAGTTTCCCTTGAAAGGTGATAACATTGTTTGAAA[A/C]TCTTGTCAGAGCAAAATTTCCTCCATGTACTGAACGTTTCTCCCTAAAGTATGTTATTGTGCCCCTTATTTTAAGGTACAGACATCCATACAACAACTTATGAATTATTATCTAGAACTTTATGCAAATAAATTTGTAAGGGAAAGCCACG	no	Felkel et al., 2019	Crown	daC_Ao-a1D1	0	0	0	0	0	0	0	0	0	0	0	0	0	0	0	0	0	0	0	0	0	0	0	0	0	0	0	0	0	0	0	0	0	0	0	0	0	0
eASX	LipY764_contig461	2601	A	C	C	SNP	TGTATACATATATCCGAGAATTCTGCCAAATGCTGACAATTTGCAGAAGCAGCCCTGCCCCTTGTGTGCCAACTTCTCGCTGCTTAAAAACCGTTCCCCA[G/A]ATACTCCATCTGGATGCTCTTTGTAAGCTCTGATCCTTCAACCCTCCATTCAATACCATGACTGTACCTTTCCTTGTCCATTTCCCTGCTGTGTGCCTGT	no	Bozlak et al., 2023	Crown	daC_Ao-a1H	0	0	0	0	0	0	0	0	0	0	0	0	0	0	0	0	0	0	0	0	0	0	0	0	0	0	0	0	0	0	0	0	0	0	0	0	0	0
eASI	LipY764_contig488	751	G	A	G	SNP	GCCCTGAAGGAAGATTCTATTCTTGAAAGGTGTAGGGCACCAGATGTGACTTTGATGTTTCACTCAGAGTCTAACTTGCACTGGTCAGCTCTGCTCACC[T/G]GGCTGGTCCAGGGGTGTCCAGCATACAAACTACTACCTTTCATCAGGAAAATTCAGTGAATTGGAGAAGTTGTTTGACAGTGCTTCATTACCTTAATTTG	no	Bozlak et al., 2023	Crown	daC_Ao-a1P	0	0	0	0	0	0	0	0	0	0	0	0	0	0	0	0	0	0	0	0	0	0	0	0	0	0	0	0	0	0	0	0	0	0	0	0	0	0
sAN	LipY764_contig464	3714	C	A	A	SNP	ATTTACCATGAGTACAAGCGTGAATAGCCAAAATGCTGTGTTAATTATAGACTAAAATAATTCTTACAAAGAGAAAAGAATGAATTCAAATAAAGCGTTATTTGCATAAACAGTGTAAGCATTAAAAGTAACTCTTTGTGTTCTTTTTCA[G||T]CGTAAGCCCTGAAATGTCCAAATTGAGAACTTTTTAAGATAGACTATGGATTCAGAAGACGAGAAGCTTCTACACTGCAGTCAAGACTAAACTTTATCATTGTTACTTAAGAAAGTAAAGAAAAATGTTACCATATATATACCTTGAAAC	no	Felkel et al., 2018	Crown	daC_Ao-aM	0	0	0	0	0	0	0	0	0	0	0	0	0	0	0	0	0	0	0	0	0	0	0	0	0	0	0	0	0	0	0	0	0	0	0	0	0	0
eWJ	LipY764_contig374	4149	C	A	A	SNP	TGGAGAAGAAAGAGGATTTCTAGCAGGGGGTAAATGGTACACACCTGCAAGGAGAAATTTAAAAAATAGATACATGAAAGTCAATGGATGGATGCTATTCGGAGGGTAGGAAGATTAGAAAGAGACTGGGTTATGGAAAAATTGAGGAAAAAAAAACAAAACAGGAGAAATGGACCTTCCATTGATTAAGATGGTGATAT[C/A]AAGCCATGAACTGAGAAATAAATTCCACTAAAGGCTAAAAGTTTTAAAGCAAAAGAATACTTTATTTGCAGTCTATCATCTATCTATTCTATATAACATCTATCTATCTATCTATCTACCAATCATCTAGCATCTGTCTATATCTATCTACCTGTCTCTCTATCATTTATCTTATCTATCTAGATCAACAGATC…	no	Bozlak et al., 2023	Crown	daC_O	0	0	0	0	0	0	0	0	0	0	0	0	0	0	0	0	0	0	0	0	0	0	0	0	0	0	0	0	0	0	0	0	0	0	0	0	0	0
eRE	LipY764_contig219	1349	T	C	C	SNP	TTTTTTAAATTTATTATTTAAATAAGCTTTCGGCCCGTTTCTCTTTTTATACCCATTCTGACGCTCCCATAACACATATATTGTTTTTTGTTTTATAGTG[T/C]CCTATAAGCCATTTAGGCTTTCTTCACTCATTTTCATTCTTTCTTCTTTTTGTGGCTCTCACAGGATAGTTTCATTTTTTATTCTTGCTTGAGTCTAATG	no	Bozlak et al., 2023	Crown	daC_S	0	0	0	0	0	0	0	0	0	0	0	0	0	0	0	0	0	0	0	0	0	0	0	0	0	0	0	0	0	0	0	0	0	0	0	0	0	0
eANX	LipY764_contig259	325	A	T	T	SNP	CTTCTTTTTTTTAAAAGGTATGTTTTTCTTCCCCTTCCCCAAAACCCCAGCACATAGTTGTAAGTTATTCTAGTATTTCTGTGTGGGATTCCACCACCCC[A/T]TCTCTTGTTGAGCGATATGTAGGTCTGTGCCCAGGATCTGACCTGGTGAAACCTGGGCCACTGAAGCAGAGCATGCAACCTTAACCACTCAGCCTCAGGT	yes	Bozlak et al., 2023	Crown	daC_Se	0	0	0	0	0	0	0	0	0	0	0	0	0	0	0	0	0	0	0	0	0	0	0	0	0	0	0	0	0	0	0	0	0	0	0	0	0	0
eCJ	LipY764_contig14	36271	G	A	A	SNP	CAATCAGGCCAGGAAATCATAGCTGGGTGTTACCAACCTGAATGACTGACTTTGGACTTCTTCAGCAAACTTGTAGGCAAATTCATGAGATTCCTGAAAAAGAAAATGAATAGGTGACCCTATGTCTTTTCAAAAAAATTTATTCTGGTTCCCAAACTCTGTGCCGATCACACAAGCCACTTGGACTCTAAAAACCCAAG[G/A]CCAGATTTTGGATGCCACACTTCACAGGTACAAGAATCCCCAACTGGCCTGGTCCTCAGCCACCGCTCTTGGTACCCATGCAATCTATGTGTTCTTCCAATTCCACTCTCATTCTTTCTTTTAAAATGACTTCAATTGCCATTGACCACATTTGGAAGATCCTTGAAGGTTCTATTCTAATTTTAATTTAGCAC…	yes	Bozlak et al., 2023	Crown	daC_Sc	0	0	0	0	0	0	0	0	0	0	0	0	0	0	0	0	0	0	0	0	0	0	0	0	0	0	0	0	0	0	0	0	0	0	0	0	0	0
fYR	LipY764_contig312	3646	A	T	A	SNP	ACACATTAGCAAAAAACTGCTACTATTTACACAAACTCCAGATATGCCTTTGGAGTTTGTCATGTGGTTAGCACAATATGAAAATCCCATGGGTTCTTAAATTCTGTGGTATTACTTTGCTATTGGGCATATAATTGCTGCCTTATTAC[A/T]GTATATTCACTGAAAATGCTATTGTTCACTGCTCAGCTCGTGCAAGAGAAAACAACATTATTTTCTTGGGAGTGATAGGGCTGAAAAGGCTACTAAATACACAGCTAATAATGGACACCTCCCCTCCCCATCCCTTTTCCACTCAATTTAT	no	Felkel et al., 2019	Crown	daC_H	1	1	1	1	1	1	1	1	1	1	1	1	1	1	1	1	1	1	1	1	1	1	1	1	0	0	0	0	0	1	1	1	1	1	1	1	1	1
sQB	LipY764_contig9	14318	A	T	T	SNP	TTGGAAAAAATAAACCTGGAGTACGTACATTTCCTGATCAAAATGGGATATAGATGTGATGTCTAGCTGCCAGTATCTAACCCTACAATGATTTAGGGCAGGAAAGGA[T/A]AGTGTCTTAGACTGCAAGAGCCTGGTAGAAAGAGTGGGGTATGGGGTGTAATGACTTGGGATTGGTTGGTTTGTACATCAAAGGCCTGGTGACAGGCAAATCCTTTGCTATCTTGAAGAACTGGCCATCTCTGGGAGAGGCAGTATATCC	no	Felkel et al., 2018	Crown	daC_Hc	0	0	0	0	0	0	0	0	0	0	0	0	0	0	0	0	0	0	0	0	0	0	0	0	0	0	0	0	0	0	0	0	0	0	0	0	0	0
fSQ	LipY764_contig49	30278	T	C	T	SNP	ATATGGTGAGTACAGTTGAGGAGAGTTCTTCGACAATACTGAGAGGCAGGTGTAAGCTTTGCAGGGTTTTGATAGTTGTTCTTTTTAAATGTGGTTATGTTGCAGCATATTTTATGTTAATGCCATGATACTGTAGAAGGAAATGCTGT[T/C]AGCTGAGAATAATATCAGTGGAGCATCATTCATGCACAGGTGAGGAAAGATTGAACCAGGTGTCCAAGCAAAGGGAGAGACTTTAGGAAAGAACAGAAGGAAAAACACATCTGTAGATGAAATCTAGAGAAGTCACACACAATATCTGAAG	no	Felkel et al., 2019	Crown	daC_Hs	1	1	1	1	1	1	1	1	1	1	1	1	1	1	1	1	1	1	1	1	1	1	1	1	0	0	0	0	0	1	1	1	1	1	1	1	1	1
eAOL	LipY764_contig91	6593	T	C	T	SNP	TTCCATGTCTCTCCTAGAATTCTCCATTTTTCTCCCACAATTGTCTCCTATGATTCTTTAATGTCCCTCACAACTCCCTCTCTCCCCAAATTCCCTTTCT[T/C]TCCCATAGTTCCTCATTCTCTCCAGAATTCCCATTCTTTCCTACAGTTCTGTCTCTCTCATATTCCTTTGTTTCCCCTATAATACTCTCTTCTCCTACAA	no	Bozlak et al., 2023	Crown	daC_Hs-a	1	1	1	1	1	1	1	1	1	1	1	1	1	1	1	1	1	1	1	1	1	1	1	1	1	0	0	0	1	1	1	1	1	1	1	1	1	1
fTI	LipY764_contig78	6725	T	C	T	SNP	CGTAGTGGCACGTGCAACGCCAGCCCTCCTAGCAGTTGGGGCTGCCTTGATGACCGTACAGCCCCAGTATCAGCAGCATTGCCTGAGGTTCCAGGAATCGTGCCGATGCTTGAGACCAGAGGCTTCAAGAACCATGGCAGCACACACAA[T/C]ACTCTATCCTCTCCGCTCCCCAGAGTAGCACCTCCAAACCTGGCTTTCACAGTAGCAAGAGCTGCATCTAAGACCCTGGTGTCCTGACAGCAGCATTGGTGCTTGTGACCTGAGGTTCCAGGAAACACAGCAGCACCCATGACGAAGGTAC	no	Felkel et al., 2019	Crown	daC_Hs-aS	1	1	1	1	1	1	1	1	1	1	1	1	1	1	1	1	1	1	1	1	1	1	1	1	1	0	0	0	1	1	1	1	1	1	1	1	1	1
eAOH	LipY764_contig367	2156	G	A	A	SNP	CAAGCAGACTGCTCAGGTGCTACTTTTGATAGTCTGGTAGAACATGATGACCTTTGGACAAAGGTGGTGAGAAGTAGTGTGATGCAGGGTGTATTCTGAT[G/A]GTTGACATAACAGAAATGACTGAAGAATTGGACATTTGATGTAAAACTTTGTTTTGATTTGCGTAAGTGGGTGAATAATTGGGGCACCTCACGTAACAGA	no	Bozlak et al., 2023	Crown	daC_Hs-aO	0	0	0	0	0	0	0	0	0	0	0	0	0	0	0	0	0	0	0	0	0	0	0	0	0	0	0	0	0	0	0	0	0	0	0	0	0	0
fABO	LipY764_contig159	11818	G	A	A	SNP	TATCTCTATGCAGTGCGGCCCTCTTGTTTTATTTTTGTACGTTATGTCTATAAATGCCACAGTTCCAGCAATTATATTGTTGTAATATATAAACTATATGTAATAATACATTTTTATAATAGTAATTTATGTAATTTGTTGTCTTTTTA[G/A]ATAGGAAAAATTACATGTTTGGTTTTTGTTATGTTAGATTTTTAAATTCCCATTTCTTGTTCTCTTCACTTCTTCTTGTACGTTCAATTTGCCACCCGGAGTCATTTCTTTAGCCCAAGACAGCCTTGCTCTTACTTACTTCATTATGTAT	no	Felkel et al., 2019	Crown	daC_Hs-b	0	0	0	0	0	0	0	0	0	0	0	0	0	0	0	0	0	0	0	0	0	0	0	0	1	0	0	0	1	0	0	0	0	0	0	0	0	0
rA	LipY764_contig54	27348	A	T	T	SNP	ATACTTGAGAGCACATGTTGCAAAGCCAAGATGCAGGGCCTAAGTTGTTCGCAGAGAGCAAGATTACCTCCTGGGACAACTAGAGCAGGACCCAGAGGTGCTGCCTTTGCAACAGAGCTAGGCTTCCATGAATGACTCTCGAGTTCTACA[T/A]TCACAGTTTGAGATTACTGTTTAGAAAGCACACTTCTGTTGGTTGCAGGCGTGAATAACAGTGATTGTATAAAGTGTAGAATCACTTATTAGAAATCAGAGACAATCTATCTGTTGTTCAGCCGGGTGGACACTGGACACCACCAGTCAG	no	Wallner et al., 2013	Crown	daC_T1	1	1	1	1	0	1	1	0	1	0	0	0	0	0	0	0	0	1	0	0	0	1	0	0	0	0	0	0	0	1	1	1	1	1	1	0	0	0
eLH	LipY764_contig119	8769	G	T	T	SNP	TGACCTCAAATACACAGCTGGATGTCCAGGTCTCAAAATCAATACACTGCTTTTTCTGTGTTGGAAATTTTCGTTAAAAACAAAAGCATTTTCTCTTTTTGAGCTCAAAGGTCCAAATGTCACTGTATAGGATAAGGTGAACTGAACTGAAATCCTGCCATTTCTCATAATAAAAATGCTAAAGAAATGTCTTTAGATAT[G/T]TAAATGTAAGAATAATTGTTTCTAACCGTGAAGGAATGTAGAATTATTTATGGTTTTGTGCACATTGCAAAAAGCACAAAATGTAGATTTACGTATAAAATACCCTCCTTGACTTAATTTAACTCACCATTGAACTATCCTTAATTGTTTATGCTTGCCCATTTATTTGTGGCTCTGTTACTCATTAAACTTTT…	no	Bozlak et al., 2023	Crown	daC_T1c	0	0	0	0	0	0	0	0	0	0	0	0	0	0	0	0	0	0	0	0	0	0	0	0	0	0	0	0	0	0	0	0	0	0	0	0	0	0
eAUB	LipY764_contig14	8319	G	A	A	SNP	GTAGTCATTGCACATCACTTTGGCAGGCGAAAACAAGTTTGTTTCCAGGATACTCTCCCACTATCCACCATTCTGCATTTAGAGGATGCCTCTAATAAAT[G/A]AATTACACATTAGCATGCCTGCTTATTCCAAATGTCTGTACATCCTCTTTCTTCTGCCCAAAGAAATCTTGCTAATTCTTCACCAGCCAGGCTATGCCAC	no	Bozlak et al., 2023	Crown	daC_T1m	0	0	0	0	0	0	0	0	0	0	0	0	0	0	0	0	0	0	0	0	0	0	0	0	0	0	0	0	0	0	0	0	0	0	0	0	0	0
qBV	LipY764_contig61	2024	T	G	G	SNP	GCAAAGATAATATTTTCAATATATGTTGCTGAAAGAATTGAGCATCCACATGCAAACAATAAATCTAGACCCAGGTCTTATATCTTTCACTAAAATTAAC[T/G]AATAAATAGATTATAGACTTAAATATAAATCTCTAAATGATAAAACTGCTATAAGATATGACATAGAAGAAAATGTAGATCAAGTTGTGTATGACACTAA	no	Remer et al., 2022	Crown	daC_T2	1	1	1	1	0	1	1	0	1	0	0	0	0	0	0	0	0	1	0	0	0	1	0	0	0	0	0	0	0	1	1	1	1	1	1	0	0	0
eGK	LipY764_contig64	14270	C	T	T	SNP	GTGAAAACCTGTAGGGTTTTATCGAATAGGTCTTTGGCTCATAAATATGCAGAAAGATGCTTCTTTTCAGCATGTGGGAATCAGAAGCTGATATTCAAGTCAGGGTGTCTGTTAGGACTAAACATACCACCCACTTGTCTTGTCAGGGGAGTGGTACCTTGGGACCAACTGCCACAACAAAACCGACTTTTGTCACCACC[C/T]TTTAAGCCACAGCTTCGATTATTTCCATGGGCTCCCTGTGACCACCCTGAGAGATTGCAAGCCCGGAGAAGGCACCGTGTTCACCACAGGCATCAGGGCGCTGGTCTCTGTCCCTCTTCAGCTCATCGCCATCGCTCTCCTGACCCTGGCGGTGCTGAAGCGCCTGAGGCTTCTCCCTTCACCAGGCCTTGTCT…	no	Bozlak et al., 2023	Crown	daC_T2r	0	0	0	0	0	0	0	0	0	0	0	0	0	0	0	0	0	0	0	0	0	0	0	0	0	0	0	0	0	0	0	0	0	0	0	0	0	0
qEL	LipY764_contig293	9913	A	G	G	SNP	CTCAAAGGCTATTTCTGAAATTCATATAGAAAAGTAAAAATAGCGTTATCTAAAACTGCAGATTTTCTATACATACAATTGCAACGCGTTATATGATCTTCTCTACCTTTGTCTTTTTCTATTTTAAATATTTGTCTTCTTAGATTATC[A/G]CTGTAGAACGGTGTCATTGTTTTAGTATATTCACAATATTTCACTGAGTGGGTGAACCATAATTTATTTAGTGTTGTCTGTTGGTGAGCATTCAAATTATTTTAAGGTTTTAATCATGTAAATAGTGCTTCCCATTATTATACTGTGTGAT	no	Remer et al., 2022	Crown	daC_T2k	0	0	0	0	0	0	0	0	0	0	0	0	0	0	0	0	0	0	0	0	0	0	0	0	0	0	0	0	0	0	0	0	0	0	0	0	0	0
fVZ	LipY764_contig169	2523	G	C	C	SNP	TCTCCAATGAAAAGGTGAAGGCCATTTTGCCCAGTCTCCATCTCCTATTCTGTGGAGTTGGTCTGAAAATATCCTGAAGCTTGGAAGTCATTTCCTGGATCCTTCCATTCTTTATACTTGGGAACTAGTCAACAGGCTAGTTGGGACAG[G/C]TGATTATCTGGACAACTCTGCTATCTGAGCAATGTGAATTCTCAGATAAGTCCTTTCTCAAGAGCTCCTAGCCATCCAATTCAAATTCATCCCAATTGGGTATCTACTTTAGTGAGAGATTTCTAATGATAGCAAGTCCTTCCCGCTAAAC	no	Felkel et al., 2019	Crown	daC_T3	1	1	1	1	0	1	1	0	1	0	0	0	0	0	0	0	0	1	0	0	0	1	0	0	0	0	0	0	0	1	1	1	1	1	1	0	0	0
fZS	LipY764_contig407	1649	T	C	C	SNP	TCGTCACTTACAAAGTTAGTTTTACGTTCTCCTCTCCAATTTGGATGCCTGAATTTCTTTTTCCTTTGTAATTGCTCTAGCCAAGACTAACAATACAGTGTTGAATAGCAGTGGTGAAAATGGGCATCAGTGTATTGCTCCTGTCCTTAGGGGAAAATATTCAGTCTTTGACCATTGAAAGCAACGCTAGCTGTGAATTG[T/C]TAATAAATGCTTAGTATTATATTAGGGAAGTTGCTTTCTGTTTCCAGCTTTGTGTGCATTTGTTGTAATGCAAGAGGGTTAAACTTTTTGATTTTTTTTCTGCATTTATTGAGACAGTCATGTATTCTTTTTCTTCATTCTGTTAATACGGTGTGTTCTATTGACTGAGTTTTTTCATTTGGTTTTGTTTTGTT…	no	Felkel et al., 2019	Crown	daC_T3u	0	0	0	0	0	0	0	0	0	0	0	0	0	0	0	0	0	0	0	0	0	0	0	0	0	0	0	0	0	0	0	0	0	0	0	0	0	0
rT	LipY764_contig111	2628	G	A	A	SNP	CTCTAAAGAGGTGAGATATATTCCCAATCACATGGCTTTGGATTTGCCCTGTGACTTCCTCAGTTTC[C/T]CCCTTGTGCCTCTGCCATTGCTGTGGTGAGAATATTTCCTGAATAGTCTTTTCATCCCAACAGGATGAGAGACACAAGGAATAACTCTACTTTCCAGCCAAGGTCCAGCCATTGTAGGAGTGAAGCCAACAGAGATTGGCAACTCCAACC	no	Wallner et al., 2017	Crown	daC_T3u-f	0	0	0	0	0	0	0	0	0	0	0	0	0	0	0	0	0	0	0	0	0	0	0	0	0	0	0	0	0	0	0	0	0	0	0	0	0	0
eHV	LipY764_contig84	1722	G	A	A	SNP	AATATGCATTTTTAAAGCATGGAAAGCGATAAGCTCACACTGGATCCTTGCACATTTTAGATGTACGAGACAGTGAGAGGTGAAGGTCTGAAATTCTGTCTCTTCTGTCTGCCCTGGAGCTAAATAGTTGTTTGGACAGAAGCATTTGTCAAGTGCTTTCCTGTTCATTACCTGAGATTATCAACAAGGGACGATGACTG[G/A]GTAATTGCCTCCCTGATACTGATGGCAACTGGGTTACTCCTGCTCTAGTTTATCATCTTTTAAGAGAACAGCATCACAAACAGAACAGGGAAGTTTAAAGCTTGCTCCTACATCACATACTTATCTTCCTATTGCCTTCTTCACCCTTCTCACCTTTCATGTTTGATGAATATGTCTTGCTTCTATAACTCCTA…	no	Bozlak et al., 2023	Crown	daC_T3u-c	0	0	0	0	0	0	0	0	0	0	0	0	0	0	0	0	0	0	0	0	0	0	0	0	0	0	0	0	0	0	0	0	0	0	0	0	0	0
sPZ	LipY764_contig4	39228	T	A	A	SNP	CAGACCAATCTTACGGATTTCCAGTCCCAAACGAAGAGGCTCAAGACCCTCAGGGGATCCCAGTACCACCTAAGGAGACAACCTAAGCACAGACACCAGACTCAGGTCAGGTATCTCCAAACAATATATTAGTGGGCCTACACTAAGCAC[A/T]CGAGGACTCTGACAAACCTCAGAGGACCCACTCACCTCAGGGGATCCAGTCAACATGCCAGATGGCCCCATATGAAACTCAGGGAGTCATAGCATGAAATAAAGGGCCCAAGTGCCCCCACAGCAGATTCTAGAACTGCCTGATGGACTA	no	Felkel et al., 2018	Crown	daC_T3a	0	0	0	0	0	0	0	0	0	0	0	0	0	0	0	0	0	0	0	0	0	0	0	0	0	0	0	0	0	0	0	0	0	0	0	0	0	0
eAUO	LipY764_contig265	4250	G	A	A	SNP	TAAACATTTCTTTCCTCAGGAACCAGTTCTAAGTTTTCTTAAGAAATATTGGATAGACTCCACAGGGCAGTAGGGAGTTATTTAAATCAAATTCTCTCCC[G/A]GAAGTAACACATTGGGTAATTCTAGTTACTCACATATGCTTTCTTCTACAATAAAGCACCTTCAAAGGTTATCATGGCTATGTTGTACTGTTATATCCAT	no	Bozlak et al., 2023	Crown	daC_T3i	0	0	0	0	0	0	0	0	0	0	0	0	0	0	0	0	0	0	0	0	0	0	0	0	0	0	0	0	0	0	0	0	0	0	0	0	0	0
rB	LipY764_contig233	6238	C	G	G	SNP	AACCATGATGGTAAAAAATTTTAGTAATATTACGTTTGAAGTTATGAGCAGTTTTGTGTTGACATAAACCCTAATATGGAGATACCCAGAACAATAAATCATCTAGCATTTAATTCTTAAGAAAAACAATATATTAAACAAATGGTAATT[C/G]TTATAAAAGTTTCTTCTGTATATGTACTTTGTGATAGTGATGTCCTACACAGTAAAAATGATACATCCTATAAGATTTCTTTCAGATCTCATTCAATTGTTATTGATGTAAAAAGTGCTTGTTTAGCAAAAGATAAAGGTTAAATATTTA	no	Wallner et al., 2017	Crown	daC_Tb	1	1	1	1	0	1	1	0	1	0	0	0	0	0	0	0	0	1	0	0	0	1	0	0	0	0	0	0	0	1	1	1	1	1	1	0	0	0
eAVI	LipY764_contig13	2602	G	T	T	SNP	GTGTACTGGACCCTGGATACTGCCATTGAGACAAAATTGGACACTTTTGTTTGAAATGTGCCCTGCTTTCAGACAAATCAACTTAAACTTTGATTTTTTG[G/T]CTACAACATCCACTGTGCTCAAACAAAACAGAAGTTTCAAATTATACAACCACGGAATTATTCCCTATGAAGAAGAAAATGTAAGGCATTTCTTTAAAGC	no	Bozlak et al., 2023	Crown	daC_Tb-k	0	0	0	0	0	0	0	0	0	0	0	0	0	0	0	0	0	0	0	0	0	0	0	0	0	0	0	0	0	0	0	0	0	0	0	0	0	0
fAAC	LipY764_contig468	3932	A	T	T	SNP	AAGGCGTTCATATGCCAACAGACGATATCCACACAACATAAAGAAATCTGAAAGACCCATACTGTCACACATTGGTGGGTGGAGAGGTTGGAGCACCCCTTGGAGGAGGTGGAATGGGGTCAAAGAAAACTTTGCTCCCTCTCCAAAAG[A/T]TTGCAATCCGAGACTGCACGCAGTCTCCAAGGGGAAAAGAAAGGAGAGGGGATTCATTCATGGGAACATCAGAGATCCCTGAGGTCCTTCACAGCCAGGGGGAAACTGTCTACCAAGGTCAAAGCTAACCCAGGGGTGAACTCATCAAACC	yes	Felkel et al., 2019	Crown	daC_Tb1	1	1	1	1	0	1	1	0	1	0	0	0	0	0	0	0	0	1	0	0	0	1	0	0	0	0	0	0	0	1	1	1	1	1	1	0	0	0
eAVK	LipY764_contig98	4555	T	C	C	SNP	GGTGATCTGAGCTACAGTCGTTCACTCAAAAATGGGGTTGACACAGGAGGCTGCCCCCAAAATAGTCAGACTTCTTCACTGAAGTTCTGGGTCTGCTCCA[T/C]CAAGTAGAGAAGACATGGCATCATGCATTTATGACCTTTATGGTGAGAGATGGTACCCAGATTTCCTCTGAAACCCACCTGACTTATTTCAGTACCTGTA	no	Bozlak et al., 2023	Crown	daC_Tb1-a	0	0	0	0	0	0	0	0	0	0	0	0	0	0	0	0	0	0	0	0	0	0	0	0	0	0	0	0	0	0	0	0	0	0	0	0	0	0
eAVO	LipY764_contig17	2111	A	G	G	SNP	AACTGTTGTGATTTGGTTAACCCTAAACCTAACCCTTATTCTCTCCCTGATCCCATCCTTCCTCCATGTCACTTCCTGGCCCCACCTCTCCTTCTGTGTC[A/G]CTTTCTAGCCCCACCTCTCCTTCTACGTCACTTCCTGCCCCACCCTACCCCTCCTTCTATGTCACTTCCTGGCCTCACTTTCCTTTATGATGTCACTTCG	no	Bozlak et al., 2023	Crown	daC_Tb1-aK	0	0	0	0	0	0	0	0	0	0	0	0	0	0	0	0	0	0	0	0	0	0	0	0	0	0	0	0	0	0	0	0	0	0	0	0	0	0
eAVL	LipY764_contig100	1563	C	A	A	SNP	TGTTGGACTGAAAATAGGTTGATCAGGGCAGGTCTCTTTGAAAATGTGGTGTTTGAGCAGAGAATTCAGAAAAGGTAAGAAATTTGAGTATGGTTCTATG[C/A]AGGGGGAGGGGCTGATATTTCAGGGAAAAGTATTAGTTCAGGCAAAGACCAGAGATGCATACCCTCCAGGCATTTGAGCCTAGCTTGGAGGTCAATATGG	yes	Bozlak et al., 2023	Crown	daC_Tb1-aB	0	0	0	0	0	0	0	0	0	0	0	0	0	0	0	0	0	0	0	0	0	0	0	0	0	0	0	0	0	0	0	0	0	0	0	0	0	0
rC	LipY764_contig213	4369	T	C	C	SNP	TCAATTTTGGGAAGCTGGCAGCAGGTTCATTCAACATTTATTGAAGTGGTTGATTACTTTCTTCTTCGTGAATAAAATACCTTGAGCTAATTTGAAGTGTCAAAGTTGTATCTCTCAGCACCATGGCAGTTGAAGAGATATGGATAATGC[T/C]AGGGAAGGGATTACAGGGCTTGACTCATGCATGTTTTGACAGATCTTTTTACTTTTTCTTTTCCAGTATCTGTTTAGGCAAAATAAAAAGAAAA	no	Wallner et al., 2017	Crown	daC_Tb-d	1	1	1	1	0	1	1	0	1	0	0	0	0	0	0	0	0	1	0	0	0	1	0	0	0	0	0	0	0	1	1	1	1	1	1	0	0	0
rG	LipY764_contig146	3345	T	C	C	SNP	ATATAGGTTATGGGGAACCGGAAAATTATGGCAGGACATTAGTTTTGTTGCATTCTCTCTATTGAGTGTTGTTTAAAGTCTGGCAGTCTGTCTCCAGAGATACGGACATAACTGCCCACAAGATTGACCCTTATTTTCATCTGTACATAC[A/G]TAGGGATAAAAATGTTCTGTTTTCTGATTGTGTGGAAGTTTAATACTAAGACCT	no	Wallner et al., 2017	Crown	daC_Tb-dM	0	0	0	0	0	0	0	0	0	0	0	0	0	0	0	0	0	0	0	0	0	0	0	0	0	0	0	0	0	0	0	0	0	0	0	0	0	0
fWM	LipY764_contig5	42484	T	C	C	SNP	GGGACAGAGTTGTTCCCGTGGCAACTAAGAAGACCTACTCTAATAATATTATCACAGCAAGGTATCCACATTAATTTGCAGCATTTTATCCACTGAGCCCAGCAAGTGAGATGAGACTCACGATTTTCTAATTAATAACAAATTACAAG[T/C]ACAGTATTGAGAATTTTTAAATGACACTGAAACCATTCATGGTGTTTTTCTGTTGCTCCCTTGGTAATTGTCTAAGTGTAGCTGATTGAGGTAAATTAAATGGTGGACATGCCCTAGTAAAGAGAATTGAGGTGTATTCTCCCTTTTCATC	no	Felkel et al., 2019	Crown	daC_Tb-dW	1	1	1	1	0	1	1	0	1	0	0	0	0	0	0	0	0	1	0	0	0	1	0	0	0	0	0	0	0	1	1	1	1	1	1	0	0	0
rD	LipY764_contig386	5920	TA	T	T	Indel	TCCCTAATCCATTTCAGTAACTTCCCTCTGCTGAGCATCTAGGATTCCAGAAATGAAATCTGGGTCCAAGATAAGTCTTTTGAAACATGTTGCCAAACTACTCACCAGAAAAGCTGTCAGATTCGTAGTCTAATCAGCATTAGAACAAGT[T/-]AAGTGCTTATTTCTCACAGTCTCACCCACAATGGGCACTGCTCTTCTATTAGATCTCTGTCAACTTGACAGTAAAACCTAGTGTCTCACTTTTAAACTTGTAGGTCCTAGTTAAACTCTTTTTATATGCTTGTTTCCTATATGTACTTCT	no	Wallner et al., 2013	Crown	daC_Tb-dW1	1	1	1	0	0	1	0	0	1	0	0	0	0	0	0	0	0	1	0	0	0	1	0	0	0	0	0	0	0	1	1	1	1	1	1	0	0	0
qGH	LipY764_contig84	9378	G	A	A	SNP	ATTAAAACAAAACTCTACATCTCACTGCAGATTGTAAGCATAGGTATTTCTTAGCCACATGATAAGAGCACACAAAACAAAGTACTTACATTTACTACTGTTCTCATATCACTAAATTCTGCAAGAAATAAAGATATCATCCTTCTGTGT[G/A]TGGATCACGGACTGCTTGCAAGTGGTTCTTCTCCCCCGCTCAAGATAACACACTTTCCATGCCAATGATTCTGAATGATGTTGGAAGGGATTCCTTTAACTGTAGCACCCCCACAGCAGCCTTTTAGTTCAGAACTTCCAGTCGTCAAAG	no	Remer et al., 2022	Crown	daC_Tb-dW2	0	0	0	0	0	0	0	0	0	0	0	0	0	0	0	0	0	0	0	0	0	0	0	0	0	0	0	0	0	0	0	0	0	0	0	0	0	0
qBX	LipY764_contig68	9050	A	T	T	SNP	GGTTCTCCTGCTCTCCTTTAACCCATAGGAGAAGGTCATGACTCAGAGGATCCCTCTTTGCACTGAGCTGTACCAGACTAGAAATGTAGTGAGCAGCTAATTTCCTTCCTGTGCTTTTTCTATGTGGCCAATCTTGGTTTTTGTACTCC[A/T]CTGGGTTGCTACAGCTTCTTCATTGCATCCCAGAGCTCTCTTGGAGCTATTTATATTCGTGGGTAGTTTTTAAATCTTTTTTGGAGGGCTGAGAATTGTCCTTTTAGCTGGTTATCTTGTAGACCTCAGCCCTTTCAGTAATTACTTTTAA	no	Remer et al., 2022	Crown	daC_Tb-dW3	0	0	0	0	0	0	0	0	0	0	0	0	0	0	0	0	0	0	0	0	0	0	0	0	0	0	0	0	0	0	0	0	0	0	0	0	0	0
sP	LipY764_contig155	6894	A	C	C	SNP	AATAAATGGGCAAATGCTTTTATCTCGACAGCAATCCATCATTGGTCAAGGTCCACCACTTCAGGGATGAGCAAACTTGAGGATAGATAATGCCCTGAAATCTAAGTCCATTCTCAGAAAGGGATGAAGCTGGAAGAAGTCAGCAGGCAA[A/C]ATTTTTAGCAGATGAGAAATAAGTATGTCACTCTGAAGATGGGATTAGATAGGATTGTCACAGTCTCTAGCACGAATTGATAATTGCTCTTACATGTCAAGGTCTCCCAAGTTGAGATTTTTCCTTAATAAACCTCATTAAGAATCACTT	no	Felkel et al., 2018	Crown	daC_Tb-dW4	0	0	0	1	0	0	1	0	0	0	0	0	0	0	0	0	0	0	0	0	0	0	0	0	0	0	0	0	0	0	0	0	0	0	0	0	0	0
fWU	LipY764_contig198	17295	T	A	A	SNP	TGGCACTGACTTTCAGTATGCAGTACTGCCATAAACCTTCAGTTAGTACAAAATGCACTATCTGGGAAATGCAATAAAGCAAAGTGCAATAAAATGATGTATGCCTGTATCTGATAAGGGGTTAATATCTAAAACATAAAAAGAACTCA[T/A]ACAACTTAATAGGAAAACCCAAAATCTGATAAAAAATGGGTGGAAGACCTGAAGAGACATTTTCCCAAAGAAGAATGGCCATATAGATGAATGGTTCATACAGATAACCAGCAAGGACATGAAAAGGTGATCAACATTATTAGTCATCAAG	no	Felkel et al., 2019	Crown	daC_Tb-o	0	0	0	0	0	0	0	0	0	0	0	0	0	0	0	0	0	0	0	0	0	0	0	0	0	0	0	0	0	0	0	0	0	0	0	0	0	0
rN	LipY764_contig76	5598	C	T	T	SNP	AGTAGATGCTGTGCATACAGTGGATTTGCATCACAGCTGAGAAATCCTGAATTTAGGAAATCTTGGTGTTTTAAACCTGCCCAACCTCTTCCCCTGAAGGACATATTGTCTTTATCGTCAATGGCTGTTTCTTGTACAAACCTCCTTAAA[G/A]ATAGTTTAAAAAAAATCTGTCAGTCATAAAATCACCTCCTGTATCATTTCATTTAAATGAAATGTCCAGAATATGCAAATCTGTCTAGAGAAAAAATAGTGATTGCCAAGGGCTGGGAAAGGGGAAAATGGGGATTGACTGCAAATGAGT	no	Wallner et al., 2017	Crown	daC_Tb-oL	0	0	0	0	0	0	0	0	0	0	0	0	0	0	0	0	0	0	0	0	0	0	0	0	0	0	0	0	0	0	0	0	0	0	0	0	0	0
eAUS	LipY764_contig133	14107	T	A	A	SNP	AATAGACAATCTTCCAACTCCCAAAAGTTGGTAGAAATGTTAGAGACAGATGTCAACTGCATGCATACACTTCCCTGGGCTGGAGTGGACATGATACAAG[T/A]TTGCATCTTCCTGGCTTGGCTTAGAAAGCCACCACTGGTCCAATGCTCCTCAGCCTCCCACGGTCATTTTCATTCCCTTACATCCCCGGAGCCTCTCTTG	no	Bozlak et al., 2023	Crown	daC_Tb-oH	0	0	0	0	0	0	0	0	0	0	0	0	0	0	0	0	0	0	0	0	0	0	0	0	0	0	0	0	0	0	0	0	0	0	0	0	0	0
fUJ	LipY764_contig99	20419	T	C	C	SNP	CCTCAGTCTGTCCTGCAGCTCAATGACTTCCAATCTGTAATCCCTGGTTCCTCAAGATTCTGCAAGGGAAGGAATGGGAGACCTTGAGCCCTTCAATGACCAGCCACCCAAAAGATAGTTGTCCTTTTCTCTTGGGGTGTTTCTTTGTG[T/C]CTCTTCCTCATGTCCCTCTCCTTCCATGCAGTTCTAAAATGTCACTGTCCCTAGAATTCTGCCTGAAGCCCAGCAATGACTCTCCCCATAATTTTTAACCACCTTCTCTGTGGTAATCTCTGAGAAATGAAGGGAGACCCCACAAGGACCA	no	Felkel et al., 2019	Crown	daC_Tb-oB	0	0	0	0	1	0	0	1	0	0	0	0	0	0	0	0	0	0	1	0	0	0	0	0	0	0	0	0	0	0	0	0	0	0	0	0	0	0
fBVB	LipY764_contig155	11568	G	A	A	STR	GTGCTATATCATCTCATATAGCAAGGTTGATAATCGAATGCCAAGGTGTTGAGGAGAGGTGATGAAATGAAAAGCTGGAAGAGGTATCTGCACTCCTATGTTAACTGCAGCATTATTCACAATAGCCAAGATATGGAAACAACCTAAGTGTCTGTGAATGAATTAATGGATTTAAAAAATGAGAGGCAGATAGATGGATGCAAGATAGATTGACGAAAGATATAGATG[GATA]GATAGATAGATAGATAGATAGATAGATAGATAGATAGATAGATAGATAGATAGATAAACAGACAGGCAGATAGATAGATAGACAGATAGATACACACGCAGTGGAATATTATTGGGTATTCAAAAGAAGGAAATCTTGCCATTTCTGACAACATGGATGCACCTG…	no	Felkel et al., 2019	Crown	daC_Tb-oB1	0	0	0	0	0	0	0	0	0	0	0	0	0	0	0	0	0	0	0	0	0	0	0	0	0	0	0	0	0	0	0	0	0	0	0	0	0	0
rP	LipY764_contig46	10000	A	C	C	SNP	GTTAATGAAGTGTTCGTACCATTCTTTATGTATACGGCAGCTTCCCATAATCAAATTTAGCTCATAGGTTTTTCAGATCAGTCATCTAAAACTATTGTGTTTCTATTGGTTTTAACATCGCCGCCTTTTTT[T/G]TTTGTTTGTTTTGGGGGATGTTTTTCCTGTGCAAAAAGAAAGTGGTGTCTTACATAGCTTGATGATAAATTTGTCCCTGCTCGCAATTTATCGGTGAATGGAAAATCACAAATTTGAAGTTGCTCTAATTGAACCCTACATTGTTCAAGT	no	Wallner et al., 2017	Crown	daC_Tb-oB2	0	0	0	0	0	0	0	0	0	0	0	0	0	0	0	0	0	0	0	0	0	0	0	0	0	0	0	0	0	0	0	0	0	0	0	0	0	0
fQI	LipY764_contig94	19794	G	C	C	SNP	AACTGATGAAATCCTGGGCCACCAAAGTGAAGCGTGCAAACTTAACCACTCTGCTATGGGGCTGGCCCATGTTTTTTTTTTTTTTACCTTCTACTGTGGCTACTAGAAAAGTGTAAATTACATTTGTGGCTCACATTCTATCTCCATGA[G/C]ACAGTGTGAATCTAGACAGCTTCTATGGTACCTGTAGGCTCTAAATTTGTTGACTGCAGTCGGCAACACGAAGGCAGAGAGTTTTTTTAGGTTACATGATTTCTTTTTGAACTGTGCCCACTGCAGATTTTTAATTATATGCCCACAAAAT	no	Felkel et al., 2019	Crown	daC_Tb-oB3	0	0	0	0	1	0	0	1	0	0	0	0	0	0	0	0	0	0	1	0	0	0	0	0	0	0	0	0	0	0	0	0	0	0	0	0	0	0
fWY	LipY764_contig205	13658	G	A	A	SNP	AATACGGATAACTTAAAATTTACCATCTTACTTATTTTTAAGTGTTTAGCAGTAGTGTATTCACATTATTGCACAACTAATCTCTACATCTTTTCTTCTTATAAAACTGAAACTCTACACTCATGAAACAAGTTCCAATTTCTCTCTCC[G/A]CCCAGCTGCTGGCAAGCACCGTTAACCAGTTTTGTTTTGTTTGGTGAGGAAGATTGGCCCTGAGCTAACATCTGCTGCCAATCTTTCTCTTTTTGCTTTAGGAAGATTGTGACTGAGCTAACATCTGTGCCTGTATTCCTTCATTTTGACG	no	Felkel et al., 2019	Crown	daC_Tb-oB3a	0	0	0	0	0	0	0	0	0	0	0	0	0	0	0	0	0	0	0	0	0	0	0	0	0	0	0	0	0	0	0	0	0	0	0	0	0	0
rJ	LipY764_contig20	20763	C	G	G	SNP	AAAATAAGCAATGTTATAGCCCCAATCTGTCTGAGACACACTCTTTTGTAAAAAAACAATAAAAATGCCACAGCAATGACAAACTGCTTCAAGTTTCTGAAGACTCTCATTTTCTTTATCTATCAAAGACTGGTAACAATTCAAGGACTA[G/C]TGGACAACATTCTGACTAGTTCTGTAACATTCCATAAAGCAGAGAAACTGCATACATGAAACCTGATGCCCAACACTGAAGAAGCCTGAATTTGGTTACATACCATTTTCTCAACATCAACCCAGTGTGCTCAAATATCTTTTACCACAC	no	Wallner et al., 2017	Crown	daC_Tb-oB3b	0	0	0	0	1	0	0	1	0	0	0	0	0	0	0	0	0	0	1	0	0	0	0	0	0	0	0	0	0	0	0	0	0	0	0	0	0	0
qFM	LipY764_contig539	1417	TTAATGGAGC	T	T	Indel	AAATGCTCCTTGACAAAAATGTATAAACAAATTCATTTTGCATAGACTCAATGACTCACTAAAAATAGTACTTTCAAAACTGTAGATTCCTGACAAAGGCACATTTCTGGTAGCTCACACATTCAGTCAAAGGAGACATTCTTAAATAAT[TAATGGAGC/-]AAACGATATCTTGAATCATCATTATTTAGAATGCACTAAGATAGTGTGCCTTGCAATGAAAACACACTGATGAAGAAAATTTATTTTCCCTGCCTTTATGTGGTTTAAAATAGATTGGAGGCATGTTGTTAATTCAAGTAGA	no	Remer et al., 2022	Crown	daC_Tb-oB4	0	0	0	0	0	0	0	0	0	0	0	0	0	0	0	0	0	0	0	0	0	0	0	0	0	0	0	0	0	0	0	0	0	0	0	0	0	0
eAVE	LipY764_contig569	2252	T	G	G	SNP	ATTTAGGTGTGTCTGTGTAGTAATACCTGCTAAAGATTTTCCTCCGTGTCACAAGGGAAACTGAAAAGATGGAAAGGCGAGGATATCTCTGGCTTTCAAA[T/G]GAATTTGGGATTCAGGTCTTCTGAAAACTTCACTTGAAAGATTAGGGAAAAAAACCCAGCAGTAGAAAGTATGCCTCTTGTGGCATTTAGGAGACAACAT	no	Bozlak et al., 2023	Crown	daC_Tb-oB5	0	0	0	0	0	0	0	0	0	0	0	0	0	0	0	0	0	0	0	0	0	0	0	0	0	0	0	0	0	0	0	0	0	0	0	0	0	0
[truncated: 1,479 more columns]
