# Supplementary material for: The global spread of Oriental Horses in the past 1,500 years through the lens of the Y chromosome
Source: Proc Natl Acad Sci U S A. 2024 Nov 18;121(49):e2414408121. doi: 10.1073/pnas.2414408121 (PMC11626155; doi:10.1073/pnas.2414408121)
Supplement: Supplementary file 4 — Dataset S03 (XLSX) [file pnas.2414408121.sd03.xlsx]

## Sheet: dataset_Fig1b
	Sample ID	Breed	Allocation	Haplotype	Characteristic HTs for	Source	Data from study	Haplogroup
1	IceAnd	Icelandic Horse	N/C out	da3_Ib-b		NGS-WGS	Bozlak et al., 2023
2	Y_PR_15_203	Mongolian Horse	Crown	daC_O		NGS-TES	Bozlak et al., 2023	daC_O
3	Y_PR_12_011	Criollo	Crown	daC_Sc-a		NGS-TES	Bozlak et al., 2023	daC_S
4	Y_PR_12_009	Chilean Horse	Crown	daC_Sc		NGS-TES	Bozlak et al., 2023	daC_S
5	Y_PR_13_038	Exmoor Pony	Crown	daC_Se		NGS-TES	Bozlak et al., 2023	daC_S
6	Chakouyi	Chakouyi Horse	Crown	daC_Hc		NGS-WGS	Bozlak et al., 2023	daC_H
7	Y_PR_14_030	Barb Horse	Crown	daC_Hs-b		NGS-WGS	Bozlak et al., 2023	daC_H
8	Y_PR_14_083	Lusitano	Crown	daC_Hs-bL		NGS-TES	Bozlak et al., 2023	daC_H
9	Y_PR_19_695	Ojibwe - Lac La Croix Indian Pony	Crown	daC_Hs-aO		NGS-TES	Bozlak et al., 2023	daC_H
10	K745	Sorraia Horse	Crown	daC_Hs-aS1		NGS-WGS	Bozlak et al., 2023	daC_H
11	Lip111	Lipizzaner	Crown	daC_Hs-aS2a		NGS-WGS	Bozlak et al., 2023	daC_H
12	S97042	Lipizzaner	Crown	daC_Hs-aS2b		NGS-TES	Bozlak et al., 2023	daC_H
13	Y_PR_09_091	Shire Horse	Crown	daC_Ad-bS		NGS-TES	Bozlak et al., 2023	daC_A
14	Y_PR_12_089	Fort Polk Feral Horse	Crown	daC_Ad-bF		NGS-TES	Bozlak et al., 2023	daC_A
15	CON15	Connemara Pony	Crown	daC_Ad-bA		NGS-WGS	Bozlak et al., 2023	daC_A
16	Y_PR_15_306	Inner Mongolian Horse	Crown	daC_Ad-bM		NGS-TES	Bozlak et al., 2023	daC_A
17	Y_PR_13_056	Fell Pony	Crown	daC_Ad-bP		NGS-TES	Bozlak et al., 2023	daC_A
18	K98037	Kladruber	Crown	daC_Ad-bN		NGS-TES	Bozlak et al., 2023	daC_A
19	YAK1	Yakutian Horse	Crown	daC_Ad-hA2		NGS-WGS	Bozlak et al., 2023	daC_A
20	BW-350	Noriker	Crown	daC_Ad-hA1		NGS-WGS	Bozlak et al., 2023	daC_A
21	Y_PR_14_011	Barb Horse	Crown	daC_Ad-hA1		NGS-TES	Bozlak et al., 2023	daC_A
22	Y_PR_09_032	Rhenish German Coldblood	Crown	daC_Ad-hA1a		NGS-TES	Bozlak et al., 2023	daC_A
23	Y_PR_19_515	Lithuanian Heavy Draft	Crown	daC_Ad-hA1a1		NGS-TES	Bozlak et al., 2023	daC_A
24	BW-347	Noriker	Crown	daC_Ad-hB		NGS-WGS	Bozlak et al., 2023	daC_A
25	Y_PR_07_017	Noriker	Crown	daC_Ad-hB		NGS-TES	Bozlak et al., 2023	daC_A
26	BW-355	Haflinger	Crown	daC_Ad-hC		NGS-WGS	Bozlak et al., 2023	daC_A
27	Y_PR_06_080	Haflinger	Crown	daC_Ad-hC		NGS-TES	Bozlak et al., 2023	daC_A
28	BW-374	Haflinger	Crown	daC_Ad-hC		NGS-TES	Bozlak et al., 2023	daC_A
29	BW-377	Haflinger	Crown	daC_Ad-hC1		NGS-TES	Bozlak et al., 2023	daC_A
30	Y_PR_19_542	Theodore Roosevelt National Park Horse	Crown	daC_Ad-hR		NGS-TES	Bozlak et al., 2023	daC_A
31	Y_PR_03_095	Mezen Horse	Crown	daC_Ad-m		NGS-TES	Bozlak et al., 2023	daC_A
32	Y_PR_19_196	Skyros Horse	Crown	daC_Ad-s		NGS-TES	Bozlak et al., 2023	daC_A
33	Y_PR_14_016	Barb Horse	Crown	daC_Am-aA		NGS-TES	Bozlak et al., 2023	daC_A
34	Y_PR_14_120	Barb Horse	Crown	daC_Am-aB		NGS-TES	Bozlak et al., 2023	daC_A
35	Marchador	Mangalarga Marchador	Crown	daC_Am-sM		NGS-WGS	Bozlak et al., 2023	daC_A
36	Y_PR_12_024	Peruvian Paso	Crown	daC_Am-sP		NGS-TES	Bozlak et al., 2023	daC_A
37	BW-349	Noriker	Crown	daC_Ao-nM1a1a		NGS-WGS	Bozlak et al., 2023	daC_A
38	Y_PR_07_078	Noriker	Crown	daC_Ao-nM1a1a		NGS-TES	Bozlak et al., 2023	daC_A
39	Y_PR_07_228	Noriker	Crown	daC_Ao-nM1a1a		NGS-TES	Bozlak et al., 2023	daC_A
40	Y_PR_06_024	Haflinger	Crown	daC_Ao-nM1a1b		NGS-TES	Bozlak et al., 2023	daC_A
41	Y_PR_06_005	Haflinger	Crown	daC_Ao-nM1a1b		NGS-TES	Bozlak et al., 2023	daC_A
42	BW-354	Noriker	Crown	daC_Ao-nM1a1c		NGS-WGS	Bozlak et al., 2023	daC_A
43	Y_PR_14_022	Arab Barb	Crown	daC_Ao-nM1a2		NGS-TES	Bozlak et al., 2023	daC_A
44	K98031	Kladruber	Crown	daC_Ao-nM1b		NGS-TES	Bozlak et al., 2023	daC_A
45	Y_PR_14_068	Fredriksborg Horse	Crown	daC_Ao-nM2a		NGS-TES	Bozlak et al., 2023	daC_A
46	Y_PR_15_225	Philippines Horse	Crown	daC_Ao-nM2b		NGS-TES	Bozlak et al., 2023	daC_A
47	Y_PR_19_431	Nigerian	Crown	daC_Ao-nN		NGS-TES	Bozlak et al., 2023	daC_A
48	S97077	Lipizzaner	Crown	daC_Ao-aA1a2a	Arabian	NGS-TES	Bozlak et al., 2023	daC_A
49	W98040	Lipizzaner	Crown	daC_Ao-aA1a2	Arabian	NGS-TES	Bozlak et al., 2023	daC_A
50	TRA01	Trakehner	Crown	daC_Ao-aA1a4	Arabian	NGS-WGS	Bozlak et al., 2023	daC_A
51	Y_PR_05_067	Partbred Arabian	Crown	daC_Ao-aA1a3	Arabian	NGS-TES	Bozlak et al., 2023	daC_A
52	Y_PR_05_108	Arabian Horse	Crown	daC_Ao-aA1a1	Arabian	NGS-TES	Bozlak et al., 2023	daC_A
53	Y_PR_05_069	Shagya Arabian	Crown	daC_Ao-aA1a5	Arabian	NGS-TES	Bozlak et al., 2023	daC_A
54	Y_PR_14_191	Barb Horse	Crown	daC_Ao-aA1a6	Arabian	NGS-TES	Bozlak et al., 2023	daC_A
55	Y_PR_15_145	Japanese Horse	Crown	daC_Ao-aA1a7	Arabian	NGS-TES	Bozlak et al., 2023	daC_A
56	TRA02	Trakehner	Crown	daC_Ao-aA1b	Arabian	NGS-WGS	Bozlak et al., 2023	daC_A
57	Y_PR_06_072	Haflinger	Crown	daC_Ao-aA2		NGS-TES	Bozlak et al., 2023	daC_A
58	BW-365	Barb Horse	Crown	daC_Ao-aA3	Arabian	NGS-TES	Bozlak et al., 2023	daC_A
59	NGS027_029	Duelmen Pony	Crown	daC_Ao-a1D1		NGS-WGS	Bozlak et al., 2023	daC_A
60	Y_PR_05_127	Arabian Horse	Crown	daC_Ao-a1D2a	Arabian	NGS-TES	Bozlak et al., 2023	daC_A
61	Y_PR_04_029	Kyrgyzstan Horse	Crown	daC_Ao-a1D2b	Arabian	NGS-TES	Bozlak et al., 2023	daC_A
62	Y_PR_19_440	Pakistan	Crown	daC_Ao-a1P		NGS-TES	Bozlak et al., 2023	daC_A
63	Y_PR_19_261	Hucul Horse	Crown	daC_Ao-a1H		NGS-TES	Bozlak et al., 2023	daC_A
64	Marw	Marwari Horse	Crown	daC_Ao-aM		NGS-WGS	Bozlak et al., 2023	daC_A
65	Y_PR_12_001	Chilean Horse	Crown	daC_Ao-bC		NGS-TES	Bozlak et al., 2023	daC_A
66	Y_PR_12_006	Chilean Horse	Crown	daC_Ao-bC		NGS-TES	Bozlak et al., 2023	daC_A
67	Y_PR_19_664	Choctaw	Crown	daC_Ao-bB		NGS-TES	Bozlak et al., 2023	daC_A
68	Y_PR_04_001	Kyrgyzstan Horse	Crown	daC_Ak		NGS-TES	Bozlak et al., 2023	daC_A
69	Y_PR_12_105	Colombian Trocha and Trot Horse	Crown	daC_T1c		NGS-TES	Bozlak et al., 2023	daC_T
70	Y_PR_12_071	Mangalarga Marchador	Crown	daC_T1m		NGS-TES	Bozlak et al., 2023	daC_T
71	Y_PR_04_025	Kyrgyzstan Horse	Crown	daC_T2r		NGS-TES	Bozlak et al., 2023	daC_T
72	K98002	Kladruber	Crown	daC_T2k		NGS-TES	Bozlak et al., 2023	daC_T
73	FM1951	Franches Montagnes	Crown	daC_T3u-f		NGS-WGS	Bozlak et al., 2023	daC_T
74	FM0450	Franches Montagnes	Crown	daC_T3u-fB		NGS-WGS	Bozlak et al., 2023	daC_T
75	FM1625	Franches Montagnes	Crown	daC_T3u-fB1		NGS-WGS	Bozlak et al., 2023	daC_T
76	FM0431	Franches Montagnes	Crown	daC_T3u-fC		NGS-WGS	Bozlak et al., 2023	daC_T
77	Y_PR_05_202	Caspian Horse	Crown	daC_T3u-c		NGS-TES	Bozlak et al., 2023	daC_T
78	Y_PR_05_066	Shagya Arabian	Crown	daC_T3a-a		NGS-TES	Bozlak et al., 2023	daC_T
79	Arab	Arabian Horse	Crown	daC_T3a-b	Arabian	NGS-WGS	Bozlak et al., 2023	daC_T
80	BW-380	Arabian Horse	Crown	daC_T3a-bA	Arabian	NGS-TES	Bozlak et al., 2023	daC_T
81	Y_PR_04_006	Kyrgyzstan Horse	Crown	daC_T3i		NGS-TES	Bozlak et al., 2023	daC_T
82	Y_PR_04_028	Kyrgyzstan Horse	Crown	daC_Tb-k		NGS-TES	Bozlak et al., 2023	daC_T
83	Y_PR_15_026	Kazakh Horse	Crown	daC_Tb1-aK1		NGS-TES	Bozlak et al., 2023	daC_T
84	Y_PR_19_811	Hucul Horse	Crown	daC_Tb1-aK2		NGS-TES	Bozlak et al., 2023	daC_T
85	Y_PR_03_114	Orlov Trotter	Crown	daC_Tb1-aB		NGS-TES	Bozlak et al., 2023	daC_T
86	K747	Hanoverian Warmblood	Crown	daC_Tb-dW1	Darley Arabian - Whalebone	NGS-WGS	Bozlak et al., 2023	daC_T
87	OLD01	Oldenburg Warmblood	Crown	daC_Tb-dW1	Darley Arabian - Whalebone	NGS-WGS	Bozlak et al., 2023	daC_T
88	M1514	Thoroughbred	Crown	daC_Tb-dW1	Darley Arabian - Whalebone	NGS-WGS	Bozlak et al., 2023	daC_T
89	HOL01	Holsteiner Warmblood	Crown	daC_Tb-dW1c1	Darley Arabian - Whalebone	NGS-WGS	Bozlak et al., 2023	daC_T
90	WF01	Westphalian Warmblood	Crown	daC_Tb-dW1c2	Darley Arabian - Whalebone	NGS-WGS	Bozlak et al., 2023	daC_T
91	BW01	Baden Wuerttemberg Warmblood	Crown	daC_Tb-dW1c3	Darley Arabian - Whalebone	NGS-WGS	Bozlak et al., 2023	daC_T
92	FM0474	Franches Montagnes	Crown	daC_Tb-dW2	Darley Arabian	NGS-WGS	Bozlak et al., 2023	daC_T
93	D97048	Lipizzaner	Crown	daC_Tb-dW3	Darley Arabian	NGS-TES	Bozlak et al., 2023	daC_T
94	AV-34	Quarter Horse	Crown	daC_Tb-dW4	Darley Arabian	NGS-TES	Bozlak et al., 2023	daC_T
95	M1027	Standardbred	Crown	daC_Tb-dM	Darley Arabian - Standardbred	NGS-WGS	Bozlak et al., 2023	daC_T
96	W98032	Lipizzaner	Crown	daC_Tb-oL1		NGS-TES	Bozlak et al., 2023	daC_T
97	Lip169	Lipizzaner	Crown	daC_Tb-oL2a		NGS-WGS	Bozlak et al., 2023	daC_T
98	W98065	Lipizzaner	Crown	daC_Tb-oL2b		NGS-TES	Bozlak et al., 2023	daC_T
99	F97001	Lipizzaner	Crown	daC_Tb-oL3		NGS-TES	Bozlak et al., 2023	daC_T
100	Y_PR_19_815	Hucul Horse	Crown	daC_Tb-oH		NGS-TES	Bozlak et al., 2023	daC_T
101	S97074	Lipizzaner	Crown	daC_Tb-oB		NGS-TES	Bozlak et al., 2023	daC_T
102	Y_PR_11_033	Thoroughbred	Crown	daC_Tb-oB1	Byerley Turk/Arabian/Turkoman	NGS-TES	Bozlak et al., 2023	daC_T
103	Y_PR_04_011	Kyrgyzstan Horse	Crown	daC_Tb-oB1	Byerley Turk/Arabian/Turkoman	NGS-TES	Bozlak et al., 2023	daC_T
104	BY01	Bavarian Warmblood	Crown	daC_Tb-oB1a	Byerley Turk/Arabian/Turkoman	NGS-WGS	Bozlak et al., 2023	daC_T
105	FM1785	Franches Montagnes	Crown	daC_Tb-oB1b	Byerley Turk/Arabian/Turkoman	NGS-WGS	Bozlak et al., 2023	daC_T
106	OLD02	Oldenburg Warmblood	Crown	daC_Tb-oB1c	Byerley Turk/Arabian/Turkoman	NGS-WGS	Bozlak et al., 2023	daC_T
107	Y_PR_05_013	Arabian Horse	Crown	daC_Tb-oB1d	Byerley Turk/Arabian/Turkoman	NGS-TES	Bozlak et al., 2023	daC_T
108	EMS355	Morgan Horse	Crown	daC_Tb-oB2b		NGS-WGS	Bozlak et al., 2023	daC_T
109	Y_PR_19_527	Navajo Nation Department of Agriculture Horse	Crown	daC_Tb-oB2c		NGS-TES	Bozlak et al., 2023	daC_T
110	AKT001	Akhal Teke	Crown	daC_Tb-oB3a		NGS-WGS	Bozlak et al., 2023	daC_T
111	FM1435	Franches Montagnes	Crown	daC_Tb-oB3b1a	Godolphin Barb	NGS-WGS	Bozlak et al., 2023	daC_T
112	Y_PR_11_240	Trotter	Crown	daC_Tb-oB3b1a	Godolphin Barb	NGS-TES	Bozlak et al., 2023	daC_T
113	Y_PR_14_080	Barb Horse	Crown	daC_Tb-oB3b1b	Godolphin Barb	NGS-TES	Bozlak et al., 2023	daC_T
114	WF02	Westphalian Warmblood	Crown	daC_Tb-oB3b1b1	Godolphin Barb	NGS-WGS	Bozlak et al., 2023	daC_T
115	HAN01	Hanoverian Warmblood	Crown	daC_Tb-oB3b1c	Godolphin Barb	NGS-WGS	Bozlak et al., 2023	daC_T
116	Y_PR_19_496	Zemaitukai	Crown	daC_Tb-oB3b2	Godolphin Barb	NGS-TES	Bozlak et al., 2023	daC_T
117	W98053	Lipizzaner	Crown	daC_Tb-oB4		NGS-TES	Bozlak et al., 2023	daC_T
118	F97002	Lipizzaner	Crown	daC_Tb-oB4a		NGS-TES	Bozlak et al., 2023	daC_T
119	W98004	Lipizzaner	Crown	daC_Tb-oB4b		NGS-TES	Bozlak et al., 2023	daC_T
120	R98008	Lipizzaner	Crown	daC_Tb-oB4b		NGS-TES	Bozlak et al., 2023	daC_T
121	Y_PR_09_060	Cleveland Bay	Crown	daC_Tb-oB5		NGS-TES	Bozlak et al., 2023	daC_T
